# Supplementary material for: Analysis of Serial Neuroblastoma PDX Passages in Mice Allows the Identification of New Mediators of Neuroblastoma Aggressiveness
Source: Int J Mol Sci. 2023 Jan 13;24(2):1590. doi: 10.3390/ijms24021590 (PMC9866967; doi:10.3390/ijms24021590)
Supplement: Supplementary file 1 [file ijms-24-01590-s001.zip]

Archive with 10 entries (10 files):
- FigureS1_V3.tif
- FigureS2_final_V1.tif
- FigureS3_V3.tif
- FigureS4_V2.tif
- FigureS5_V3.tif
- FigureS6_V2.tif
- Table S1.xlsx
- Table S2_STEMresults.xlsx
- Table S3_top diferentiated genes PDX5-PDX1.xlsx
- Table S4_RMA_PDXdata2.xlsx
