# Supplementary material for: Analysis of Serial Neuroblastoma PDX Passages in Mice Allows the Identification of New Mediators of Neuroblastoma Aggressiveness
Source: Int J Mol Sci. 2023 Jan 13;24(2):1590. doi: 10.3390/ijms24021590 (PMC9866967; doi:10.3390/ijms24021590)
Supplement: Supplementary file 1 [file ijms-24-01590-s001.zip › Table S1.xlsx]

## Sheet: Sheet1
PDX code	INSS stage	MYCN status	Del 1p36	Differentiation status	Histology	Metastasis	Location primary tumour	Origin	Age at diagnosis (months)	Treatment	MKI	INGR stage	Relapse
NB27T	4	amplified	yes	in differentiation	unfavourable	yes	cervical thoracic	relapse	64	Chemotherapy	High	M	yes
NB39T	4	amplified	yes	undifferentiated	unfavourable	yes	suprarenal gland	Biopsy	14	no	Low	M	no
NB48T	4	non amp	no	in differentiation	favourable	yes	suprarenal gland	resection	36	no	Low	M	no
