# Supplementary material for: Analysis of Serial Neuroblastoma PDX Passages in Mice Allows the Identification of New Mediators of Neuroblastoma Aggressiveness
Source: Int J Mol Sci. 2023 Jan 13;24(2):1590. doi: 10.3390/ijms24021590 (PMC9866967; doi:10.3390/ijms24021590)
Supplement: Supplementary file 1 [file ijms-24-01590-s001.zip › Table S2_STEMresults.xlsx]

## Sheet: UP
GENE	NAME	BIOLOGICAL FUNCTION	0	1	2	3	4	DESCRIPTION
CHRNA3	Cholinergic Receptor Nicotinic Alpha 3 Subunit	Neural	0.00	0.69	0.97	1.21	1.03	Neurotransmission.
LRRC7	Leucine Rich Repeat Containing	Neural	0.00	0.29	1.57	1.57	1.48	Normal synaptic spine architecture and function: postsynaptic.
OLFM1	Olfactomedina/Neuroblastoma protein	Neural	0.00	0.71	1.52	1.11	1.61	Several transcripts, involved in nerve tissue function. Regulation of axonal growth in embryonic and adult central nervious system.
UNC5C	Unc-5 Nestrin Receptor C-Netrin receptors	Neural	0.00	0.36	1.11	0.59	0.61	Axon extension/Cell migration and neural development. Relation with DDC-repulsion signaling.
ZNF536	Zinc Finger protein	Neural	0.00	0.74	1.47	1.54	0.90	In brain, negatively regulates neuronal differentiation. Transcriptional repressor.
SRGAP1	SLIT ROBO Rho GTPase Activating protein	Neural	0.00	-0.00	1.13	0.99	1.09	Activate ROBO wich inactivates CDC42: negatively regulates neuronal migration.
NLGN4X	Neuroglin 4 X-linked	Neural	0.00	1.08	1.43	1.11	0.98	Paralog of NLGN1.
NLGN1	Neuroglin 1	Neural	0.00	1.34	2.48	2.31	2.23	Neuronal cell surface proteins family. Remodeling of central nervious system synapses. Cell-cell interaction via Neurexin familiy members.
LAMB1	Laminina Sub B1	Neural and microenvironment	0.00	0.34	0.94	1.12	0.83	Cell adhesion, differentiation, migration, signaling, neurite outgrowth, metastasis, migration and organization during embryonic development.
LGR5	Leucine Rich Repeat Containing G-Protein -Couple receptor 5	Neural and microenvironment	0.00	0.29	1.07	0.75	0.68	Receptor for S-spondins and canonical Wnt Signaling pathways. Embryonic and induced pluripotent stem cells differentiation pathways in epithelial lineage. Related with LRP6 and Frizzled Signaling.
NRP2	Neuropilin	Neural and microenvironment	0.00	0.15	1.16	1.32	0.93	Positive regulation of proliferation. Binds to SEMA3C/3F and VEGF.
PAX2	Paired Box	Neural and microenvironment	0.00	1.96	2.69	3.36	2.99	Transcription factor gene conserved-DNA binding. Target tumor supressor WT1. Involved in neural stem differentiation.
PTPRK	Protein Tyr Phosphatase Receptor Type K (PTP family)	Microenvironment	0.00	0.20	1.86	1.34	1.13	Epithelial proliferation. Cell growth, differentiation, mitotic cycle, oncogenic proliferation, cell contact and adhesion. Negative regulator or EGFR.
SEMA5A	Semaphorine 5A	Neural and microenvironment	0.00	0.93	2.01	1.78	1.29	Axonal guidance during embryonic/neural development. Regulated by sulfated proteoglycan. Ligand receptor PLXNB3.
LYN	Tyrosine protein kinase	Microenvironment	0.00	0.28	0.96	1.00	1.03	Protooncogen. Non receptor/ Positive regulation of proliferation. Inmune system and integrin signaling. Dowstream of C-kit and CXCR4.
PID1	Phosphotyrosine interaction domain containing	Microenvironment	0.00	0.06	1.01	1.03	0.87	Adipocytic differentiacion and proliferation. Cytoplasm.
PRDX4	Peroxiredoxin 4	Others	0.00	0.63	0.92	0.85	1.03	Thiol specific. Antioxidant enzyme.
RPA3	Replication protein A3	Others	0.00	0.51	1.07	0.95	0.88	Mismatch repair. DNA double-strand break repair.
UTP20	Small subunit processome component	Others	0.00	0.63	1.09	1.03	0.85	Component of U3 small nucleolar RNA/processing RNA 18s.

## Sheet: DOWN
GENE	NAME	BIOLOGICAL FUNCTION	0	1	2	3	4	DESCRIPTION
ANOS	Anosmin 1	Neural	0.00	0.83	0.58	-2.49	-2.20	Neural cell adhesion and axonal migration. Negative regulation of FGFR1. Signaling FGFR2.
ASCL1	Achaete-Swte Family bHLH Transcription Factor	Neural	0.00	-0.03	-0.40	-1.74	-1.65	Transcription factor. Allow binding others transcripcion factors and activate DNA replication. Neural commitment and differentiation olfactory and autonomic neurons.
NGF	Nerve Growth Factor	Neural	0.00	0.43	0.07	-0.73	-0.77	Nerve growth stimulating activity. Regulation of growth and differentiation of sympathetic and certain sensors neurons. Ligand of NTRK1/NGFR. Regulate neuronal proliferation.
PENK1	Proekeplanin	Neural	0.00	0.52	0.07	-1.02	-0.55	Opioids in sinaptic vesicles.
C1QL1	complement c1qlike	Neural	0.00	0.58	-0.07	-1.71	-2.28	Neurogenesis. May regulate the number of excitatory synapses on hippocampus.
CSMD3	Cub and sushi multiple domains	Neural	0.00	0.89	-0.69	-4.97	-4.79	Neurogenesis. Dendrite development.
DUSP10	Dual specific phosphatase	Neural	0.00	0.03	-0.38	-1.38	-1.09	Neurogenesis. Target kinase dephosphorylating Ser/Thr (p38) and Tyr residues.
FOXA2	Fork head Box A2	Neural	0.00	-0.02	-1.07	-2.70	-2.18	Neurogenesis. DNA binding protein. Embryonic development (pancreas liver). Formation notocord.
NRXN1	Neurexin 1	Neural	0.00	0.94	0.60	-0.90	-1.00	Single pass membrane proteins. Neurogenesis and differentiation. Ca2+ dependent. Cell-cell interaction and exocytic/endocytic signaling.
PLPR4	Phospholipid phosphatase related 4	Neural	0.00	0.33	-0.01	-0.93	-1.00	Expressed in neurons: outgrowing axons. Involved in neurogenesis.
PLXNA4	Plexin A4	Neural	0.00	-0.26	-0.92	-1.17	-1.11	Semaphorine interactions/Axon guidance /Developing nervous system/ coreceptor for SEMA3A.
AXIN2	Axin 2 related protein	Neural	0.00	0.17	-0.18	-0.55	-0.90	In charge of β-catenina stability. Negative Wnt signaling. Loss of heterozygosity in neuroblastoma (Chr 17q).
ERBB4	Tyr protein kinase receptor	Neural	0.00	-0.51	-1.23	-2.31	-2.30	NRG receptor. Involved in neural crest migration(response to NRG1) and normal axon guidance.
SNAI2	Snail family transcriptional repressor/SLUG	Neural	0.00	-1.06	-1.23	-1.26	-1.75	Transcriptional repressor factor. Involved in epithelial-mesenchymal transitions. Antiapoptotic activity.
FEV	ETS transcription factor	Neural	0.00	0.21	-0.49	-0.85	-1.00	Binds to purine rich DNA domains/ transcription repressor exclusively if neurons of control serotonin.
TUNAR	TCL1 upstream neural differentiaion	Neural	0.00	-0.15	-1.06	-1.30	-1.33	lncRNA. Maintain pluripotency, neural differentiation of embryonic stem cells. Several transcripts.
SIRPA	Signal regulatory protein alpha	Neural	0.00	-0.59	-0.39	-0.85	-1.10	Inhibits TK through CD47 ligand. Support adhesion neurons, neurite outgrowth and glial cells attachment. Sinaptogenesis and synapses.
MDGA1	MAM Domain Containing glycosyl phosphatidylinositol anchor 1	Neural	0.00	-0.27	-0.30	-0.71	-1.04	Nervous system development, role in cell adhesion, migration, axon guidance. Formation and supporting of inhibitory synapses. Inhibits NLGN2.
PRKCA	Protein kinase C alpha	Neural	0.00	0.18	-1.22	-3.18	-2.83	Multiple functions. Related with malignant phenotypes: glioma. Positive or negative regulation of cell proliferation, apoptosis, differentiation, migration, adhesion…
CYRG1	Cysteine Rich angiogenic inducer	Microenvironment	0.00	0.18	-1.22	-3.18	-2.83	Growth inducible factor: promote adhesion of endothelial cells. Wnt β-catenina Signaling. Proliferation, chemotaxis, angiogenesis and cell adhesion in fibroblasts. Integrin and Ras signaling.
IL-7	Interleukin 7	Microenvironment	0.00	-0.13	-0.63	-1.18	-1.12	B and T cells development.
POSTN	Periostin	Microenvironment	0.00	-0.30	-0.82	-1.32	-1.82	Secreted extracellular matrix protein-tissue development and regeneration. Support of integrin adhesion/migration epithelial cell. Cancer stem cells maintenance and metastasis.
COL1A2	Collagen type i alpha 2 chain	Microenvironment	0.00	-0.99	-1.07	-1.37	-1.82	Most conective tissues: bone, cornea, dermis.
CALCA	Calcitonin related polypeptide.	Microenvironment	0.00	0.23	-0.66	-0.94	-1.31	Neurotransmissor: osteoblasts.
GAREM1	GRB2 associated regulator of MAPK1 subtype 1	Microenvironment	0.00	0.41	-0.19	-1.05	-1.02	Adaptor protein function in epidermal growth factor (EGF). Positive regulation of MAPK/ERK involved in regulation of cell proliferation.
PEG10	Ty3/Gypsy derivaded paternally expressed	Others	0.00	0.08	-0.14	-2.27	-1.96	Derived from a retrotransposons family. Embryonic tissues. Inhibit TGF-β signaling pathway interacting with ALK1. Target of c-myc.
GSTP1	Glutation S-transferase	Neural and others	0.00	-0.26	-0.38	-0.66	-1.47	Metabolism/prevent neurodegeneration.
IGFBP7	insulin like growth factor binding protein 7	Others	0.00	-0.34	-0.46	-0.83	-1.06	Cell adhesion, prostacyclin production. Cancer.
PODN	Podocan	Others	0.00	-0.58	-0.77	-0.80	-1.00	Inhibition of smooth muscle cell proliferation/migration.
MT1A	Metallothioenein 1A	Others	0.00	-0.60	-0.86	-0.87	-1.05	Binds divalent ions.
HIST1H3C	Histone Cluster 1H3 family	Others	0.00	-0.33	-0.85	-1.41	-1.10	Transcription. Nucleosome structure.
MT1X	Metallothioenein	Others	0.00	-0.28	-1.10	-1.30	-1.31	Response to ions.

## Sheet: Profile 60
Selected	Weight	Gene Symbol	SPOT	0	1	2	3	4			Category ID	Category Name	#Genes Category	#Genes Assigned	#Genes Expected	#Genes Enriched	p-value	Corrected p-value	Fold
	1.00	ADAMTS9	308	0.00	0.72	2.28	1.34	2.46			GO:0030334	regulation of cell migration	151	9.0	2.5	+6.5	7.7E-4	0.226	3.6
	1.00	ANO6	805	0.00	0.35	1.04	0.45	0.87			GO:0050673	epithelial cell proliferation	68	6.0	1.1	+4.9	8.3E-4	0.240	5.3
	1.00	ANTXR1	818	0.00	0.55	1.62	1.47	1.43			GO:0120036	plasma membrane bounded cell projection organization	331	14.0	5.5	+8.5	8.7E-4	0.242	2.5
	1.00	ARHGEF28	1044	0.00	0.19	1.26	1.26	1.31			GO:0030030	cell projection organization	336	14.0	5.6	+8.4	1.0E-3	0.280	2.5
	1.00	CHPT1	3301	0.00	0.68	1.02	1.11	0.60			GO:0031175	neuron projection development	228	11.0	3.8	+7.2	1.2E-3	0.298	2.9
	1.00	CHRNA3	3316	0.00	0.69	0.97	1.21	1.03			GO:2000145	regulation of cell motility	160	9.0	2.7	+6.3	1.2E-3	0.302	3.4
	1.00	COL24A1	3651	0.00	0.90	1.93	2.39	1.76			GO:0000904	cell morphogenesis involved in differentiation	169	9.0	2.8	+6.2	1.7E-3	0.386	3.2
	1.00	DPY19L2P1	4845	0.00	0.60	1.25	1.04	0.63			GO:0032989	cellular component morphogenesis	240	11.0	4.0	+7.0	1.8E-3	0.388	2.8
	1.00	DSCR4	4891	0.00	0.56	0.92	1.08	0.95			GO:0040012	regulation of locomotion	172	9.0	2.9	+6.1	1.9E-3	0.394	3.1
	1.00	ERLIN1	5419	0.00	0.41	1.02	0.63	0.61			GO:0030182	neuron differentiation	321	13.0	5.3	+7.7	2.0E-3	0.408	2.4
	1.00	FAM105A	5596	0.00	0.83	1.13	1.04	0.98			GO:0048468	cell development	448	16.0	7.5	+8.5	2.2E-3	0.430	2.1
	1.00	FAM106CP	5598	0.00	0.64	1.12	1.16	0.68			GO:0099572	postsynaptic specialization	57	5.0	0.9	+4.1	2.4E-3	0.452	5.3
	1.00	FBXL3	5983	0.00	0.53	1.05	0.91	0.82			GO:0050678	regulation of epithelial cell proliferation	57	5.0	0.9	+4.1	2.4E-3	0.452	5.3
	1.00	IGF2BP3	8103	0.00	0.68	1.14	1.06	1.05			GO:0014069	postsynaptic density	57	5.0	0.9	+4.1	2.4E-3	0.452	5.3
	1.00	JADE1	8489	0.00	0.56	1.05	1.17	0.86			GO:0051270	regulation of cellular component movement	178	9.0	3.0	+6.0	2.5E-3	0.452	3.0
	1.00	KCNAB3	8587	0.00	0.52	0.87	1.19	0.85			GO:0043269	regulation of ion transport	114	7.0	1.9	+5.1	2.6E-3	0.458	3.7
	1.00	KCNQ5	8675	0.00	0.77	1.60	1.46	1.53			GO:0032279	asymmetric synapse	60	5.0	1.0	+4.0	3.0E-3	0.486	5.0
	1.00	KCNQ5_IT1	8677	0.00	0.34	1.66	1.66	1.19			GO:0098984	neuron to neuron synapse	61	5.0	1.0	+4.0	3.2E-3	0.508	4.9
	1.00	LAMB1	9186	0.00	0.34	0.94	1.12	0.83			GO:0048666	neuron development	261	11.0	4.3	+6.7	3.4E-3	0.528	2.5
	1.00	LGR5	9349	0.00	0.29	1.07	0.75	0.68			GO:0048699	generation of neurons	341	13.0	5.7	+7.3	3.5E-3	0.532	2.3
	1.00	LOC101926908	10716	0.00	0.56	1.10	0.93	0.81			GO:0000902	cell morphogenesis	224	10.0	3.7	+6.3	3.5E-3	0.536	2.7
	1.00	LOC101929095	11146	0.00	0.62	1.02	0.92	0.91			GO:0030335	positive regulation of cell migration	91	6.0	1.5	+4.5	3.7E-3	0.564	4.0
	1.00	LRRC7	11916	0.00	0.29	1.57	1.57	1.48			GO:2000147	positive regulation of cell motility	92	6.0	1.5	+4.5	3.9E-3	0.576	3.9
	1.00	LYN	12020	0.00	0.28	0.96	1.00	1.03			GO:0048869	cellular developmental process	809	23.0	13.5	+9.5	4.4E-3	0.594	1.7
	1.00	MECOM	12384	0.00	0.67	1.57	1.48	1.63			GO:0007165	signal transduction	1065	28.0	17.7	+10.3	4.4E-3	0.596	1.6
	1.00	MIR1206	12633	0.00	0.42	0.90	1.07	0.64			GO:0004872	receptor activity	234	10.0	3.9	+6.1	4.8E-3	0.616	2.6
	1.00	MIR1243	12646	0.00	0.29	1.21	0.57	0.98			GO:0040017	positive regulation of locomotion	96	6.0	1.6	+4.4	4.9E-3	0.620	3.8
	1.00	MIR300	12803	0.00	0.73	1.26	1.30	0.74			GO:0051272	positive regulation of cellular component movement	97	6.0	1.6	+4.4	5.1E-3	0.624	3.7
	1.00	MIR3144	12843	0.00	0.71	1.18	0.73	0.69			GO:0032879	regulation of localization	488	16.0	8.1	+7.9	5.2E-3	0.626	2.0
	1.00	MIR329_1	12914	0.00	0.58	0.96	1.24	1.06			GO:0030154	cell differentiation	773	22.0	12.9	+9.1	5.4E-3	0.632	1.7
	1.00	MIR543	13474	0.00	0.70	1.06	1.35	0.96			GO:0009986	cell surface	131	7.0	2.2	+4.8	5.6E-3	0.642	3.2
	1.00	MIR548AT	13503	0.00	0.60	1.06	0.84	0.63			GO:0022008	neurogenesis	363	13.0	6.0	+7.0	5.9E-3	0.656	2.2
	1.00	MIR5690	13593	0.00	0.43	1.44	0.70	1.06			GO:0032990	cell part morphogenesis	172	8.0	2.9	+5.1	7.1E-3	0.684	2.8
	1.00	MIR604	13642	0.00	0.57	1.40	1.28	1.09			GO:0004888	transmembrane signaling receptor activity	172	8.0	2.9	+5.1	7.1E-3	0.684	2.8
	1.00	MMS22L	14050	0.00	0.23	1.12	0.79	0.73			GO:0031344	regulation of cell projection organization	140	7.0	2.3	+4.7	8.1E-3	0.714	3.0
	1.00	NLGN1	14966	0.00	1.34	2.48	2.31	2.23			GO:0120035	regulation of plasma membrane bounded cell projection organization	140	7.0	2.3	+4.7	8.1E-3	0.714	3.0
	1.00	NLGN4X	14970	0.00	1.08	1.43	1.11	0.98			GO:0099600	transmembrane receptor activity	176	8.0	2.9	+5.1	8.2E-3	0.724	2.7
	1.00	NPY2R	15127	0.00	1.09	1.46	1.33	0.96			GO:0048856	anatomical structure development	1113	28.0	18.5	+9.5	8.5E-3	0.726	1.5
	1.00	NRP2	15190	0.00	0.15	1.16	1.32	0.93			GO:0006812	cation transport	179	8.0	3.0	+5.0	9.0E-3	0.748	2.7
	1.00	NSMCE4A	15210	0.00	0.37	1.13	0.95	0.62			GO:0048667	cell morphogenesis involved in neuron differentiation	143	7.0	2.4	+4.6	9.0E-3	0.748	2.9
	1.00	OLFM1	15408	0.00	0.71	1.52	1.11	1.61			GO:0045664	regulation of neuron differentiation	145	7.0	2.4	+4.6	9.7E-3	0.770	2.9
	1.00	OXGR1	15920	0.00	0.63	0.94	0.95	1.09			GO:0010975	regulation of neuron projection development	112	6.0	1.9	+4.1	0.01	0.778	3.2
	1.00	PAX2	16099	0.00	1.96	2.69	3.36	2.99			GO:0051716	cellular response to stimulus	1304	31.0	21.7	+9.3	0.01	0.800	1.4
	1.00	PID1	16502	0.00	0.06	1.01	1.03	0.87			GO:0042391	regulation of membrane potential	86	5.0	1.4	+3.6	0.01	0.812	3.5
	1.00	PIR_FIGF	16572	0.00	0.59	1.62	1.87	1.45			GO:0007155	cell adhesion	274	10.0	4.6	+5.4	0.01	0.818	2.2
	1.00	PRDX4	17152	0.00	0.63	0.92	0.85	1.03			GO:0034765	regulation of ion transmembrane transport	87	5.0	1.4	+3.6	0.01	0.826	3.5
	1.00	PTPRK	17549	0.00	0.20	1.86	1.34	1.13			GO:0051960	regulation of nervous system development	197	8.0	3.3	+4.7	0.02	0.838	2.4
	1.00	PUS7	17582	0.00	0.42	0.91	0.75	1.01			GO:0038023	signaling receptor activity	197	8.0	3.3	+4.7	0.02	0.838	2.4
	1.00	RCOR1	17953	0.00	0.59	1.02	0.60	0.61			GO:0048522	positive regulation of cellular process	951	24.0	15.8	+8.2	0.02	0.844	1.5
	1.00	RDX	17969	0.00	0.08	1.13	1.18	1.01			GO:0007154	cell communication	1167	28.0	19.4	+8.6	0.02	0.844	1.4
	1.00	RPA3	18363	0.00	0.51	1.07	0.95	0.88			GO:0048812	neuron projection morphogenesis	161	7.0	2.7	+4.3	0.02	0.844	2.6
	1.00	RTTN	18583	0.00	0.22	0.91	1.01	0.89			GO:0034762	regulation of transmembrane transport	91	5.0	1.5	+3.5	0.02	0.856	3.3
	1.00	SEMA5A	18942	0.00	0.93	2.01	1.78	1.29			GO:0016021	integral component of membrane	906	23.0	15.1	+7.9	0.02	0.856	1.5
	1.00	SLC10A4	19287	0.00	0.14	1.15	1.14	1.14			GO:0120039	plasma membrane bounded cell projection morphogenesis	163	7.0	2.7	+4.3	0.02	0.858	2.6
	1.00	SNORD114_10	19916	0.00	0.69	1.04	0.78	0.99			GO:1905114	cell surface receptor signaling pathway involved in cell-cell signaling	127	6.0	2.1	+3.9	0.02	0.866	2.8
	1.00	SNORD56B	19986	0.00	0.17	1.22	0.81	0.70			GO:0048858	cell projection morphogenesis	165	7.0	2.7	+4.3	0.02	0.870	2.5
	1.00	SPC25	20217	0.00	0.52	1.00	1.13	0.67			GO:0042127	regulation of cell proliferation	335	11.0	5.6	+5.4	0.02	0.890	2.0
	1.00	SRGAP1	20353	0.00	-0.00	1.13	0.99	1.09			GO:0120025	plasma membrane bounded cell projection	380	12.0	6.3	+5.7	0.02	0.890	1.9
	1.00	ST6GALNAC3	20465	0.00	0.43	1.31	1.25	1.34			GO:0098655	cation transmembrane transport	132	6.0	2.2	+3.8	0.02	0.896	2.7
	1.00	ST8SIA2	20473	0.00	0.58	1.13	0.53	0.61			GO:0050767	regulation of neurogenesis	171	7.0	2.8	+4.2	0.02	0.898	2.5
	1.00	TEX15	21097	0.00	0.26	0.92	1.09	0.92			GO:0008324	cation transmembrane transporter activity	99	5.0	1.6	+3.4	0.02	0.902	3.0
	1.00	TSPAN6	22102	0.00	1.10	1.36	1.18	1.33			GO:0031224	intrinsic component of membrane	931	23.0	15.5	+7.5	0.02	0.902	1.5
	1.00	UNC5C	22486	0.00	0.36	1.11	0.59	0.61			GO:0065008	regulation of biological quality	727	19.0	12.1	+6.9	0.02	0.910	1.6
	1.00	USP28	22579	0.00	0.62	1.02	0.93	0.75			GO:0019725	cellular homeostasis	175	7.0	2.9	+4.1	0.03	0.910	2.4
	1.00	UTP20	22624	0.00	0.63	1.09	1.03	0.85			GO:0042995	cell projection	391	12.0	6.5	+5.5	0.03	0.912	1.8
	1.00	ZNF462	23538	0.00	0.34	1.00	1.16	0.90			GO:0098794	postsynapse	103	5.0	1.7	+3.3	0.03	0.930	2.9
	1.00	ZNF536	23591	0.00	0.74	1.47	1.54	0.90			GO:0022604	regulation of cell morphogenesis	106	5.0	1.8	+3.2	0.03	0.944	2.8
	1.00	ZNF718	23742	0.00	0.57	1.10	1.02	1.11			GO:0090066	regulation of anatomical structure size	106	5.0	1.8	+3.2	0.03	0.944	2.8
											GO:0051240	positive regulation of multicellular organismal process	311	10.0	5.2	+4.8	0.03	0.946	1.9
											GO:0016477	cell migration	268	9.0	4.5	+4.5	0.03	0.948	2.0
											GO:0005886	plasma membrane	903	22.0	15.0	+7.0	0.03	0.948	1.5
											GO:0071944	cell periphery	913	22.0	15.2	+6.8	0.04	0.960	1.4
											GO:0048731	system development	915	22.0	15.2	+6.8	0.04	0.960	1.4
											GO:0005887	integral component of plasma membrane	276	9.0	4.6	+4.4	0.04	0.962	2.0
											GO:0007275	multicellular organism development	1032	24.0	17.2	+6.8	0.04	0.970	1.4
											GO:0007399	nervous system development	516	14.0	8.6	+5.4	0.04	0.974	1.6
											GO:0060284	regulation of cell development	195	7.0	3.2	+3.8	0.04	0.974	2.2
											GO:0031226	intrinsic component of plasma membrane	285	9.0	4.7	+4.3	0.04	0.974	1.9
											GO:0016049	cell growth	118	5.0	2.0	+3.0	0.05	0.974	2.5
											GO:0045597	positive regulation of cell differentiation	199	7.0	3.3	+3.7	0.05	0.974	2.1
											GO:0009968	negative regulation of signal transduction	242	8.0	4.0	+4.0	0.05	0.974	2.0
											GO:0051241	negative regulation of multicellular organismal process	200	7.0	3.3	+3.7	0.05	0.978	2.1
											GO:0055085	transmembrane transport	244	8.0	4.1	+3.9	0.05	0.978	2.0
											GO:0043005	neuron projection	244	8.0	4.1	+3.9	0.05	0.978	2.0
											GO:0007409	axonogenesis	121	5.0	2.0	+3.0	0.05	0.980	2.5
											GO:0009653	anatomical structure morphogenesis	530	14.0	8.8	+5.2	0.05	0.980	1.6
											GO:0006281	DNA repair	123	5.0	2.0	+3.0	0.05	0.986	2.4
											GO:0051962	positive regulation of nervous system development	123	5.0	2.0	+3.0	0.05	0.986	2.4
											GO:0048870	cell motility	295	9.0	4.9	+4.1	0.05	0.986	1.8
											GO:0051674	localization of cell	295	9.0	4.9	+4.1	0.05	0.986	1.8
											GO:0050789	regulation of biological process	2043	41.0	34.0	+7.0	0.06	0.986	1.2
											GO:0048585	negative regulation of response to stimulus	297	9.0	4.9	+4.1	0.06	0.986	1.8
											GO:0048518	positive regulation of biological process	1063	24.0	17.7	+6.3	0.06	0.988	1.4
											GO:0022603	regulation of anatomical structure morphogenesis	209	7.0	3.5	+3.5	0.06	0.988	2.0
											GO:0007166	cell surface receptor signaling pathway	541	14.0	9.0	+5.0	0.06	0.990	1.6
											GO:0061564	axon development	127	5.0	2.1	+2.9	0.06	0.990	2.4
											GO:0051128	regulation of cellular component organization	493	13.0	8.2	+4.8	0.06	0.990	1.6
											GO:0051049	regulation of transport	349	10.0	5.8	+4.2	0.06	0.990	1.7
											GO:0044425	membrane part	1129	25.0	18.8	+6.2	0.06	0.990	1.3
											GO:0010648	negative regulation of cell communication	259	8.0	4.3	+3.7	0.06	0.990	1.9
											GO:0023057	negative regulation of signaling	259	8.0	4.3	+3.7	0.06	0.990	1.9
											GO:0051239	regulation of multicellular organismal process	549	14.0	9.1	+4.9	0.06	0.990	1.5
											GO:0048583	regulation of response to stimulus	757	18.0	12.6	+5.4	0.07	0.992	1.4
											GO:0009966	regulation of signal transduction	602	15.0	10.0	+5.0	0.07	0.992	1.5
											GO:0006935	chemotaxis	132	5.0	2.2	+2.8	0.07	0.994	2.3
											GO:0042330	taxis	132	5.0	2.2	+2.8	0.07	0.994	2.3
											GO:0044459	plasma membrane part	453	12.0	7.5	+4.5	0.07	0.994	1.6
											GO:0060341	regulation of cellular localization	175	6.0	2.9	+3.1	0.07	0.994	2.1
											GO:0010646	regulation of cell communication	658	16.0	11.0	+5.0	0.07	0.994	1.5
											GO:0015075	ion transmembrane transporter activity	135	5.0	2.2	+2.8	0.07	0.994	2.2
											GO:0097458	neuron part	314	9.0	5.2	+3.8	0.07	0.994	1.7
											GO:0045055	regulated exocytosis	137	5.0	2.3	+2.7	0.08	0.996	2.2
											GO:0030001	metal ion transport	137	5.0	2.3	+2.7	0.08	0.996	2.2
											GO:0098590	plasma membrane region	182	6.0	3.0	+3.0	0.08	0.996	2.0
											GO:0023051	regulation of signaling	671	16.0	11.2	+4.8	0.08	0.996	1.4
											GO:0048523	negative regulation of cellular process	938	21.0	15.6	+5.4	0.08	0.996	1.3
											GO:0051094	positive regulation of developmental process	273	8.0	4.5	+3.5	0.08	0.996	1.8
											GO:0006811	ion transport	274	8.0	4.6	+3.4	0.08	0.996	1.8
											GO:0034220	ion transmembrane transport	184	6.0	3.1	+2.9	0.08	0.996	2.0
											GO:0031327	negative regulation of cellular biosynthetic process	323	9.0	5.4	+3.6	0.08	0.996	1.7
											GO:0006974	cellular response to DNA damage stimulus	185	6.0	3.1	+2.9	0.09	0.996	1.9
											GO:0032880	regulation of protein localization	185	6.0	3.1	+2.9	0.09	0.996	1.9
											GO:0050794	regulation of cellular process	1920	38.0	32.0	+6.0	0.09	0.996	1.2
											GO:0008284	positive regulation of cell proliferation	186	6.0	3.1	+2.9	0.09	0.996	1.9
											GO:0009890	negative regulation of biosynthetic process	327	9.0	5.4	+3.6	0.09	0.996	1.7
											GO:0080135	regulation of cellular response to stress	146	5.0	2.4	+2.6	0.09	0.998	2.1
											GO:0051129	negative regulation of cellular component organization	146	5.0	2.4	+2.6	0.09	0.998	2.1
											GO:0007169	transmembrane receptor protein tyrosine kinase signaling pathway	149	5.0	2.5	+2.5	0.10	1000	2.0
											GO:0022891	substrate-specific transmembrane transporter activity	149	5.0	2.5	+2.5	0.10	1000	2.0
											GO:0006508	proteolysis	292	8.0	4.9	+3.1	0.11	1000	1.6
											GO:0012505	endomembrane system	812	18.0	13.5	+4.5	0.11	1000	1.3
											GO:0048519	negative regulation of biological process	1033	22.0	17.2	+4.8	0.11	1000	1.3
											GO:0050793	regulation of developmental process	496	12.0	8.3	+3.7	0.12	1000	1.5
											GO:0006887	exocytosis	156	5.0	2.6	+2.4	0.12	1000	1.9
											GO:1901137	carbohydrate derivative biosynthetic process	157	5.0	2.6	+2.4	0.12	1000	1.9
											GO:0048513	animal organ development	659	15.0	11.0	+4.0	0.12	1000	1.4
											GO:0016043	cellular component organization	1268	26.0	21.1	+4.9	0.12	1000	1.2
											GO:0030163	protein catabolic process	159	5.0	2.6	+2.4	0.12	1000	1.9
											GO:0035556	intracellular signal transduction	555	13.0	9.2	+3.8	0.12	1000	1.4
											GO:0033554	cellular response to stress	401	10.0	6.7	+3.3	0.12	1000	1.5
											GO:0006259	DNA metabolic process	207	6.0	3.4	+2.6	0.13	1000	1.7
											GO:0045595	regulation of cell differentiation	355	9.0	5.9	+3.1	0.13	1000	1.5
											GO:0007167	enzyme linked receptor protein signaling pathway	209	6.0	3.5	+2.5	0.13	1000	1.7
											GO:0032940	secretion by cell	257	7.0	4.3	+2.7	0.13	1000	1.6
											GO:1902531	regulation of intracellular signal transduction	359	9.0	6.0	+3.0	0.14	1000	1.5
											GO:0044456	synapse part	167	5.0	2.8	+2.2	0.14	1000	1.8
											GO:0051276	chromosome organization	263	7.0	4.4	+2.6	0.15	1000	1.6
											GO:0120038	plasma membrane bounded cell projection part	215	6.0	3.6	+2.4	0.15	1000	1.7
											GO:0044463	cell projection part	215	6.0	3.6	+2.4	0.15	1000	1.7
											GO:0022857	transmembrane transporter activity	168	5.0	2.8	+2.2	0.15	1000	1.8
											GO:0007267	cell-cell signaling	313	8.0	5.2	+2.8	0.15	1000	1.5
											GO:0051726	regulation of cell cycle	264	7.0	4.4	+2.6	0.15	1000	1.6
											GO:0036477	somatodendritic compartment	169	5.0	2.8	+2.2	0.15	1000	1.8
											GO:0044451	nucleoplasm part	217	6.0	3.6	+2.4	0.15	1000	1.7
											GO:0007420	brain development	171	5.0	2.8	+2.2	0.15	1000	1.8
											GO:0080134	regulation of response to stress	268	7.0	4.5	+2.5	0.16	1000	1.6
											GO:0098609	cell-cell adhesion	172	5.0	2.9	+2.1	0.16	1000	1.7
											GO:0051050	positive regulation of transport	176	5.0	2.9	+2.1	0.17	1000	1.7
											GO:0042592	homeostatic process	324	8.0	5.4	+2.6	0.17	1000	1.5
											GO:0006950	response to stress	698	15.0	11.6	+3.4	0.17	1000	1.3
											GO:0007417	central nervous system development	227	6.0	3.8	+2.2	0.17	1000	1.6
											GO:0060322	head development	179	5.0	3.0	+2.0	0.18	1000	1.7
											GO:0051093	negative regulation of developmental process	180	5.0	3.0	+2.0	0.18	1000	1.7
											GO:0046903	secretion	281	7.0	4.7	+2.3	0.18	1000	1.5
											GO:0022892	substrate-specific transporter activity	185	5.0	3.1	+1.9	0.19	1000	1.6
											GO:0002252	immune effector process	185	5.0	3.1	+1.9	0.19	1000	1.6
											GO:2000026	regulation of multicellular organismal development	390	9.0	6.5	+2.5	0.20	1000	1.4
											GO:0006928	movement of cell or subcellular component	390	9.0	6.5	+2.5	0.20	1000	1.4
											GO:1903047	mitotic cell cycle process	187	5.0	3.1	+1.9	0.20	1000	1.6
											GO:0007049	cell cycle	400	9.0	6.7	+2.3	0.22	1000	1.4
											GO:0044267	cellular protein metabolic process	1009	20.0	16.8	+3.2	0.22	1000	1.2
											GO:0016192	vesicle-mediated transport	348	8.0	5.8	+2.2	0.22	1000	1.4
											GO:0045934	negative regulation of nucleobase-containing compound metabolic process	296	7.0	4.9	+2.1	0.22	1000	1.4
											GO:0009887	animal organ morphogenesis	194	5.0	3.2	+1.8	0.22	1000	1.5
											GO:0044265	cellular macromolecule catabolic process	245	6.0	4.1	+1.9	0.22	1000	1.5
											GO:0051130	positive regulation of cellular component organization	246	6.0	4.1	+1.9	0.22	1000	1.5
											GO:2000113	negative regulation of cellular macromolecule biosynthetic process	298	7.0	5.0	+2.0	0.22	1000	1.4
											GO:0140096	catalytic activity, acting on a protein	407	9.0	6.8	+2.2	0.23	1000	1.3
											GO:0010628	positive regulation of gene expression	355	8.0	5.9	+2.1	0.24	1000	1.4
											GO:1901701	cellular response to oxygen-containing compound	200	5.0	3.3	+1.7	0.24	1000	1.5
											GO:0044255	cellular lipid metabolic process	200	5.0	3.3	+1.7	0.24	1000	1.5
											GO:0010558	negative regulation of macromolecule biosynthetic process	306	7.0	5.1	+1.9	0.24	1000	1.4
											GO:0005794	Golgi apparatus	307	7.0	5.1	+1.9	0.25	1000	1.4
											GO:1901135	carbohydrate derivative metabolic process	255	6.0	4.2	+1.8	0.25	1000	1.4
											GO:0019538	protein metabolic process	1087	21.0	18.1	+2.9	0.25	1000	1.2
											GO:0071702	organic substance transport	525	11.0	8.7	+2.3	0.25	1000	1.3
											GO:0044260	cellular macromolecule metabolic process	1622	30.0	27.0	+3.0	0.26	1000	1.1
											GO:0051336	regulation of hydrolase activity	261	6.0	4.3	+1.7	0.27	1000	1.4
											GO:0006810	transport	927	18.0	15.4	+2.6	0.27	1000	1.2
											GO:0048646	anatomical structure formation involved in morphogenesis	210	5.0	3.5	+1.5	0.27	1000	1.4
											GO:0033036	macromolecule localization	590	12.0	9.8	+2.2	0.27	1000	1.2
											GO:0005783	endoplasmic reticulum	318	7.0	5.3	+1.7	0.28	1000	1.3
											GO:0045944	positive regulation of transcription from RNA polymerase II promoter	213	5.0	3.5	+1.5	0.28	1000	1.4
											GO:0043170	macromolecule metabolic process	1707	31.0	28.4	+2.6	0.30	1000	1.1
											GO:0006915	apoptotic process	383	8.0	6.4	+1.6	0.30	1000	1.3
											GO:0072359	circulatory system development	221	5.0	3.7	+1.3	0.31	1000	1.4
											GO:0051234	establishment of localization	951	18.0	15.8	+2.2	0.31	1000	1.1
											GO:0000278	mitotic cell cycle	222	5.0	3.7	+1.3	0.31	1000	1.4
											GO:0045893	positive regulation of transcription, DNA-templated	277	6.0	4.6	+1.4	0.31	1000	1.3
											GO:1903508	positive regulation of nucleic acid-templated transcription	277	6.0	4.6	+1.4	0.31	1000	1.3
											GO:1902680	positive regulation of RNA biosynthetic process	278	6.0	4.6	+1.4	0.32	1000	1.3
											GO:1901565	organonitrogen compound catabolic process	224	5.0	3.7	+1.3	0.32	1000	1.3
											GO:0009605	response to external stimulus	390	8.0	6.5	+1.5	0.32	1000	1.2
											GO:0012501	programmed cell death	391	8.0	6.5	+1.5	0.32	1000	1.2
											GO:0043234	protein complex	618	12.0	10.3	+1.7	0.33	1000	1.2
											GO:0044464	cell part	2880	50.0	47.9	+2.1	0.34	1000	1.0
											GO:0022402	cell cycle process	288	6.0	4.8	+1.2	0.35	1000	1.3
											GO:0009057	macromolecule catabolic process	289	6.0	4.8	+1.2	0.35	1000	1.2
											GO:0051254	positive regulation of RNA metabolic process	289	6.0	4.8	+1.2	0.35	1000	1.2
											GO:0071495	cellular response to endogenous stimulus	237	5.0	3.9	+1.1	0.36	1000	1.3
											GO:0045892	negative regulation of transcription, DNA-templated	237	5.0	3.9	+1.1	0.36	1000	1.3
											GO:0032269	negative regulation of cellular protein metabolic process	237	5.0	3.9	+1.1	0.36	1000	1.3
											GO:0043067	regulation of programmed cell death	293	6.0	4.9	+1.1	0.36	1000	1.2
											GO:0005515	protein binding	2106	37.0	35.0	+2.0	0.36	1000	1.1
											GO:1901564	organonitrogen compound metabolic process	1279	23.0	21.3	+1.7	0.37	1000	1.1
											GO:0031324	negative regulation of cellular metabolic process	523	10.0	8.7	+1.3	0.37	1000	1.1
											GO:0009888	tissue development	353	7.0	5.9	+1.1	0.37	1000	1.2
											GO:0007010	cytoskeleton organization	242	5.0	4.0	+1.0	0.38	1000	1.2
											GO:0010604	positive regulation of macromolecule metabolic process	584	11.0	9.7	+1.3	0.38	1000	1.1
											GO:1903507	negative regulation of nucleic acid-templated transcription	243	5.0	4.0	+1.0	0.38	1000	1.2
											GO:1902679	negative regulation of RNA biosynthetic process	243	5.0	4.0	+1.0	0.38	1000	1.2
											GO:0051248	negative regulation of protein metabolic process	245	5.0	4.1	+0.9	0.39	1000	1.2
											GO:0031984	organelle subcompartment	302	6.0	5.0	+1.0	0.39	1000	1.2
											GO:0009628	response to abiotic stimulus	250	5.0	4.2	+0.8	0.40	1000	1.2
											GO:0008219	cell death	422	8.0	7.0	+1.0	0.40	1000	1.1
											GO:0022414	reproductive process	252	5.0	4.2	+0.8	0.41	1000	1.2
											GO:0006807	nitrogen compound metabolic process	1844	32.0	30.7	+1.3	0.42	1000	1.0
											GO:0006357	regulation of transcription from RNA polymerase II promoter	370	7.0	6.2	+0.8	0.42	1000	1.1
											GO:0043412	macromolecule modification	837	15.0	13.9	+1.1	0.42	1000	1.1
											GO:0046983	protein dimerization activity	256	5.0	4.3	+0.7	0.42	1000	1.2
											GO:0009892	negative regulation of metabolic process	605	11.0	10.1	+0.9	0.43	1000	1.1
											GO:0051172	negative regulation of nitrogen compound metabolic process	489	9.0	8.1	+0.9	0.43	1000	1.1
											GO:0090304	nucleic acid metabolic process	1020	18.0	17.0	+1.0	0.43	1000	1.1
											GO:0051253	negative regulation of RNA metabolic process	259	5.0	4.3	+0.7	0.43	1000	1.2
											GO:0070887	cellular response to chemical stimulus	552	10.0	9.2	+0.8	0.44	1000	1.1
											GO:0010941	regulation of cell death	319	6.0	5.3	+0.7	0.44	1000	1.1
											GO:0036211	protein modification process	789	14.0	13.1	+0.9	0.44	1000	1.1
											GO:0006464	cellular protein modification process	789	14.0	13.1	+0.9	0.44	1000	1.1
											GO:0018193	peptidyl-amino acid modification	263	5.0	4.4	+0.6	0.45	1000	1.1
											GO:0010557	positive regulation of macromolecule biosynthetic process	322	6.0	5.4	+0.6	0.45	1000	1.1
											GO:0006629	lipid metabolic process	264	5.0	4.4	+0.6	0.45	1000	1.1
											GO:0034641	cellular nitrogen compound metabolic process	1273	22.0	21.2	+0.8	0.46	1000	1.0
											GO:0071822	protein complex subunit organization	328	6.0	5.5	+0.5	0.47	1000	1.1
											GO:0034613	cellular protein localization	388	7.0	6.5	+0.5	0.47	1000	1.1
											GO:0010629	negative regulation of gene expression	389	7.0	6.5	+0.5	0.47	1000	1.1
											GO:0070727	cellular macromolecule localization	390	7.0	6.5	+0.5	0.48	1000	1.1
											GO:0051173	positive regulation of nitrogen compound metabolic process	568	10.0	9.5	+0.5	0.48	1000	1.1
											GO:0009893	positive regulation of metabolic process	637	11.0	10.6	+0.4	0.50	1000	1.0
											GO:0071705	nitrogen compound transport	458	8.0	7.6	+0.4	0.50	1000	1.0
											GO:0065009	regulation of molecular function	638	11.0	10.6	+0.4	0.50	1000	1.0
											GO:0006461	protein complex assembly	281	5.0	4.7	+0.3	0.51	1000	1.1
											GO:0070271	protein complex biogenesis	281	5.0	4.7	+0.3	0.51	1000	1.1
											GO:0006366	transcription from RNA polymerase II promoter	401	7.0	6.7	+0.3	0.51	1000	1.0
											GO:0016740	transferase activity	462	8.0	7.7	+0.3	0.51	1000	1.0
											GO:0048584	positive regulation of response to stimulus	402	7.0	6.7	+0.3	0.51	1000	1.0
											GO:0044237	cellular metabolic process	1966	33.0	32.7	+0.3	0.52	1000	1.0
											GO:0031328	positive regulation of cellular biosynthetic process	347	6.0	5.8	+0.2	0.52	1000	1.0
											GO:0009719	response to endogenous stimulus	288	5.0	4.8	+0.2	0.53	1000	1.0
											GO:0045935	positive regulation of nucleobase-containing compound metabolic process	349	6.0	5.8	+0.2	0.53	1000	1.0
											GO:0042981	regulation of apoptotic process	289	5.0	4.8	+0.2	0.53	1000	1.0
											GO:0051641	cellular localization	593	10.0	9.9	+0.1	0.54	1000	1.0
											GO:0008104	protein localization	533	9.0	8.9	+0.1	0.54	1000	1.0
											GO:0031325	positive regulation of cellular metabolic process	594	10.0	9.9	+0.1	0.54	1000	1.0
											GO:0009891	positive regulation of biosynthetic process	352	6.0	5.9	+0.1	0.54	1000	1.0
											GO:0009967	positive regulation of signal transduction	292	5.0	4.9	+0.1	0.54	1000	1.0
											GO:0044238	primary metabolic process	1922	32.0	32.0	0.0	0.55	1000	1.0
											GO:0006139	nucleobase-containing compound metabolic process	1146	19.0	19.1	-0.1	0.55	1000	1.0
											GO:0071704	organic substance metabolic process	1991	33.0	33.1	-0.1	0.56	1000	1.0
											GO:0006955	immune response	300	5.0	5.0	0.0	0.57	1000	1.0
											GO:1901566	organonitrogen compound biosynthetic process	425	7.0	7.1	-0.1	0.57	1000	1.0
											GO:0016787	hydrolase activity	429	7.0	7.1	-0.1	0.58	1000	1.0
											GO:0006996	organelle organization	797	13.0	13.3	-0.3	0.58	1000	1.0
											GO:0031090	organelle membrane	553	9.0	9.2	-0.2	0.58	1000	1.0
											GO:1901700	response to oxygen-containing compound	306	5.0	5.1	-0.1	0.58	1000	1.0
											GO:0042221	response to chemical	800	13.0	13.3	-0.3	0.59	1000	1.0
											GO:0019899	enzyme binding	432	7.0	7.2	-0.2	0.59	1000	1.0
											GO:0046483	heterocycle metabolic process	1168	19.0	19.4	-0.4	0.59	1000	1.0
											GO:0003008	system process	309	5.0	5.1	-0.1	0.59	1000	1.0
											GO:0010467	gene expression	1047	17.0	17.4	-0.4	0.59	1000	1.0
											GO:0010605	negative regulation of macromolecule metabolic process	558	9.0	9.3	-0.3	0.59	1000	1.0
											GO:0032268	regulation of cellular protein metabolic process	499	8.0	8.3	-0.3	0.60	1000	1.0
											GO:0006725	cellular aromatic compound metabolic process	1177	19.0	19.6	-0.6	0.61	1000	1.0
											GO:0010647	positive regulation of cell communication	315	5.0	5.2	-0.2	0.61	1000	1.0
											GO:0034645	cellular macromolecule biosynthetic process	999	16.0	16.6	-0.6	0.62	1000	1.0
											GO:0023056	positive regulation of signaling	318	5.0	5.3	-0.3	0.62	1000	0.9
											GO:0022607	cellular component assembly	572	9.0	9.5	-0.5	0.63	1000	0.9
											GO:0043233	organelle lumen	1006	16.0	16.7	-0.7	0.63	1000	1.0
											GO:0070013	intracellular organelle lumen	1006	16.0	16.7	-0.7	0.63	1000	1.0
											GO:0043085	positive regulation of catalytic activity	324	5.0	5.4	-0.4	0.64	1000	0.9
											GO:0005622	intracellular	2634	43.0	43.8	-0.8	0.64	1000	1.0
											GO:0019219	regulation of nucleobase-containing compound metabolic process	826	13.0	13.7	-0.7	0.64	1000	0.9
											GO:0044421	extracellular region part	703	11.0	11.7	-0.7	0.64	1000	0.9
											GO:0098588	bounding membrane of organelle	390	6.0	6.5	-0.5	0.64	1000	0.9
											GO:0044085	cellular component biogenesis	648	10.0	10.8	-0.8	0.65	1000	0.9
											GO:0009059	macromolecule biosynthetic process	1027	16.0	17.1	-1.1	0.67	1000	0.9
											GO:0015833	peptide transport	402	6.0	6.7	-0.7	0.67	1000	0.9
											GO:1901360	organic cyclic compound metabolic process	1217	19.0	20.3	-1.3	0.68	1000	0.9
											GO:0051171	regulation of nitrogen compound metabolic process	1095	17.0	18.2	-1.2	0.68	1000	0.9
											GO:0051246	regulation of protein metabolic process	534	8.0	8.9	-0.9	0.68	1000	0.9
											GO:0043227	membrane-bounded organelle	2307	37.0	38.4	-1.4	0.68	1000	1.0
											GO:0042886	amide transport	407	6.0	6.8	-0.8	0.68	1000	0.9
											GO:0070062	extracellular exosome	536	8.0	8.9	-0.9	0.68	1000	0.9
											GO:0046907	intracellular transport	408	6.0	6.8	-0.8	0.69	1000	0.9
											GO:1901575	organic substance catabolic process	411	6.0	6.8	-0.8	0.69	1000	0.9
											GO:0005615	extracellular space	669	10.0	11.1	-1.1	0.70	1000	0.9
											GO:0043230	extracellular organelle	542	8.0	9.0	-1.0	0.70	1000	0.9
											GO:1903561	extracellular vesicle	542	8.0	9.0	-1.0	0.70	1000	0.9
											GO:0051649	establishment of localization in cell	479	7.0	8.0	-1.0	0.70	1000	0.9
											GO:0044248	cellular catabolic process	414	6.0	6.9	-0.9	0.70	1000	0.9
											GO:0003676	nucleic acid binding	800	12.0	13.3	-1.3	0.70	1000	0.9
											GO:0043169	cation binding	802	12.0	13.3	-1.3	0.71	1000	0.9
											GO:0045184	establishment of protein localization	419	6.0	7.0	-1.0	0.71	1000	0.9
											GO:0003723	RNA binding	354	5.0	5.9	-0.9	0.71	1000	0.8
											GO:0051252	regulation of RNA metabolic process	744	11.0	12.4	-1.4	0.72	1000	0.9
											GO:0003677	DNA binding	487	7.0	8.1	-1.1	0.72	1000	0.9
											GO:0005634	nucleus	1370	21.0	22.8	-1.8	0.72	1000	0.9
											GO:0050790	regulation of catalytic activity	490	7.0	8.2	-1.2	0.72	1000	0.9
											GO:0005654	nucleoplasm	684	10.0	11.4	-1.4	0.72	1000	0.9
											GO:0080090	regulation of primary metabolic process	1125	17.0	18.7	-1.7	0.72	1000	0.9
											GO:0044422	organelle part	1740	27.0	29.0	-2.0	0.73	1000	0.9
											GO:0010468	regulation of gene expression	878	13.0	14.6	-1.6	0.73	1000	0.9
											GO:0019220	regulation of phosphate metabolic process	363	5.0	6.0	-1.0	0.74	1000	0.8
											GO:0006355	regulation of transcription, DNA-templated	692	10.0	11.5	-1.5	0.74	1000	0.9
											GO:0051174	regulation of phosphorus metabolic process	365	5.0	6.1	-1.1	0.74	1000	0.8
											GO:0043933	macromolecular complex subunit organization	432	6.0	7.2	-1.2	0.74	1000	0.8
											GO:1903506	regulation of nucleic acid-templated transcription	697	10.0	11.6	-1.6	0.75	1000	0.9
											GO:0034654	nucleobase-containing compound biosynthetic process	827	12.0	13.8	-1.8	0.75	1000	0.9
											GO:2001141	regulation of RNA biosynthetic process	700	10.0	11.6	-1.6	0.75	1000	0.9
											GO:0031323	regulation of cellular metabolic process	1144	17.0	19.0	-2.0	0.75	1000	0.9
											GO:0065003	macromolecular complex assembly	371	5.0	6.2	-1.2	0.75	1000	0.8
											GO:0044424	intracellular part	2594	41.0	43.2	-2.2	0.75	1000	0.9
											GO:0060255	regulation of macromolecule metabolic process	1145	17.0	19.1	-2.1	0.75	1000	0.9
											GO:0031326	regulation of cellular biosynthetic process	831	12.0	13.8	-1.8	0.76	1000	0.9
											GO:0044249	cellular biosynthetic process	1210	18.0	20.1	-2.1	0.76	1000	0.9
											GO:0043231	intracellular membrane-bounded organelle	2009	31.0	33.4	-2.4	0.76	1000	0.9
											GO:0018130	heterocycle biosynthetic process	836	12.0	13.9	-1.9	0.76	1000	0.9
											GO:0019438	aromatic compound biosynthetic process	836	12.0	13.9	-1.9	0.76	1000	0.9
											GO:0044446	intracellular organelle part	1713	26.0	28.5	-2.5	0.77	1000	0.9
											GO:2000112	regulation of cellular macromolecule biosynthetic process	780	11.0	13.0	-2.0	0.78	1000	0.8
											GO:0043229	intracellular organelle	2319	36.0	38.6	-2.6	0.78	1000	0.9
											GO:0006351	transcription, DNA-templated	718	10.0	11.9	-1.9	0.78	1000	0.8
											GO:0009889	regulation of biosynthetic process	849	12.0	14.1	-2.1	0.78	1000	0.8
											GO:0071310	cellular response to organic substance	456	6.0	7.6	-1.6	0.79	1000	0.8
											GO:0097659	nucleic acid-templated transcription	722	10.0	12.0	-2.0	0.79	1000	0.8
											GO:0044271	cellular nitrogen compound biosynthetic process	982	14.0	16.3	-2.3	0.79	1000	0.9
											GO:0046872	metal ion binding	790	11.0	13.1	-2.1	0.79	1000	0.8
											GO:0032774	RNA biosynthetic process	725	10.0	12.1	-2.1	0.79	1000	0.8
											GO:0044093	positive regulation of molecular function	390	5.0	6.5	-1.5	0.79	1000	0.8
											GO:1901576	organic substance biosynthetic process	1239	18.0	20.6	-2.6	0.80	1000	0.9
											GO:0019222	regulation of metabolic process	1241	18.0	20.7	-2.7	0.80	1000	0.9
											GO:0010556	regulation of macromolecule biosynthetic process	795	11.0	13.2	-2.2	0.80	1000	0.8
											GO:0031981	nuclear lumen	796	11.0	13.2	-2.2	0.80	1000	0.8
											GO:0016070	RNA metabolic process	926	13.0	15.4	-2.4	0.80	1000	0.8
											GO:0010033	response to organic substance	599	8.0	10.0	-2.0	0.80	1000	0.8
											GO:0006468	protein phosphorylation	396	5.0	6.6	-1.6	0.80	1000	0.8
											GO:0015031	protein transport	396	5.0	6.6	-1.6	0.80	1000	0.8
											GO:0044428	nuclear part	864	12.0	14.4	-2.4	0.80	1000	0.8
											GO:0009058	biosynthetic process	1249	18.0	20.8	-2.8	0.81	1000	0.9
											GO:1901362	organic cyclic compound biosynthetic process	868	12.0	14.4	-2.4	0.81	1000	0.8
											GO:0009056	catabolic process	483	6.0	8.0	-2.0	0.83	1000	0.7
											GO:0044444	cytoplasmic part	1774	26.0	29.5	-3.5	0.84	1000	0.9
											GO:0006796	phosphate-containing compound metabolic process	632	8.0	10.5	-2.5	0.85	1000	0.8
											GO:0005737	cytoplasm	2085	31.0	34.7	-3.7	0.85	1000	0.9
											GO:0043167	ion binding	1160	16.0	19.3	-3.3	0.85	1000	0.8
											GO:0006793	phosphorus metabolic process	646	8.0	10.8	-2.8	0.86	1000	0.7
											GO:0031410	cytoplasmic vesicle	441	5.0	7.3	-2.3	0.87	1000	0.7
											GO:0097708	intracellular vesicle	443	5.0	7.4	-2.4	0.88	1000	0.7
											GO:0031982	vesicle	831	10.0	13.8	-3.8	0.91	1000	0.7
											GO:0097159	organic cyclic compound binding	1166	15.0	19.4	-4.4	0.91	1000	0.8
											GO:0016310	phosphorylation	476	5.0	7.9	-2.9	0.91	1000	0.6
											GO:0005829	cytosol	942	11.0	15.7	-4.7	0.94	1000	0.7
											GO:0043228	non-membrane-bounded organelle	807	9.0	13.4	-4.4	0.94	1000	0.7
											GO:0043232	intracellular non-membrane-bounded organelle	807	9.0	13.4	-4.4	0.94	1000	0.7
											GO:1901363	heterocyclic compound binding	1156	14.0	19.2	-5.2	0.94	1000	0.7
											GO:0043168	anion binding	527	5.0	8.8	-3.8	0.95	1000	0.6

## Sheet: Profile 39
Selected	Weight	Gene Symbol	SPOT	0	1	2	3	4			Category ID	Category Name	#Genes Category	#Genes Assigned	#Genes Expected	#Genes Enriched	p-value	Corrected p-value	Fold
	1.00	ABCC4	68	0.00	0.32	0.77	0.96	1.11			GO:0050877	nervous system process	192	10.0	2.9	+7.1	5.3E-4	0.190	3.4
	1.00	AK5	521	0.00	0.68	0.37	0.82	1.07			GO:0050804	modulation of chemical synaptic transmission	76	6.0	1.2	+4.8	9.1E-4	0.266	5.2
	1.00	ANKRD6	780	0.00	0.71	1.08	1.24	1.69			GO:0042391	regulation of membrane potential	86	6.0	1.3	+4.7	1.7E-3	0.384	4.6
	1.00	ANXA2P2	828	0.00	0.25	0.63	0.67	1.21			GO:1905114	cell surface receptor signaling pathway involved in cell-cell signaling	127	7.0	1.9	+5.1	2.8E-3	0.494	3.6
	1.00	APOBEC3C	913	0.00	0.28	0.93	0.97	1.51			GO:0031224	intrinsic component of membrane	931	24.0	14.1	+9.9	3.3E-3	0.504	1.7
	1.00	ARHGAP26	1003	0.00	0.72	1.17	1.08	1.93			GO:0044425	membrane part	1129	27.0	17.1	+9.9	4.9E-3	0.586	1.6
	1.00	BDH2	1579	0.00	0.36	0.81	0.73	1.16			GO:0016021	integral component of membrane	906	23.0	13.7	+9.3	5.1E-3	0.602	1.7
	1.00	C12ORF56	1886	0.00	0.45	0.62	1.05	0.86			GO:0022857	transmembrane transporter activity	168	7.0	2.5	+4.5	0.01	0.816	2.7
	1.00	CCDC102B	2584	0.00	0.36	0.85	1.21	1.44			GO:0015075	ion transmembrane transporter activity	135	6.0	2.0	+4.0	0.02	0.850	2.9
	1.00	CHODL	3295	0.00	0.28	0.58	0.83	1.33			GO:0044459	plasma membrane part	453	13.0	6.9	+6.1	0.02	0.858	1.9
	1.00	CRNDE	3875	0.00	0.36	0.59	1.20	0.99			GO:0003008	system process	309	10.0	4.7	+5.3	0.02	0.862	2.1
	1.00	DCLK3	4323	0.00	0.24	0.32	0.73	1.02			GO:0022892	substrate-specific transporter activity	185	7.0	2.8	+4.2	0.02	0.886	2.5
	1.00	DKK1	4601	0.00	0.17	0.95	1.75	2.59			GO:0007268	chemical synaptic transmission	147	6.0	2.2	+3.8	0.02	0.902	2.7
	1.00	DSE	4894	0.00	0.58	0.84	0.63	1.28			GO:0098916	anterograde trans-synaptic signaling	147	6.0	2.2	+3.8	0.02	0.902	2.7
	1.00	EBF1	5012	0.00	0.35	0.66	0.47	1.66			GO:0099536	synaptic signaling	148	6.0	2.2	+3.8	0.02	0.906	2.7
	1.00	FERMT2	6090	0.00	0.55	0.81	0.80	1.22			GO:0099537	trans-synaptic signaling	148	6.0	2.2	+3.8	0.02	0.906	2.7
	1.00	FRZB	6420	0.00	0.12	1.04	1.35	1.12			GO:0004872	receptor activity	234	8.0	3.6	+4.4	0.02	0.906	2.3
	1.00	GFRA2	6719	0.00	0.58	0.64	0.74	1.18			GO:0022891	substrate-specific transmembrane transporter activity	149	6.0	2.3	+3.7	0.02	0.914	2.7
	1.00	GNAI1	6892	0.00	0.59	0.87	0.85	1.14			GO:0038023	signaling receptor activity	197	7.0	3.0	+4.0	0.03	0.926	2.3
	1.00	GRIK2	7173	0.00	0.59	0.34	0.72	1.33			GO:2000026	regulation of multicellular organismal development	390	11.0	5.9	+5.1	0.03	0.936	1.9
	1.00	HAND1	7381	0.00	0.45	0.73	0.87	1.41			GO:0048856	anatomical structure development	1113	24.0	16.9	+7.1	0.03	0.938	1.4
	1.00	HEBP2	7482	0.00	0.31	0.86	1.26	1.09			GO:0050793	regulation of developmental process	496	13.0	7.5	+5.5	0.03	0.938	1.7
	1.00	INSM1	8305	0.00	0.43	0.51	1.05	1.03			GO:0007600	sensory perception	119	5.0	1.8	+3.2	0.03	0.938	2.8
	1.00	ITGB1BP2	8440	0.00	0.23	1.28	0.98	1.53			GO:0051962	positive regulation of nervous system development	123	5.0	1.9	+3.1	0.04	0.952	2.7
	1.00	KCNH8	8617	0.00	0.54	1.13	1.45	1.26			GO:0000323	lytic vacuole	124	5.0	1.9	+3.1	0.04	0.952	2.7
	1.00	KLHL7	8928	0.00	0.35	0.48	0.93	1.66			GO:0005764	lysosome	124	5.0	1.9	+3.1	0.04	0.952	2.7
	1.00	LAMA3	9183	0.00	0.71	1.49	2.29	2.14			GO:0048598	embryonic morphogenesis	125	5.0	1.9	+3.1	0.04	0.956	2.6
	1.00	LIN28B	9403	0.00	0.54	0.54	0.65	1.18			GO:0005886	plasma membrane	903	20.0	13.7	+6.3	0.04	0.956	1.5
	1.00	LINC00668	9702	0.00	0.17	0.49	0.74	1.02			GO:0007399	nervous system development	516	13.0	7.8	+5.2	0.04	0.966	1.7
	1.00	LINC01606	10266	0.00	0.69	1.28	2.20	1.91			GO:0098660	inorganic ion transmembrane transport	128	5.0	1.9	+3.1	0.04	0.966	2.6
	1.00	LINGO2	10291	0.00	0.85	1.23	2.01	1.50			GO:0007267	cell-cell signaling	313	9.0	4.7	+4.3	0.04	0.966	1.9
	1.00	LOC101927919	10927	0.00	0.54	0.86	1.44	1.15			GO:0004888	transmembrane signaling receptor activity	172	6.0	2.6	+3.4	0.04	0.968	2.3
	1.00	LRBA	11822	0.00	0.04	0.67	0.86	1.02			GO:0071944	cell periphery	913	20.0	13.9	+6.1	0.05	0.968	1.4
	1.00	LRRTM1	11944	0.00	0.72	1.21	1.04	1.88			GO:0007275	multicellular organism development	1032	22.0	15.7	+6.3	0.05	0.968	1.4
	1.00	LUM	11990	0.00	0.36	1.43	1.67	2.20			GO:0098655	cation transmembrane transport	132	5.0	2.0	+3.0	0.05	0.982	2.5
	1.00	MAB21L2	12063	0.00	0.14	0.91	0.83	1.36			GO:0099600	transmembrane receptor activity	176	6.0	2.7	+3.3	0.05	0.982	2.2
	1.00	MGAT5	12540	0.00	0.90	1.07	1.25	1.43			GO:0006811	ion transport	274	8.0	4.2	+3.8	0.05	0.988	1.9
	1.00	MIR1205	12632	0.00	0.29	0.65	1.24	0.99			GO:0005887	integral component of plasma membrane	276	8.0	4.2	+3.8	0.06	0.988	1.9
	1.00	MIR379	12993	0.00	0.79	1.03	1.06	1.44			GO:0098590	plasma membrane region	182	6.0	2.8	+3.2	0.06	0.990	2.2
	1.00	MIR4718	13313	0.00	0.51	0.72	1.21	0.96			GO:0005773	vacuole	138	5.0	2.1	+2.9	0.06	0.994	2.4
	1.00	MIR7973_1	13888	0.00	0.80	0.59	1.15	2.27			GO:0034220	ion transmembrane transport	184	6.0	2.8	+3.2	0.06	0.994	2.1
	1.00	MIR889	13937	0.00	0.50	0.93	1.18	1.22			GO:0032879	regulation of localization	488	12.0	7.4	+4.6	0.06	0.994	1.6
	1.00	NETO1	14836	0.00	0.68	0.78	1.14	1.09			GO:0031226	intrinsic component of plasma membrane	285	8.0	4.3	+3.7	0.06	0.994	1.8
	1.00	NYNRIN	15351	0.00	0.63	1.11	1.42	1.48			GO:0001932	regulation of protein phosphorylation	291	8.0	4.4	+3.6	0.07	0.994	1.8
	1.00	OR3A1	15599	0.00	0.73	1.08	1.80	1.57			GO:0023014	signal transduction by protein phosphorylation	194	6.0	2.9	+3.1	0.07	0.994	2.0
	1.00	PARP8	16078	0.00	-0.02	0.46	0.50	1.12			GO:0006468	protein phosphorylation	396	10.0	6.0	+4.0	0.07	0.994	1.7
	1.00	PCDHB19P	16168	0.00	0.32	0.87	1.05	0.97			GO:0055085	transmembrane transport	244	7.0	3.7	+3.3	0.07	0.996	1.9
	1.00	PLPP4	16745	0.00	0.47	1.35	1.52	1.59			GO:0051960	regulation of nervous system development	197	6.0	3.0	+3.0	0.08	0.996	2.0
	1.00	PRKG1_AS1	17214	0.00	0.97	1.02	1.24	2.78			GO:0048731	system development	915	19.0	13.9	+5.1	0.08	0.996	1.4
	1.00	PROK2	17249	0.00	0.31	0.81	0.97	1.07			GO:0050794	regulation of cellular process	1920	35.0	29.1	+5.9	0.08	0.996	1.2
	1.00	PTCHD1	17467	0.00	1.19	1.03	1.52	1.90			GO:1901137	carbohydrate derivative biosynthetic process	157	5.0	2.4	+2.6	0.09	0.996	2.1
	1.00	PTPRM	17550	0.00	0.23	0.32	0.61	1.02			GO:0022603	regulation of anatomical structure morphogenesis	209	6.0	3.2	+2.8	0.10	0.998	1.9
	1.00	RIMS1	18148	0.00	0.33	0.54	0.37	1.01			GO:0009653	anatomical structure morphogenesis	530	12.0	8.0	+4.0	0.10	1000	1.5
	1.00	SCN9A	18814	0.00	0.49	0.73	0.76	1.08			GO:0016310	phosphorylation	476	11.0	7.2	+3.8	0.10	1000	1.5
	1.00	SLC1A5	19348	0.00	0.34	0.53	0.97	1.06			GO:0042325	regulation of phosphorylation	319	8.0	4.8	+3.2	0.11	1000	1.7
	1.00	SLC25A53	19435	0.00	0.40	0.68	0.83	1.23			GO:0030182	neuron differentiation	321	8.0	4.9	+3.1	0.11	1000	1.6
	1.00	SLCO6A1	19675	0.00	0.33	1.09	1.15	1.41			GO:0007166	cell surface receptor signaling pathway	541	12.0	8.2	+3.8	0.11	1000	1.5
	1.00	ST3GAL6	20458	0.00	0.75	0.75	1.13	1.22			GO:0000904	cell morphogenesis involved in differentiation	169	5.0	2.6	+2.4	0.11	1000	1.9
	1.00	TMEM229A	21513	0.00	0.31	0.76	0.98	1.08			GO:0060429	epithelium development	221	6.0	3.4	+2.6	0.12	1000	1.8
	1.00	VLDLR	22706	0.00	0.28	0.70	1.36	1.07			GO:0051094	positive regulation of developmental process	273	7.0	4.1	+2.9	0.12	1000	1.7
	1.00	ZNF521	23579	0.00	0.62	0.99	0.65	1.53			GO:0051239	regulation of multicellular organismal process	549	12.0	8.3	+3.7	0.12	1000	1.4
	1.00	ZSCAN30	23895	0.00	0.55	0.68	0.65	1.21			GO:0051128	regulation of cellular component organization	493	11.0	7.5	+3.5	0.12	1000	1.5
											GO:0000902	cell morphogenesis	224	6.0	3.4	+2.6	0.12	1000	1.8
											GO:0050789	regulation of biological process	2043	36.0	31.0	+5.0	0.12	1000	1.2
											GO:0006812	cation transport	179	5.0	2.7	+2.3	0.13	1000	1.8
											GO:0001934	positive regulation of protein phosphorylation	181	5.0	2.7	+2.3	0.14	1000	1.8
											GO:0048699	generation of neurons	341	8.0	5.2	+2.8	0.14	1000	1.5
											GO:0006796	phosphate-containing compound metabolic process	632	13.0	9.6	+3.4	0.15	1000	1.4
											GO:0016192	vesicle-mediated transport	348	8.0	5.3	+2.7	0.15	1000	1.5
											GO:0032989	cellular component morphogenesis	240	6.0	3.6	+2.4	0.15	1000	1.6
											GO:0000165	MAPK cascade	188	5.0	2.9	+2.1	0.15	1000	1.8
											GO:0048518	positive regulation of biological process	1063	20.0	16.1	+3.9	0.16	1000	1.2
											GO:0009888	tissue development	353	8.0	5.4	+2.6	0.16	1000	1.5
											GO:0007165	signal transduction	1065	20.0	16.2	+3.8	0.16	1000	1.2
											GO:0042327	positive regulation of phosphorylation	193	5.0	2.9	+2.1	0.17	1000	1.7
											GO:0009887	animal organ morphogenesis	194	5.0	2.9	+2.1	0.17	1000	1.7
											GO:0006793	phosphorus metabolic process	646	13.0	9.8	+3.2	0.17	1000	1.3
											GO:0031399	regulation of protein modification process	358	8.0	5.4	+2.6	0.17	1000	1.5
											GO:0060284	regulation of cell development	195	5.0	3.0	+2.0	0.17	1000	1.7
											GO:1902531	regulation of intracellular signal transduction	359	8.0	5.4	+2.6	0.17	1000	1.5
											GO:0022008	neurogenesis	363	8.0	5.5	+2.5	0.18	1000	1.5
											GO:0019220	regulation of phosphate metabolic process	363	8.0	5.5	+2.5	0.18	1000	1.5
											GO:0045597	positive regulation of cell differentiation	199	5.0	3.0	+2.0	0.18	1000	1.7
											GO:0051174	regulation of phosphorus metabolic process	365	8.0	5.5	+2.5	0.18	1000	1.4
											GO:1901135	carbohydrate derivative metabolic process	255	6.0	3.9	+2.1	0.19	1000	1.6
											GO:0051240	positive regulation of multicellular organismal process	311	7.0	4.7	+2.3	0.19	1000	1.5
											GO:0010648	negative regulation of cell communication	259	6.0	3.9	+2.1	0.20	1000	1.5
											GO:0023057	negative regulation of signaling	259	6.0	3.9	+2.1	0.20	1000	1.5
											GO:0010647	positive regulation of cell communication	315	7.0	4.8	+2.2	0.20	1000	1.5
											GO:0048666	neuron development	261	6.0	4.0	+2.0	0.20	1000	1.5
											GO:0023056	positive regulation of signaling	318	7.0	4.8	+2.2	0.20	1000	1.5
											GO:0005615	extracellular space	669	13.0	10.2	+2.8	0.20	1000	1.3
											GO:0048646	anatomical structure formation involved in morphogenesis	210	5.0	3.2	+1.8	0.21	1000	1.6
											GO:0007154	cell communication	1167	21.0	17.7	+3.3	0.21	1000	1.2
											GO:0042221	response to chemical	800	15.0	12.1	+2.9	0.22	1000	1.2
											GO:0009790	embryo development	213	5.0	3.2	+1.8	0.22	1000	1.5
											GO:0005102	receptor binding	269	6.0	4.1	+1.9	0.22	1000	1.5
											GO:0048468	cell development	448	9.0	6.8	+2.2	0.23	1000	1.3
											GO:0010562	positive regulation of phosphorus metabolic process	219	5.0	3.3	+1.7	0.24	1000	1.5
											GO:0045937	positive regulation of phosphate metabolic process	219	5.0	3.3	+1.7	0.24	1000	1.5
											GO:0044421	extracellular region part	703	13.0	10.7	+2.3	0.26	1000	1.2
											GO:0048522	positive regulation of cellular process	951	17.0	14.4	+2.6	0.26	1000	1.2
											GO:0031175	neuron projection development	228	5.0	3.5	+1.5	0.26	1000	1.4
											GO:0031401	positive regulation of protein modification process	231	5.0	3.5	+1.5	0.27	1000	1.4
											GO:0051049	regulation of transport	349	7.0	5.3	+1.7	0.28	1000	1.3
											GO:0043412	macromolecule modification	837	15.0	12.7	+2.3	0.28	1000	1.2
											GO:0032269	negative regulation of cellular protein metabolic process	237	5.0	3.6	+1.4	0.29	1000	1.4
											GO:0048513	animal organ development	659	12.0	10.0	+2.0	0.29	1000	1.2
											GO:0009966	regulation of signal transduction	602	11.0	9.1	+1.9	0.30	1000	1.2
											GO:0036211	protein modification process	789	14.0	12.0	+2.0	0.30	1000	1.2
											GO:0006464	cellular protein modification process	789	14.0	12.0	+2.0	0.30	1000	1.2
											GO:0051248	negative regulation of protein metabolic process	245	5.0	3.7	+1.3	0.31	1000	1.3
											GO:1901566	organonitrogen compound biosynthetic process	425	8.0	6.4	+1.6	0.31	1000	1.2
											GO:0051716	cellular response to stimulus	1304	22.0	19.8	+2.2	0.31	1000	1.1
											GO:0035556	intracellular signal transduction	555	10.0	8.4	+1.6	0.33	1000	1.2
											GO:0032268	regulation of cellular protein metabolic process	499	9.0	7.6	+1.4	0.34	1000	1.2
											GO:0032940	secretion by cell	257	5.0	3.9	+1.1	0.35	1000	1.3
											GO:0098588	bounding membrane of organelle	390	7.0	5.9	+1.1	0.38	1000	1.2
											GO:0044281	small molecule metabolic process	392	7.0	5.9	+1.1	0.38	1000	1.2
											GO:0120036	plasma membrane bounded cell projection organization	331	6.0	5.0	+1.0	0.39	1000	1.2
											GO:0030154	cell differentiation	773	13.0	11.7	+1.3	0.39	1000	1.1
											GO:0042127	regulation of cell proliferation	335	6.0	5.1	+0.9	0.40	1000	1.2
											GO:0030030	cell projection organization	336	6.0	5.1	+0.9	0.40	1000	1.2
											GO:0010646	regulation of cell communication	658	11.0	10.0	+1.0	0.41	1000	1.1
											GO:0051246	regulation of protein metabolic process	534	9.0	8.1	+0.9	0.42	1000	1.1
											GO:0065008	regulation of biological quality	727	12.0	11.0	+1.0	0.42	1000	1.1
											GO:0046903	secretion	281	5.0	4.3	+0.7	0.42	1000	1.2
											GO:0070062	extracellular exosome	536	9.0	8.1	+0.9	0.43	1000	1.1
											GO:0006810	transport	927	15.0	14.1	+0.9	0.44	1000	1.1
											GO:0043230	extracellular organelle	542	9.0	8.2	+0.8	0.44	1000	1.1
											GO:1903561	extracellular vesicle	542	9.0	8.2	+0.8	0.44	1000	1.1
											GO:0023051	regulation of signaling	671	11.0	10.2	+0.8	0.44	1000	1.1
											GO:0032270	positive regulation of cellular protein metabolic process	287	5.0	4.4	+0.6	0.44	1000	1.1
											GO:0045595	regulation of cell differentiation	355	6.0	5.4	+0.6	0.45	1000	1.1
											GO:0009967	positive regulation of signal transduction	292	5.0	4.4	+0.6	0.46	1000	1.1
											GO:0048869	cellular developmental process	809	13.0	12.3	+0.7	0.46	1000	1.1
											GO:0050790	regulation of catalytic activity	490	8.0	7.4	+0.6	0.47	1000	1.1
											GO:2000113	negative regulation of cellular macromolecule biosynthetic process	298	5.0	4.5	+0.5	0.48	1000	1.1
											GO:0051234	establishment of localization	951	15.0	14.4	+0.6	0.48	1000	1.0
											GO:1901564	organonitrogen compound metabolic process	1279	20.0	19.4	+0.6	0.48	1000	1.0
											GO:0048583	regulation of response to stimulus	757	12.0	11.5	+0.5	0.48	1000	1.0
											GO:0051247	positive regulation of protein metabolic process	302	5.0	4.6	+0.4	0.49	1000	1.1
											GO:0010558	negative regulation of macromolecule biosynthetic process	306	5.0	4.6	+0.4	0.50	1000	1.1
											GO:0005794	Golgi apparatus	307	5.0	4.7	+0.3	0.50	1000	1.1
											GO:0042802	identical protein binding	307	5.0	4.7	+0.3	0.50	1000	1.1
											GO:0065009	regulation of molecular function	638	10.0	9.7	+0.3	0.51	1000	1.0
											GO:0005783	endoplasmic reticulum	318	5.0	4.8	+0.2	0.54	1000	1.0
											GO:0010941	regulation of cell death	319	5.0	4.8	+0.2	0.54	1000	1.0
											GO:0071310	cellular response to organic substance	456	7.0	6.9	+0.1	0.55	1000	1.0
											GO:0031327	negative regulation of cellular biosynthetic process	323	5.0	4.9	+0.1	0.55	1000	1.0
											GO:0046872	metal ion binding	790	12.0	12.0	0.0	0.55	1000	1.0
											GO:0043085	positive regulation of catalytic activity	324	5.0	4.9	+0.1	0.55	1000	1.0
											GO:0009890	negative regulation of biosynthetic process	327	5.0	5.0	0.0	0.56	1000	1.0
											GO:0016740	transferase activity	462	7.0	7.0	0.0	0.56	1000	1.0
											GO:0071822	protein complex subunit organization	328	5.0	5.0	0.0	0.56	1000	1.0
											GO:0010033	response to organic substance	599	9.0	9.1	-0.1	0.57	1000	1.0
											GO:0043169	cation binding	802	12.0	12.2	-0.2	0.57	1000	1.0
											GO:0048523	negative regulation of cellular process	938	14.0	14.2	-0.2	0.58	1000	1.0
											GO:0048584	positive regulation of response to stimulus	402	6.0	6.1	-0.1	0.58	1000	1.0
											GO:0044267	cellular protein metabolic process	1009	15.0	15.3	-0.3	0.59	1000	1.0
											GO:0012505	endomembrane system	812	12.0	12.3	-0.3	0.59	1000	1.0
											GO:0019538	protein metabolic process	1087	16.0	16.5	-0.5	0.61	1000	1.0
											GO:0044260	cellular macromolecule metabolic process	1622	24.0	24.6	-0.6	0.61	1000	1.0
											GO:0031090	organelle membrane	553	8.0	8.4	-0.4	0.62	1000	1.0
											GO:0043167	ion binding	1160	17.0	17.6	-0.6	0.62	1000	1.0
											GO:0051172	negative regulation of nitrogen compound metabolic process	489	7.0	7.4	-0.4	0.62	1000	0.9
											GO:0048519	negative regulation of biological process	1033	15.0	15.7	-0.7	0.63	1000	1.0
											GO:2001141	regulation of RNA biosynthetic process	700	10.0	10.6	-0.6	0.64	1000	0.9
											GO:0044464	cell part	2880	43.0	43.7	-0.7	0.64	1000	1.0
											GO:0043170	macromolecule metabolic process	1707	25.0	25.9	-0.9	0.64	1000	1.0
											GO:0022607	cellular component assembly	572	8.0	8.7	-0.7	0.65	1000	0.9
											GO:0006357	regulation of transcription from RNA polymerase II promoter	370	5.0	5.6	-0.6	0.67	1000	0.9
											GO:0010604	positive regulation of macromolecule metabolic process	584	8.0	8.9	-0.9	0.68	1000	0.9
											GO:0016043	cellular component organization	1268	18.0	19.2	-1.2	0.68	1000	0.9
											GO:0032774	RNA biosynthetic process	725	10.0	11.0	-1.0	0.68	1000	0.9
											GO:0033036	macromolecule localization	590	8.0	9.0	-1.0	0.69	1000	0.9
											GO:0051641	cellular localization	593	8.0	9.0	-1.0	0.70	1000	0.9
											GO:0031324	negative regulation of cellular metabolic process	523	7.0	7.9	-0.9	0.70	1000	0.9
											GO:0060255	regulation of macromolecule metabolic process	1145	16.0	17.4	-1.4	0.70	1000	0.9
											GO:0043168	anion binding	527	7.0	8.0	-1.0	0.70	1000	0.9
											GO:0005737	cytoplasm	2085	30.0	31.6	-1.6	0.71	1000	0.9
											GO:0034613	cellular protein localization	388	5.0	5.9	-0.9	0.71	1000	0.8
											GO:0051252	regulation of RNA metabolic process	744	10.0	11.3	-1.3	0.72	1000	0.9
											GO:0008104	protein localization	533	7.0	8.1	-1.1	0.72	1000	0.9
											GO:0010629	negative regulation of gene expression	389	5.0	5.9	-0.9	0.72	1000	0.8
											GO:0070727	cellular macromolecule localization	390	5.0	5.9	-0.9	0.72	1000	0.8
											GO:0006928	movement of cell or subcellular component	390	5.0	5.9	-0.9	0.72	1000	0.8
											GO:0009605	response to external stimulus	390	5.0	5.9	-0.9	0.72	1000	0.8
											GO:0044093	positive regulation of molecular function	390	5.0	5.9	-0.9	0.72	1000	0.8
											GO:0042995	cell projection	391	5.0	5.9	-0.9	0.72	1000	0.8
											GO:0051171	regulation of nitrogen compound metabolic process	1095	15.0	16.6	-1.6	0.72	1000	0.9
											GO:0044444	cytoplasmic part	1774	25.0	26.9	-1.9	0.73	1000	0.9
											GO:0034654	nucleobase-containing compound biosynthetic process	827	11.0	12.5	-1.5	0.74	1000	0.9
											GO:0006807	nitrogen compound metabolic process	1844	26.0	28.0	-2.0	0.74	1000	0.9
											GO:0006366	transcription from RNA polymerase II promoter	401	5.0	6.1	-1.1	0.74	1000	0.8
											GO:0031982	vesicle	831	11.0	12.6	-1.6	0.74	1000	0.9
											GO:0006355	regulation of transcription, DNA-templated	692	9.0	10.5	-1.5	0.75	1000	0.9
											GO:0018130	heterocycle biosynthetic process	836	11.0	12.7	-1.7	0.75	1000	0.9
											GO:0019438	aromatic compound biosynthetic process	836	11.0	12.7	-1.7	0.75	1000	0.9
											GO:0070887	cellular response to chemical stimulus	552	7.0	8.4	-1.4	0.75	1000	0.8
											GO:0044238	primary metabolic process	1922	27.0	29.2	-2.2	0.75	1000	0.9
											GO:1903506	regulation of nucleic acid-templated transcription	697	9.0	10.6	-1.6	0.75	1000	0.9
											GO:0140096	catalytic activity, acting on a protein	407	5.0	6.2	-1.2	0.75	1000	0.8
											GO:0071704	organic substance metabolic process	1991	28.0	30.2	-2.2	0.76	1000	0.9
											GO:0010605	negative regulation of macromolecule metabolic process	558	7.0	8.5	-1.5	0.76	1000	0.8
											GO:0000166	nucleotide binding	411	5.0	6.2	-1.2	0.76	1000	0.8
											GO:1901575	organic substance catabolic process	411	5.0	6.2	-1.2	0.76	1000	0.8
											GO:1901265	nucleoside phosphate binding	411	5.0	6.2	-1.2	0.76	1000	0.8
											GO:0003677	DNA binding	487	6.0	7.4	-1.4	0.77	1000	0.8
											GO:0080090	regulation of primary metabolic process	1125	15.0	17.1	-2.1	0.77	1000	0.9
											GO:0044248	cellular catabolic process	414	5.0	6.3	-1.3	0.77	1000	0.8
											GO:0009893	positive regulation of metabolic process	637	8.0	9.7	-1.7	0.77	1000	0.8
											GO:0051173	positive regulation of nitrogen compound metabolic process	568	7.0	8.6	-1.6	0.78	1000	0.8
											GO:0008219	cell death	422	5.0	6.4	-1.4	0.78	1000	0.8
											GO:0006351	transcription, DNA-templated	718	9.0	10.9	-1.9	0.79	1000	0.8
											GO:0044085	cellular component biogenesis	648	8.0	9.8	-1.8	0.79	1000	0.8
											GO:0031323	regulation of cellular metabolic process	1144	15.0	17.4	-2.4	0.79	1000	0.9
											GO:0097659	nucleic acid-templated transcription	722	9.0	11.0	-2.0	0.79	1000	0.8
											GO:0010556	regulation of macromolecule biosynthetic process	795	10.0	12.1	-2.1	0.79	1000	0.8
											GO:0016787	hydrolase activity	429	5.0	6.5	-1.5	0.79	1000	0.8
											GO:1901362	organic cyclic compound biosynthetic process	868	11.0	13.2	-2.2	0.80	1000	0.8
											GO:0019899	enzyme binding	432	5.0	6.6	-1.6	0.80	1000	0.8
											GO:0043933	macromolecular complex subunit organization	432	5.0	6.6	-1.6	0.80	1000	0.8
											GO:0044237	cellular metabolic process	1966	27.0	29.8	-2.8	0.80	1000	0.9
											GO:0031410	cytoplasmic vesicle	441	5.0	6.7	-1.7	0.81	1000	0.7
											GO:0009059	macromolecule biosynthetic process	1027	13.0	15.6	-2.6	0.82	1000	0.8
											GO:0031325	positive regulation of cellular metabolic process	594	7.0	9.0	-2.0	0.82	1000	0.8
											GO:0097708	intracellular vesicle	443	5.0	6.7	-1.7	0.82	1000	0.7
											GO:0019222	regulation of metabolic process	1241	16.0	18.8	-2.8	0.82	1000	0.8
											GO:0005622	intracellular	2634	37.0	40.0	-3.0	0.82	1000	0.9
											GO:0071702	organic substance transport	525	6.0	8.0	-2.0	0.83	1000	0.8
											GO:0009892	negative regulation of metabolic process	605	7.0	9.2	-2.2	0.83	1000	0.8
											GO:0019219	regulation of nucleobase-containing compound metabolic process	826	10.0	12.5	-2.5	0.83	1000	0.8
											GO:0031326	regulation of cellular biosynthetic process	831	10.0	12.6	-2.6	0.84	1000	0.8
											GO:0044271	cellular nitrogen compound biosynthetic process	982	12.0	14.9	-2.9	0.85	1000	0.8
											GO:0036094	small molecule binding	465	5.0	7.1	-2.1	0.85	1000	0.7
											GO:0009889	regulation of biosynthetic process	849	10.0	12.9	-2.9	0.86	1000	0.8
											GO:0044249	cellular biosynthetic process	1210	15.0	18.4	-3.4	0.86	1000	0.8
											GO:2000112	regulation of cellular macromolecule biosynthetic process	780	9.0	11.8	-2.8	0.86	1000	0.8
											GO:0034645	cellular macromolecule biosynthetic process	999	12.0	15.2	-3.2	0.86	1000	0.8
											GO:0009056	catabolic process	483	5.0	7.3	-2.3	0.87	1000	0.7
											GO:0005515	protein binding	2106	28.0	32.0	-4.0	0.87	1000	0.9
											GO:1901363	heterocyclic compound binding	1156	14.0	17.5	-3.5	0.88	1000	0.8
											GO:0090304	nucleic acid metabolic process	1020	12.0	15.5	-3.5	0.88	1000	0.8
											GO:0003676	nucleic acid binding	800	9.0	12.1	-3.1	0.88	1000	0.7
											GO:0097159	organic cyclic compound binding	1166	14.0	17.7	-3.7	0.88	1000	0.8
											GO:0010468	regulation of gene expression	878	10.0	13.3	-3.3	0.89	1000	0.8
											GO:0046483	heterocycle metabolic process	1168	14.0	17.7	-3.7	0.89	1000	0.8
											GO:1901576	organic substance biosynthetic process	1239	15.0	18.8	-3.8	0.89	1000	0.8
											GO:0043229	intracellular organelle	2319	31.0	35.2	-4.2	0.89	1000	0.9
											GO:0006725	cellular aromatic compound metabolic process	1177	14.0	17.9	-3.9	0.89	1000	0.8
											GO:0009058	biosynthetic process	1249	15.0	19.0	-4.0	0.89	1000	0.8
											GO:1901360	organic cyclic compound metabolic process	1217	14.0	18.5	-4.5	0.92	1000	0.8
											GO:0006139	nucleobase-containing compound metabolic process	1146	13.0	17.4	-4.4	0.92	1000	0.7
											GO:0043227	membrane-bounded organelle	2307	30.0	35.0	-5.0	0.92	1000	0.9
											GO:0016070	RNA metabolic process	926	10.0	14.1	-4.1	0.92	1000	0.7
											GO:0044424	intracellular part	2594	34.0	39.4	-5.4	0.94	1000	0.9
											GO:0043228	non-membrane-bounded organelle	807	8.0	12.2	-4.2	0.94	1000	0.7
											GO:0043232	intracellular non-membrane-bounded organelle	807	8.0	12.2	-4.2	0.94	1000	0.7
											GO:0034641	cellular nitrogen compound metabolic process	1273	14.0	19.3	-5.3	0.95	1000	0.7
											GO:0043231	intracellular membrane-bounded organelle	2009	24.0	30.5	-6.5	0.96	1000	0.8
											GO:0006950	response to stress	698	6.0	10.6	-4.6	0.97	1000	0.6
											GO:0043234	protein complex	618	5.0	9.4	-4.4	0.97	1000	0.5
											GO:0031981	nuclear lumen	796	7.0	12.1	-5.1	0.97	1000	0.6
											GO:0010467	gene expression	1047	10.0	15.9	-5.9	0.97	1000	0.6
											GO:0005634	nucleus	1370	14.0	20.8	-6.8	0.98	1000	0.7
											GO:0044422	organelle part	1740	19.0	26.4	-7.4	0.98	1000	0.7
											GO:0043233	organelle lumen	1006	9.0	15.3	-6.3	0.98	1000	0.6
											GO:0070013	intracellular organelle lumen	1006	9.0	15.3	-6.3	0.98	1000	0.6
											GO:0005654	nucleoplasm	684	5.0	10.4	-5.4	0.99	1000	0.5
											GO:0005829	cytosol	942	8.0	14.3	-6.3	0.99	1000	0.6
											GO:0044428	nuclear part	864	7.0	13.1	-6.1	0.99	1000	0.5
											GO:0044446	intracellular organelle part	1713	17.0	26.0	-9.0	0.99	1000	0.7
											GO:0006996	organelle organization	797	5.0	12.1	-7.1	1.00	1000	0.4

## Sheet: Profile 47
Selected	Weight	Gene Symbol	SPOT	0	1	2	3	4			Category ID	Category Name	#Genes Category	#Genes Assigned	#Genes Expected	#Genes Enriched	p-value	Corrected p-value	Fold
	1.00	ACSM3	206	0.00	0.12	-0.23	-1.11	-0.74			GO:0044456	synapse part	167	10.0	2.2	+7.8	5.0E-5	0.012	4.5
	1.00	AKAP2	532	0.00	-0.22	-0.37	-1.35	-0.91			GO:0098793	presynapse	86	7.0	1.1	+5.9	1.1E-4	0.026	6.2
	1.00	ANOS1	809	0.00	0.83	0.58	-2.49	-2.20			GO:0010646	regulation of cell communication	658	20.0	8.7	+11.3	1.4E-4	0.038	2.3
	1.00	ARHGAP20	997	0.00	0.32	-0.41	-2.69	-3.76			GO:0071310	cellular response to organic substance	456	16.0	6.0	+10.0	1.7E-4	0.048	2.7
	1.00	ARID5B	1068	0.00	0.39	0.63	-1.12	-0.95			GO:0023051	regulation of signaling	671	20.0	8.9	+11.1	1.9E-4	0.056	2.3
	1.00	ASCL1	1192	0.00	-0.03	-0.40	-1.74	-1.65			GO:0007154	cell communication	1167	28.0	15.4	+12.6	2.4E-4	0.068	1.8
	1.00	BAALC	1464	0.00	-0.10	-0.54	-1.67	-1.67			GO:0046883	regulation of hormone secretion	49	5.0	0.6	+4.4	4.1E-4	0.098	7.7
	1.00	C1QL1	2013	0.00	0.58	-0.07	-1.71	-2.28			GO:0010033	response to organic substance	599	18.0	7.9	+10.1	4.2E-4	0.098	2.3
	1.00	CEMIP	3094	0.00	0.11	0.38	-0.73	-0.57			GO:0070887	cellular response to chemical stimulus	552	17.0	7.3	+9.7	4.8E-4	0.108	2.3
	1.00	CEP112	3119	0.00	0.28	-0.75	-2.77	-2.58			GO:0007267	cell-cell signaling	313	12.0	4.1	+7.9	6.0E-4	0.142	2.9
	1.00	CHGA	3264	0.00	0.56	0.16	-0.88	-0.82			GO:0065009	regulation of molecular function	638	18.0	8.4	+9.6	9.1E-4	0.184	2.1
	1.00	CSMD3	3937	0.00	0.89	-0.69	-4.97	-4.79			GO:0007165	signal transduction	1065	25.0	14.1	+10.9	9.9E-4	0.200	1.8
	1.00	CTD_2151A2.1	4006	0.00	1.27	-0.02	-2.95	-2.88			GO:0023061	signal release	91	6.0	1.2	+4.8	1.1E-3	0.216	5.0
	1.00	CYR61	4220	0.00	0.18	-1.22	-3.18	-2.83			GO:0044464	cell part	2880	48.0	38.1	+9.9	1.1E-3	0.216	1.3
	1.00	DGKK	4509	0.00	-0.42	-0.48	-2.94	-1.94			GO:0007166	cell surface receptor signaling pathway	541	16.0	7.1	+8.9	1.2E-3	0.232	2.2
	1.00	DOC2B	4774	0.00	0.37	0.35	-0.72	-0.66			GO:0010817	regulation of hormone levels	92	6.0	1.2	+4.8	1.2E-3	0.244	4.9
	1.00	DUSP10	4935	0.00	0.03	-0.38	-1.38	-1.09			GO:0046879	hormone secretion	62	5.0	0.8	+4.2	1.2E-3	0.250	6.1
	1.00	EDARADD	5044	0.00	0.58	0.25	-0.48	-0.41			GO:0009914	hormone transport	62	5.0	0.8	+4.2	1.2E-3	0.250	6.1
	1.00	FAM13A	5649	0.00	0.26	-0.21	-0.97	-0.79			GO:0070848	response to growth factor	132	7.0	1.7	+5.3	1.6E-3	0.290	4.0
	1.00	FOXA2	6318	0.00	-0.02	-1.07	-2.70	-2.18			GO:0097060	synaptic membrane	66	5.0	0.9	+4.1	1.6E-3	0.296	5.7
	1.00	FRMD3	6399	0.00	0.20	0.32	-0.77	-0.77			GO:0003008	system process	309	11.0	4.1	+6.9	1.9E-3	0.326	2.7
	1.00	GALR1	6578	0.00	0.45	0.53	-2.23	-2.58			GO:0042060	wound healing	103	6.0	1.4	+4.6	2.1E-3	0.352	4.4
	1.00	GAREM1	6592	0.00	0.41	-0.19	-1.05	-1.02			GO:0097458	neuron part	314	11.0	4.1	+6.9	2.2E-3	0.354	2.7
	1.00	GLRA2	6836	0.00	0.88	0.46	-0.87	-0.78			GO:0010647	positive regulation of cell communication	315	11.0	4.2	+6.8	2.3E-3	0.366	2.6
	1.00	GRIA1	7161	0.00	0.48	-0.14	-0.87	-1.09			GO:0023056	positive regulation of signaling	318	11.0	4.2	+6.8	2.4E-3	0.372	2.6
	1.00	HEPACAM2	7502	0.00	0.31	-0.65	-3.10	-2.81			GO:0045785	positive regulation of cell adhesion	75	5.0	1.0	+4.0	2.9E-3	0.420	5.0
	1.00	HIST1H2BB	7602	0.00	-0.28	-0.20	-1.00	-0.95			GO:0007268	chemical synaptic transmission	147	7.0	1.9	+5.1	2.9E-3	0.424	3.6
	1.00	KLF5	8879	0.00	-0.06	-0.04	-1.06	-1.22			GO:0098916	anterograde trans-synaptic signaling	147	7.0	1.9	+5.1	2.9E-3	0.424	3.6
	1.00	LINC00261	9460	0.00	0.38	-0.48	-2.94	-3.49			GO:0099536	synaptic signaling	148	7.0	2.0	+5.0	3.0E-3	0.430	3.6
	1.00	LINC00890	9771	0.00	1.16	-0.23	-3.60	-3.02			GO:0099537	trans-synaptic signaling	148	7.0	2.0	+5.0	3.0E-3	0.430	3.6
	1.00	LOC100129034	10382	0.00	0.38	-0.04	-0.84	-0.83			GO:0009966	regulation of signal transduction	602	16.0	8.0	+8.0	3.6E-3	0.484	2.0
	1.00	LPP	11817	0.00	0.07	-0.37	-1.01	-0.82			GO:0005886	plasma membrane	903	21.0	11.9	+9.1	3.7E-3	0.486	1.8
	1.00	LRIG3	11837	0.00	1.57	0.82	-1.18	-1.59			GO:1903530	regulation of secretion by cell	115	6.0	1.5	+4.5	3.7E-3	0.488	3.9
	1.00	MAN1A1	12147	0.00	0.76	0.44	-1.28	-1.06			GO:0051716	cellular response to stimulus	1304	27.0	17.2	+9.8	4.1E-3	0.498	1.6
	1.00	MBOAT4	12311	0.00	0.75	0.26	-1.20	-1.73			GO:0071944	cell periphery	913	21.0	12.1	+8.9	4.3E-3	0.508	1.7
	1.00	NAAA	14567	0.00	1.06	0.25	-1.19	-1.08			GO:0042221	response to chemical	800	19.0	10.6	+8.4	5.0E-3	0.524	1.8
	1.00	NGF	14898	0.00	0.43	0.07	-0.73	-0.77			GO:0007167	enzyme linked receptor protein signaling pathway	209	8.0	2.8	+5.2	5.6E-3	0.554	2.9
	1.00	NRXN1	15196	0.00	0.94	0.60	-0.90	-1.00			GO:0051046	regulation of secretion	125	6.0	1.7	+4.3	5.6E-3	0.562	3.6
	1.00	OLFML3	15415	0.00	0.23	-0.36	-1.66	-1.39			GO:0071363	cellular response to growth factor stimulus	126	6.0	1.7	+4.3	5.9E-3	0.572	3.6
	1.00	PEG10	16333	0.00	0.08	-0.14	-2.27	-1.96			GO:0007186	G-protein coupled receptor signaling pathway	167	7.0	2.2	+4.8	5.9E-3	0.572	3.2
	1.00	PENK	16340	0.00	0.52	0.07	-1.02	-0.55			GO:0044057	regulation of system process	89	5.0	1.2	+3.8	6.0E-3	0.576	4.3
	1.00	PHACTR2	16428	0.00	0.13	-0.58	-4.13	-4.19			GO:0043086	negative regulation of catalytic activity	169	7.0	2.2	+4.8	6.3E-3	0.596	3.1
	1.00	PLCE1	16670	0.00	-0.47	-0.97	-3.44	-2.43			GO:0009611	response to wounding	128	6.0	1.7	+4.3	6.3E-3	0.606	3.5
	1.00	PLPPR4	16752	0.00	0.33	-0.01	-0.93	-1.00			GO:0048583	regulation of response to stimulus	757	18.0	10.0	+8.0	6.5E-3	0.606	1.8
	1.00	PRKCA	17196	0.00	0.18	-1.22	-3.18	-2.83			GO:0051240	positive regulation of multicellular organismal process	311	10.0	4.1	+5.9	6.6E-3	0.618	2.4
	1.00	SAMD9	18678	0.00	0.42	0.38	-1.12	-0.45			GO:0022008	neurogenesis	363	11.0	4.8	+6.2	6.8E-3	0.620	2.3
	1.00	SST	20428	0.00	0.61	-0.40	-3.61	-4.54			GO:0050790	regulation of catalytic activity	490	13.0	6.5	+6.5	9.6E-3	0.704	2.0
	1.00	ST18	20448	0.00	0.30	-0.83	-2.60	-2.08			GO:0055082	cellular chemical homeostasis	142	6.0	1.9	+4.1	0.01	0.726	3.2
	1.00	SV2B	20689	0.00	0.69	0.35	-0.81	-1.02			GO:0034097	response to cytokine	186	7.0	2.5	+4.5	0.01	0.726	2.8
	1.00	TFF3	21139	0.00	-0.19	-0.31	-1.04	-0.83			GO:0006928	movement of cell or subcellular component	390	11.0	5.2	+5.8	0.01	0.736	2.1
	1.00	TOP1MT	21770	0.00	0.31	0.01	-0.60	-1.03			GO:0009605	response to external stimulus	390	11.0	5.2	+5.8	0.01	0.736	2.1
	1.00	USP18	22567	0.00	0.01	-0.30	-1.00	-1.15			GO:0071495	cellular response to endogenous stimulus	237	8.0	3.1	+4.9	0.01	0.738	2.6
	1.00	UTRN	22629	0.00	-0.08	-0.45	-1.46	-1.08			GO:0009719	response to endogenous stimulus	288	9.0	3.8	+5.2	0.01	0.742	2.4
	1.00	ZNF217	23378	0.00	0.19	-0.38	-1.56	-1.31			GO:0048699	generation of neurons	341	10.0	4.5	+5.5	0.01	0.744	2.2
											GO:0048878	chemical homeostasis	193	7.0	2.6	+4.4	0.01	0.748	2.7
											GO:0007169	transmembrane receptor protein tyrosine kinase signaling pathway	149	6.0	2.0	+4.0	0.01	0.754	3.0
											GO:0009967	positive regulation of signal transduction	292	9.0	3.9	+5.1	0.01	0.754	2.3
											GO:0043025	neuronal cell body	108	5.0	1.4	+3.6	0.01	0.756	3.5
											GO:0012505	endomembrane system	812	18.0	10.7	+7.3	0.01	0.756	1.7
											GO:0030659	cytoplasmic vesicle membrane	151	6.0	2.0	+4.0	0.01	0.762	3.0
											GO:0005737	cytoplasm	2085	36.0	27.6	+8.4	0.01	0.766	1.3
											GO:0012506	vesicle membrane	153	6.0	2.0	+4.0	0.01	0.776	3.0
											GO:0000977	RNA polymerase II regulatory region sequence-specific DNA binding	111	5.0	1.5	+3.5	0.01	0.784	3.4
											GO:0043408	regulation of MAPK cascade	154	6.0	2.0	+4.0	0.02	0.784	2.9
											GO:0001012	RNA polymerase II regulatory region DNA binding	112	5.0	1.5	+3.5	0.02	0.788	3.4
											GO:1901700	response to oxygen-containing compound	306	9.0	4.0	+5.0	0.02	0.808	2.2
											GO:0032940	secretion by cell	257	8.0	3.4	+4.6	0.02	0.808	2.4
											GO:0044212	transcription regulatory region DNA binding	161	6.0	2.1	+3.9	0.02	0.810	2.8
											GO:0000975	regulatory region DNA binding	161	6.0	2.1	+3.9	0.02	0.810	2.8
											GO:0001067	regulatory region nucleic acid binding	161	6.0	2.1	+3.9	0.02	0.810	2.8
											GO:0019220	regulation of phosphate metabolic process	363	10.0	4.8	+5.2	0.02	0.810	2.1
											GO:0051174	regulation of phosphorus metabolic process	365	10.0	4.8	+5.2	0.02	0.812	2.1
											GO:0048666	neuron development	261	8.0	3.4	+4.6	0.02	0.820	2.3
											GO:0007409	axonogenesis	121	5.0	1.6	+3.4	0.02	0.830	3.1
											GO:0044092	negative regulation of molecular function	216	7.0	2.9	+4.1	0.02	0.844	2.5
											GO:0016477	cell migration	268	8.0	3.5	+4.5	0.02	0.852	2.3
											GO:0030182	neuron differentiation	321	9.0	4.2	+4.8	0.02	0.852	2.1
											GO:0051239	regulation of multicellular organismal process	549	13.0	7.3	+5.7	0.02	0.858	1.8
											GO:0044297	cell body	125	5.0	1.7	+3.3	0.02	0.862	3.0
											GO:0010562	positive regulation of phosphorus metabolic process	219	7.0	2.9	+4.1	0.02	0.862	2.4
											GO:0045937	positive regulation of phosphate metabolic process	219	7.0	2.9	+4.1	0.02	0.862	2.4
											GO:0005622	intracellular	2634	42.0	34.8	+7.2	0.02	0.868	1.2
											GO:0061564	axon development	127	5.0	1.7	+3.3	0.03	0.868	3.0
											GO:0030155	regulation of cell adhesion	127	5.0	1.7	+3.3	0.03	0.868	3.0
											GO:0051094	positive regulation of developmental process	273	8.0	3.6	+4.4	0.03	0.868	2.2
											GO:0007155	cell adhesion	274	8.0	3.6	+4.4	0.03	0.868	2.2
											GO:0044444	cytoplasmic part	1774	31.0	23.4	+7.6	0.03	0.870	1.3
											GO:0019725	cellular homeostasis	175	6.0	2.3	+3.7	0.03	0.874	2.6
											GO:0006935	chemotaxis	132	5.0	1.7	+3.3	0.03	0.902	2.9
											GO:0042330	taxis	132	5.0	1.7	+3.3	0.03	0.902	2.9
											GO:0046903	secretion	281	8.0	3.7	+4.3	0.03	0.906	2.2
											GO:0048468	cell development	448	11.0	5.9	+5.1	0.03	0.908	1.9
											GO:0000976	transcription regulatory region sequence-specific DNA binding	133	5.0	1.8	+3.2	0.03	0.908	2.8
											GO:0001934	positive regulation of protein phosphorylation	181	6.0	2.4	+3.6	0.03	0.910	2.5
											GO:0000981	RNA polymerase II transcription factor activity, sequence-specific DNA binding	136	5.0	1.8	+3.2	0.03	0.918	2.8
											GO:0032101	regulation of response to external stimulus	138	5.0	1.8	+3.2	0.03	0.926	2.7
											GO:0048584	positive regulation of response to stimulus	402	10.0	5.3	+4.7	0.04	0.926	1.9
											GO:0051223	regulation of protein transport	139	5.0	1.8	+3.2	0.04	0.928	2.7
											GO:0044424	intracellular part	2594	41.0	34.3	+6.7	0.04	0.928	1.2
											GO:0007275	multicellular organism development	1032	20.0	13.6	+6.4	0.04	0.928	1.5
											GO:0000165	MAPK cascade	188	6.0	2.5	+3.5	0.04	0.928	2.4
											GO:0051345	positive regulation of hydrolase activity	188	6.0	2.5	+3.5	0.04	0.928	2.4
											GO:0030154	cell differentiation	773	16.0	10.2	+5.8	0.04	0.928	1.6
											GO:0048870	cell motility	295	8.0	3.9	+4.1	0.04	0.930	2.1
											GO:0051674	localization of cell	295	8.0	3.9	+4.1	0.04	0.930	2.1
											GO:1990837	sequence-specific double-stranded DNA binding	142	5.0	1.9	+3.1	0.04	0.930	2.7
											GO:0048667	cell morphogenesis involved in neuron differentiation	143	5.0	1.9	+3.1	0.04	0.932	2.6
											GO:0090087	regulation of peptide transport	144	5.0	1.9	+3.1	0.04	0.936	2.6
											GO:0070201	regulation of establishment of protein localization	144	5.0	1.9	+3.1	0.04	0.936	2.6
											GO:0043549	regulation of kinase activity	193	6.0	2.6	+3.4	0.04	0.936	2.4
											GO:0042327	positive regulation of phosphorylation	193	6.0	2.6	+3.4	0.04	0.936	2.4
											GO:0023014	signal transduction by protein phosphorylation	194	6.0	2.6	+3.4	0.04	0.938	2.3
											GO:0045597	positive regulation of cell differentiation	199	6.0	2.6	+3.4	0.05	0.954	2.3
											GO:1901701	cellular response to oxygen-containing compound	200	6.0	2.6	+3.4	0.05	0.960	2.3
											GO:0030334	regulation of cell migration	151	5.0	2.0	+3.0	0.05	0.964	2.5
											GO:0032879	regulation of localization	488	11.0	6.4	+4.6	0.05	0.968	1.7
											GO:0051336	regulation of hydrolase activity	261	7.0	3.4	+3.6	0.05	0.970	2.0
											GO:0048869	cellular developmental process	809	16.0	10.7	+5.3	0.05	0.970	1.5
											GO:0005783	endoplasmic reticulum	318	8.0	4.2	+3.8	0.06	0.970	1.9
											GO:0042325	regulation of phosphorylation	319	8.0	4.2	+3.8	0.06	0.974	1.9
											GO:0033993	response to lipid	160	5.0	2.1	+2.9	0.06	0.976	2.4
											GO:0003690	double-stranded DNA binding	160	5.0	2.1	+2.9	0.06	0.976	2.4
											GO:2000145	regulation of cell motility	160	5.0	2.1	+2.9	0.06	0.976	2.4
											GO:0048812	neuron projection morphogenesis	161	5.0	2.1	+2.9	0.06	0.976	2.3
											GO:0045944	positive regulation of transcription from RNA polymerase II promoter	213	6.0	2.8	+3.2	0.06	0.976	2.1
											GO:0043085	positive regulation of catalytic activity	324	8.0	4.3	+3.7	0.06	0.976	1.9
											GO:0005102	receptor binding	269	7.0	3.6	+3.4	0.06	0.976	2.0
											GO:0000122	negative regulation of transcription from RNA polymerase II promoter	163	5.0	2.2	+2.8	0.06	0.976	2.3
											GO:0120039	plasma membrane bounded cell projection morphogenesis	163	5.0	2.2	+2.8	0.06	0.976	2.3
											GO:0071345	cellular response to cytokine stimulus	163	5.0	2.2	+2.8	0.06	0.976	2.3
											GO:0051173	positive regulation of nitrogen compound metabolic process	568	12.0	7.5	+4.5	0.06	0.976	1.6
											GO:0048858	cell projection morphogenesis	165	5.0	2.2	+2.8	0.07	0.976	2.3
											GO:0031982	vesicle	831	16.0	11.0	+5.0	0.07	0.976	1.5
											GO:0044093	positive regulation of molecular function	390	9.0	5.2	+3.8	0.07	0.976	1.7
											GO:0042127	regulation of cell proliferation	335	8.0	4.4	+3.6	0.07	0.976	1.8
											GO:0036477	somatodendritic compartment	169	5.0	2.2	+2.8	0.07	0.978	2.2
											GO:0000904	cell morphogenesis involved in differentiation	169	5.0	2.2	+2.8	0.07	0.978	2.2
											GO:0007399	nervous system development	516	11.0	6.8	+4.2	0.07	0.980	1.6
											GO:0048856	anatomical structure development	1113	20.0	14.7	+5.3	0.07	0.980	1.4
											GO:0006793	phosphorus metabolic process	646	13.0	8.5	+4.5	0.07	0.980	1.5
											GO:0051338	regulation of transferase activity	225	6.0	3.0	+3.0	0.07	0.980	2.0
											GO:0032990	cell part morphogenesis	172	5.0	2.3	+2.7	0.08	0.980	2.2
											GO:0098609	cell-cell adhesion	172	5.0	2.3	+2.7	0.08	0.980	2.2
											GO:0040012	regulation of locomotion	172	5.0	2.3	+2.7	0.08	0.980	2.2
											GO:0048731	system development	915	17.0	12.1	+4.9	0.08	0.982	1.4
											GO:0031175	neuron projection development	228	6.0	3.0	+3.0	0.08	0.984	2.0
											GO:0003700	transcription factor activity, sequence-specific DNA binding	230	6.0	3.0	+3.0	0.08	0.988	2.0
											GO:0032270	positive regulation of cellular protein metabolic process	287	7.0	3.8	+3.2	0.08	0.988	1.8
											GO:0031401	positive regulation of protein modification process	231	6.0	3.1	+2.9	0.08	0.988	2.0
											GO:0045859	regulation of protein kinase activity	177	5.0	2.3	+2.7	0.08	0.988	2.1
											GO:0031325	positive regulation of cellular metabolic process	594	12.0	7.9	+4.1	0.08	0.988	1.5
											GO:0044087	regulation of cellular component biogenesis	178	5.0	2.4	+2.6	0.08	0.988	2.1
											GO:0051270	regulation of cellular component movement	178	5.0	2.4	+2.6	0.08	0.988	2.1
											GO:0051049	regulation of transport	349	8.0	4.6	+3.4	0.09	0.988	1.7
											GO:0045935	positive regulation of nucleobase-containing compound metabolic process	349	8.0	4.6	+3.4	0.09	0.988	1.7
											GO:0099503	secretory vesicle	179	5.0	2.4	+2.6	0.09	0.988	2.1
											GO:0065008	regulation of biological quality	727	14.0	9.6	+4.4	0.09	0.988	1.5
											GO:0001932	regulation of protein phosphorylation	291	7.0	3.8	+3.2	0.09	0.988	1.8
											GO:0098590	plasma membrane region	182	5.0	2.4	+2.6	0.09	0.990	2.1
											GO:0045595	regulation of cell differentiation	355	8.0	4.7	+3.3	0.09	0.990	1.7
											GO:0045934	negative regulation of nucleobase-containing compound metabolic process	296	7.0	3.9	+3.1	0.09	0.990	1.8
											GO:0048523	negative regulation of cellular process	938	17.0	12.4	+4.6	0.09	0.990	1.4
											GO:0060548	negative regulation of cell death	185	5.0	2.4	+2.6	0.10	0.992	2.0
											GO:0032880	regulation of protein localization	185	5.0	2.4	+2.6	0.10	0.992	2.0
											GO:1902531	regulation of intracellular signal transduction	359	8.0	4.7	+3.3	0.10	0.992	1.7
											GO:0008284	positive regulation of cell proliferation	186	5.0	2.5	+2.5	0.10	0.992	2.0
											GO:0044431	Golgi apparatus part	187	5.0	2.5	+2.5	0.10	0.992	2.0
											GO:0005515	protein binding	2106	33.0	27.8	+5.2	0.10	0.992	1.2
											GO:0051247	positive regulation of protein metabolic process	302	7.0	4.0	+3.0	0.10	0.992	1.8
											GO:0051172	negative regulation of nitrogen compound metabolic process	489	10.0	6.5	+3.5	0.10	0.992	1.5
											GO:0031090	organelle membrane	553	11.0	7.3	+3.7	0.10	0.992	1.5
											GO:0035556	intracellular signal transduction	555	11.0	7.3	+3.7	0.11	0.992	1.5
											GO:0005794	Golgi apparatus	307	7.0	4.1	+2.9	0.11	0.992	1.7
											GO:0050877	nervous system process	192	5.0	2.5	+2.5	0.11	0.992	2.0
											GO:0043565	sequence-specific DNA binding	193	5.0	2.6	+2.4	0.11	0.992	2.0
											GO:0030234	enzyme regulator activity	193	5.0	2.6	+2.4	0.11	0.992	2.0
											GO:0006357	regulation of transcription from RNA polymerase II promoter	370	8.0	4.9	+3.1	0.11	0.992	1.6
											GO:0048519	negative regulation of biological process	1033	18.0	13.7	+4.3	0.11	0.992	1.3
											GO:0051960	regulation of nervous system development	197	5.0	2.6	+2.4	0.12	0.992	1.9
											GO:0006796	phosphate-containing compound metabolic process	632	12.0	8.4	+3.6	0.12	0.992	1.4
											GO:0031410	cytoplasmic vesicle	441	9.0	5.8	+3.2	0.12	0.992	1.5
											GO:0044255	cellular lipid metabolic process	200	5.0	2.6	+2.4	0.12	0.992	1.9
											GO:0010243	response to organonitrogen compound	201	5.0	2.7	+2.3	0.12	0.994	1.9
											GO:0009893	positive regulation of metabolic process	637	12.0	8.4	+3.6	0.12	0.994	1.4
											GO:0097708	intracellular vesicle	443	9.0	5.9	+3.1	0.12	0.994	1.5
											GO:0061024	membrane organization	202	5.0	2.7	+2.3	0.13	0.996	1.9
											GO:0050794	regulation of cellular process	1920	30.0	25.4	+4.6	0.13	0.996	1.2
											GO:0031327	negative regulation of cellular biosynthetic process	323	7.0	4.3	+2.7	0.13	0.996	1.6
											GO:0042592	homeostatic process	324	7.0	4.3	+2.7	0.13	0.996	1.6
											GO:0006629	lipid metabolic process	264	6.0	3.5	+2.5	0.13	0.996	1.7
											GO:0043227	membrane-bounded organelle	2307	35.0	30.5	+4.5	0.13	0.996	1.1
											GO:0016043	cellular component organization	1268	21.0	16.8	+4.2	0.13	0.996	1.3
											GO:0009890	negative regulation of biosynthetic process	327	7.0	4.3	+2.7	0.14	0.996	1.6
											GO:2000026	regulation of multicellular organismal development	390	8.0	5.2	+2.8	0.14	0.996	1.6
											GO:0098588	bounding membrane of organelle	390	8.0	5.2	+2.8	0.14	0.996	1.6
											GO:0010604	positive regulation of macromolecule metabolic process	584	11.0	7.7	+3.3	0.14	0.998	1.4
											GO:0048518	positive regulation of biological process	1063	18.0	14.0	+4.0	0.14	0.998	1.3
											GO:0044446	intracellular organelle part	1713	27.0	22.6	+4.4	0.14	0.998	1.2
											GO:0043229	intracellular organelle	2319	35.0	30.6	+4.4	0.14	0.998	1.1
											GO:0120036	plasma membrane bounded cell projection organization	331	7.0	4.4	+2.6	0.14	0.998	1.6
											GO:0031324	negative regulation of cellular metabolic process	523	10.0	6.9	+3.1	0.14	0.998	1.4
											GO:0046872	metal ion binding	790	14.0	10.4	+3.6	0.14	0.998	1.3
											GO:0030030	cell projection organization	336	7.0	4.4	+2.6	0.15	0.998	1.6
											GO:0009653	anatomical structure morphogenesis	530	10.0	7.0	+3.0	0.15	0.998	1.4
											GO:0006366	transcription from RNA polymerase II promoter	401	8.0	5.3	+2.7	0.15	0.998	1.5
											GO:0045893	positive regulation of transcription, DNA-templated	277	6.0	3.7	+2.3	0.16	0.998	1.6
											GO:1903508	positive regulation of nucleic acid-templated transcription	277	6.0	3.7	+2.3	0.16	0.998	1.6
											GO:0044433	cytoplasmic vesicle part	277	6.0	3.7	+2.3	0.16	0.998	1.6
											GO:0043169	cation binding	802	14.0	10.6	+3.4	0.16	0.998	1.3
											GO:1902680	positive regulation of RNA biosynthetic process	278	6.0	3.7	+2.3	0.16	0.998	1.6
											GO:0044422	organelle part	1740	27.0	23.0	+4.0	0.17	0.998	1.2
											GO:0050789	regulation of biological process	2043	31.0	27.0	+4.0	0.17	0.998	1.1
											GO:0031328	positive regulation of cellular biosynthetic process	347	7.0	4.6	+2.4	0.17	0.998	1.5
											GO:0016310	phosphorylation	476	9.0	6.3	+2.7	0.17	0.998	1.4
											GO:0000902	cell morphogenesis	224	5.0	3.0	+2.0	0.17	0.998	1.7
											GO:0009891	positive regulation of biosynthetic process	352	7.0	4.7	+2.3	0.18	0.998	1.5
											GO:0051254	positive regulation of RNA metabolic process	289	6.0	3.8	+2.2	0.18	0.998	1.6
											GO:1901698	response to nitrogen compound	229	5.0	3.0	+2.0	0.18	0.998	1.7
											GO:0010628	positive regulation of gene expression	355	7.0	4.7	+2.3	0.18	0.998	1.5
											GO:0003677	DNA binding	487	9.0	6.4	+2.6	0.19	0.998	1.4
											GO:0008219	cell death	422	8.0	5.6	+2.4	0.19	0.998	1.4
											GO:0031399	regulation of protein modification process	358	7.0	4.7	+2.3	0.19	0.998	1.5
											GO:0043412	macromolecule modification	837	14.0	11.1	+2.9	0.20	0.998	1.3
											GO:0045892	negative regulation of transcription, DNA-templated	237	5.0	3.1	+1.9	0.20	0.998	1.6
											GO:0050793	regulation of developmental process	496	9.0	6.6	+2.4	0.20	0.998	1.4
											GO:0032268	regulation of cellular protein metabolic process	499	9.0	6.6	+2.4	0.21	0.998	1.4
											GO:0032989	cellular component morphogenesis	240	5.0	3.2	+1.8	0.21	0.998	1.6
											GO:0019637	organophosphate metabolic process	241	5.0	3.2	+1.8	0.21	0.998	1.6
											GO:1903507	negative regulation of nucleic acid-templated transcription	243	5.0	3.2	+1.8	0.22	0.998	1.6
											GO:1902679	negative regulation of RNA biosynthetic process	243	5.0	3.2	+1.8	0.22	0.998	1.6
											GO:0006952	defense response	244	5.0	3.2	+1.8	0.22	1000	1.6
											GO:0055085	transmembrane transport	244	5.0	3.2	+1.8	0.22	1000	1.6
											GO:0043005	neuron projection	244	5.0	3.2	+1.8	0.22	1000	1.6
											GO:0036211	protein modification process	789	13.0	10.4	+2.6	0.23	1000	1.2
											GO:0006464	cellular protein modification process	789	13.0	10.4	+2.6	0.23	1000	1.2
											GO:0006915	apoptotic process	383	7.0	5.1	+1.9	0.24	1000	1.4
											GO:0006996	organelle organization	797	13.0	10.5	+2.5	0.24	1000	1.2
											GO:0010941	regulation of cell death	319	6.0	4.2	+1.8	0.24	1000	1.4
											GO:0048513	animal organ development	659	11.0	8.7	+2.3	0.25	1000	1.3
											GO:0098805	whole membrane	320	6.0	4.2	+1.8	0.25	1000	1.4
											GO:1901135	carbohydrate derivative metabolic process	255	5.0	3.4	+1.6	0.25	1000	1.5
											GO:0010557	positive regulation of macromolecule biosynthetic process	322	6.0	4.3	+1.7	0.25	1000	1.4
											GO:0012501	programmed cell death	391	7.0	5.2	+1.8	0.26	1000	1.4
											GO:0051253	negative regulation of RNA metabolic process	259	5.0	3.4	+1.6	0.26	1000	1.5
											GO:0044281	small molecule metabolic process	392	7.0	5.2	+1.8	0.26	1000	1.4
											GO:0048522	positive regulation of cellular process	951	15.0	12.6	+2.4	0.26	1000	1.2
											GO:0006468	protein phosphorylation	396	7.0	5.2	+1.8	0.27	1000	1.3
											GO:0051276	chromosome organization	263	5.0	3.5	+1.5	0.27	1000	1.4
											GO:0051246	regulation of protein metabolic process	534	9.0	7.1	+1.9	0.27	1000	1.3
											GO:0009892	negative regulation of metabolic process	605	10.0	8.0	+2.0	0.27	1000	1.3
											GO:0080134	regulation of response to stress	268	5.0	3.5	+1.5	0.28	1000	1.4
											GO:0043231	intracellular membrane-bounded organelle	2009	29.0	26.6	+2.4	0.30	1000	1.1
											GO:0005887	integral component of plasma membrane	276	5.0	3.6	+1.4	0.30	1000	1.4
											GO:0044425	membrane part	1129	17.0	14.9	+2.1	0.31	1000	1.1
											GO:0010605	negative regulation of macromolecule metabolic process	558	9.0	7.4	+1.6	0.31	1000	1.2
											GO:0044421	extracellular region part	703	11.0	9.3	+1.7	0.32	1000	1.2
											GO:0009888	tissue development	353	6.0	4.7	+1.3	0.32	1000	1.3
											GO:0031226	intrinsic component of plasma membrane	285	5.0	3.8	+1.2	0.32	1000	1.3
											GO:0006810	transport	927	14.0	12.3	+1.7	0.33	1000	1.1
											GO:0042981	regulation of apoptotic process	289	5.0	3.8	+1.2	0.33	1000	1.3
											GO:0016787	hydrolase activity	429	7.0	5.7	+1.3	0.34	1000	1.2
											GO:0006508	proteolysis	292	5.0	3.9	+1.1	0.34	1000	1.3
											GO:0043067	regulation of programmed cell death	293	5.0	3.9	+1.1	0.34	1000	1.3
											GO:0044267	cellular protein metabolic process	1009	15.0	13.3	+1.7	0.35	1000	1.1
											GO:0043167	ion binding	1160	17.0	15.3	+1.7	0.35	1000	1.1
											GO:2000113	negative regulation of cellular macromolecule biosynthetic process	298	5.0	3.9	+1.1	0.36	1000	1.3
											GO:0051171	regulation of nitrogen compound metabolic process	1095	16.0	14.5	+1.5	0.37	1000	1.1
											GO:0031984	organelle subcompartment	302	5.0	4.0	+1.0	0.37	1000	1.3
											GO:0051234	establishment of localization	951	14.0	12.6	+1.4	0.37	1000	1.1
											GO:0010558	negative regulation of macromolecule biosynthetic process	306	5.0	4.0	+1.0	0.38	1000	1.2
											GO:0005615	extracellular space	669	10.0	8.8	+1.2	0.39	1000	1.1
											GO:0044459	plasma membrane part	453	7.0	6.0	+1.0	0.39	1000	1.2
											GO:0043168	anion binding	527	8.0	7.0	+1.0	0.40	1000	1.1
											GO:0010629	negative regulation of gene expression	389	6.0	5.1	+0.9	0.41	1000	1.2
											GO:0080090	regulation of primary metabolic process	1125	16.0	14.9	+1.1	0.41	1000	1.1
											GO:0042995	cell projection	391	6.0	5.2	+0.8	0.41	1000	1.2
											GO:0016021	integral component of membrane	906	13.0	12.0	+1.0	0.42	1000	1.1
											GO:0006950	response to stress	698	10.0	9.2	+0.8	0.44	1000	1.1
											GO:0031323	regulation of cellular metabolic process	1144	16.0	15.1	+0.9	0.45	1000	1.1
											GO:0051649	establishment of localization in cell	479	7.0	6.3	+0.7	0.45	1000	1.1
											GO:0031224	intrinsic component of membrane	931	13.0	12.3	+0.7	0.46	1000	1.1
											GO:0043233	organelle lumen	1006	14.0	13.3	+0.7	0.46	1000	1.1
											GO:0070013	intracellular organelle lumen	1006	14.0	13.3	+0.7	0.46	1000	1.1
											GO:0019538	protein metabolic process	1087	15.0	14.4	+0.6	0.47	1000	1.0
											GO:0071704	organic substance metabolic process	1991	27.0	26.3	+0.7	0.48	1000	1.0
											GO:0051128	regulation of cellular component organization	493	7.0	6.5	+0.5	0.48	1000	1.1
											GO:0005829	cytosol	942	13.0	12.4	+0.6	0.48	1000	1.0
											GO:0044238	primary metabolic process	1922	26.0	25.4	+0.6	0.49	1000	1.0
											GO:0044260	cellular macromolecule metabolic process	1622	22.0	21.4	+0.6	0.49	1000	1.0
											GO:0016192	vesicle-mediated transport	348	5.0	4.6	+0.4	0.49	1000	1.1
											GO:1901566	organonitrogen compound biosynthetic process	425	6.0	5.6	+0.4	0.50	1000	1.1
											GO:0097367	carbohydrate derivative binding	427	6.0	5.6	+0.4	0.50	1000	1.1
											GO:0051641	cellular localization	593	8.0	7.8	+0.2	0.53	1000	1.0
											GO:1901564	organonitrogen compound metabolic process	1279	17.0	16.9	+0.1	0.54	1000	1.0
											GO:0071702	organic substance transport	525	7.0	6.9	+0.1	0.55	1000	1.0
											GO:0044237	cellular metabolic process	1966	26.0	26.0	0.0	0.55	1000	1.0
											GO:0060255	regulation of macromolecule metabolic process	1145	15.0	15.1	-0.1	0.57	1000	1.0
											GO:0120025	plasma membrane bounded cell projection	380	5.0	5.0	0.0	0.57	1000	1.0
											GO:0071705	nitrogen compound transport	458	6.0	6.1	-0.1	0.57	1000	1.0
											GO:0019222	regulation of metabolic process	1241	16.0	16.4	-0.4	0.60	1000	1.0
											GO:0015031	protein transport	396	5.0	5.2	-0.2	0.61	1000	1.0
											GO:0043170	macromolecule metabolic process	1707	22.0	22.6	-0.6	0.61	1000	1.0
											GO:0015833	peptide transport	402	5.0	5.3	-0.3	0.63	1000	0.9
											GO:0042886	amide transport	407	5.0	5.4	-0.4	0.64	1000	0.9
											GO:0045184	establishment of protein localization	419	5.0	5.5	-0.5	0.66	1000	0.9
											GO:0044249	cellular biosynthetic process	1210	15.0	16.0	-1.0	0.67	1000	0.9
											GO:0051252	regulation of RNA metabolic process	744	9.0	9.8	-0.8	0.67	1000	0.9
											GO:0005634	nucleus	1370	17.0	18.1	-1.1	0.67	1000	0.9
											GO:0019219	regulation of nucleobase-containing compound metabolic process	826	10.0	10.9	-0.9	0.68	1000	0.9
											GO:0005654	nucleoplasm	684	8.0	9.0	-1.0	0.70	1000	0.9
											GO:1901576	organic substance biosynthetic process	1239	15.0	16.4	-1.4	0.71	1000	0.9
											GO:0006355	regulation of transcription, DNA-templated	692	8.0	9.1	-1.1	0.72	1000	0.9
											GO:0009058	biosynthetic process	1249	15.0	16.5	-1.5	0.72	1000	0.9
											GO:1903506	regulation of nucleic acid-templated transcription	697	8.0	9.2	-1.2	0.73	1000	0.9
											GO:2001141	regulation of RNA biosynthetic process	700	8.0	9.3	-1.3	0.73	1000	0.9
											GO:0044428	nuclear part	864	10.0	11.4	-1.4	0.73	1000	0.9
											GO:0009059	macromolecule biosynthetic process	1027	12.0	13.6	-1.6	0.74	1000	0.9
											GO:0043230	extracellular organelle	542	6.0	7.2	-1.2	0.74	1000	0.8
											GO:1903561	extracellular vesicle	542	6.0	7.2	-1.2	0.74	1000	0.8
											GO:0036094	small molecule binding	465	5.0	6.1	-1.1	0.75	1000	0.8
											GO:0010468	regulation of gene expression	878	10.0	11.6	-1.6	0.75	1000	0.9
											GO:0006351	transcription, DNA-templated	718	8.0	9.5	-1.5	0.76	1000	0.8
											GO:0003676	nucleic acid binding	800	9.0	10.6	-1.6	0.76	1000	0.9
											GO:0097659	nucleic acid-templated transcription	722	8.0	9.5	-1.5	0.76	1000	0.8
											GO:0032774	RNA biosynthetic process	725	8.0	9.6	-1.6	0.77	1000	0.8
											GO:0044085	cellular component biogenesis	648	7.0	8.6	-1.6	0.78	1000	0.8
											GO:0006807	nitrogen compound metabolic process	1844	22.0	24.4	-2.4	0.78	1000	0.9
											GO:0034654	nucleobase-containing compound biosynthetic process	827	9.0	10.9	-1.9	0.79	1000	0.8
											GO:0031326	regulation of cellular biosynthetic process	831	9.0	11.0	-2.0	0.80	1000	0.8
											GO:0034645	cellular macromolecule biosynthetic process	999	11.0	13.2	-2.2	0.80	1000	0.8
											GO:0018130	heterocycle biosynthetic process	836	9.0	11.0	-2.0	0.80	1000	0.8
											GO:0019438	aromatic compound biosynthetic process	836	9.0	11.0	-2.0	0.80	1000	0.8
											GO:0033036	macromolecule localization	590	6.0	7.8	-1.8	0.81	1000	0.8
											GO:0009889	regulation of biosynthetic process	849	9.0	11.2	-2.2	0.82	1000	0.8
											GO:2000112	regulation of cellular macromolecule biosynthetic process	780	8.0	10.3	-2.3	0.84	1000	0.8
											GO:1901362	organic cyclic compound biosynthetic process	868	9.0	11.5	-2.5	0.84	1000	0.8
											GO:0008104	protein localization	533	5.0	7.0	-2.0	0.85	1000	0.7
											GO:0010556	regulation of macromolecule biosynthetic process	795	8.0	10.5	-2.5	0.85	1000	0.8
											GO:0031981	nuclear lumen	796	8.0	10.5	-2.5	0.85	1000	0.8
											GO:0070062	extracellular exosome	536	5.0	7.1	-2.1	0.85	1000	0.7
											GO:1901363	heterocyclic compound binding	1156	12.0	15.3	-3.3	0.88	1000	0.8
											GO:0097159	organic cyclic compound binding	1166	12.0	15.4	-3.4	0.88	1000	0.8
											GO:0022607	cellular component assembly	572	5.0	7.6	-2.6	0.89	1000	0.7
											GO:0016070	RNA metabolic process	926	9.0	12.2	-3.2	0.89	1000	0.7
											GO:0090304	nucleic acid metabolic process	1020	10.0	13.5	-3.5	0.90	1000	0.7
											GO:0010467	gene expression	1047	10.0	13.8	-3.8	0.92	1000	0.7
											GO:0006139	nucleobase-containing compound metabolic process	1146	11.0	15.1	-4.1	0.93	1000	0.7
											GO:0043234	protein complex	618	5.0	8.2	-3.2	0.93	1000	0.6
											GO:0044271	cellular nitrogen compound biosynthetic process	982	9.0	13.0	-4.0	0.93	1000	0.7
											GO:0046483	heterocycle metabolic process	1168	11.0	15.4	-4.4	0.94	1000	0.7
											GO:0006725	cellular aromatic compound metabolic process	1177	11.0	15.6	-4.6	0.94	1000	0.7
											GO:0034641	cellular nitrogen compound metabolic process	1273	12.0	16.8	-4.8	0.95	1000	0.7
											GO:1901360	organic cyclic compound metabolic process	1217	11.0	16.1	-5.1	0.96	1000	0.7
											GO:0043228	non-membrane-bounded organelle	807	6.0	10.7	-4.7	0.97	1000	0.6
											GO:0043232	intracellular non-membrane-bounded organelle	807	6.0	10.7	-4.7	0.97	1000	0.6

## Sheet: Profile 29
Selected	Weight	Gene Symbol	SPOT	0	1	2	3	4				Category ID	Category Name	#Genes Category	#Genes Assigned	#Genes Expected	#Genes Enriched	p-value	Corrected p-value	Fold
	1.00	ARHGAP29	1008	0.00	-0.44	-0.78	-1.59	-1.51				GO:0005578	proteinaceous extracellular matrix	73	7.0	0.7	+6.3	6.0E-6	0.004	9.6
	1.00	AXIN2	1418	0.00	0.17	-0.18	-0.55	-0.90				GO:0071345	cellular response to cytokine stimulus	163	9.0	1.6	+7.4	2.4E-5	0.016	5.5
	1.00	BGN	1611	0.00	-0.21	-0.84	-1.54	-1.54				GO:0031012	extracellular matrix	131	8.0	1.3	+6.7	3.5E-5	0.022	6.1
	1.00	CALCA	2392	0.00	0.23	-0.66	-0.94	-1.31				GO:0070887	cellular response to chemical stimulus	552	16.0	5.5	+10.5	3.9E-5	0.026	2.9
	1.00	COL1A2	3646	0.00	-0.99	-1.07	-1.37	-1.82				GO:0034097	response to cytokine	186	9.0	1.9	+7.1	6.8E-5	0.038	4.8
	1.00	DTX3L	4921	0.00	-0.35	-0.50	-1.04	-0.92				GO:0071310	cellular response to organic substance	456	14.0	4.6	+9.4	7.8E-5	0.044	3.1
	1.00	ERBB4	5385	0.00	-0.51	-1.23	-2.31	-2.30				GO:0010033	response to organic substance	599	16.0	6.0	+10.0	1.1E-4	0.048	2.7
	1.00	FAM131B	5633	0.00	-0.31	-0.74	-1.13	-1.20				GO:0005615	extracellular space	669	17.0	6.7	+10.3	1.1E-4	0.048	2.5
	1.00	FEV	6094	0.00	0.21	-0.49	-0.85	-1.00				GO:0044421	extracellular region part	703	17.0	7.1	+9.9	2.1E-4	0.070	2.4
	1.00	GPC5	7015	0.00	-0.13	-1.22	-1.59	-1.62				GO:0071363	cellular response to growth factor stimulus	126	7.0	1.3	+5.7	2.1E-4	0.072	5.5
	1.00	GSTP1	7261	0.00	-0.26	-0.38	-0.66	-1.47				GO:0070848	response to growth factor	132	7.0	1.3	+5.7	2.8E-4	0.080	5.3
	1.00	HIST1H2BI	7609	0.00	0.07	-0.34	-0.88	-1.56				GO:0042221	response to chemical	800	18.0	8.0	+10.0	3.1E-4	0.084	2.2
	1.00	HIST1H3C	7617	0.00	-0.33	-0.85	-1.41	-1.10				GO:0009719	response to endogenous stimulus	288	10.0	2.9	+7.1	4.1E-4	0.108	3.5
	1.00	HNF4G	7729	0.00	0.03	-0.79	-0.90	-1.23				GO:0071495	cellular response to endogenous stimulus	237	9.0	2.4	+6.6	4.4E-4	0.114	3.8
	1.00	IGFBP7	8112	0.00	-0.34	-0.46	-0.83	-1.06				GO:0010648	negative regulation of cell communication	259	9.0	2.6	+6.4	8.4E-4	0.168	3.5
	1.00	IL7	8236	0.00	-0.13	-0.63	-1.18	-1.12				GO:0023057	negative regulation of signaling	259	9.0	2.6	+6.4	8.4E-4	0.168	3.5
	1.00	LOC100506474	10591	0.00	0.27	-1.01	-1.86	-2.09				GO:0033993	response to lipid	160	7.0	1.6	+5.4	9.0E-4	0.176	4.4
	1.00	LOXL1	11797	0.00	-0.71	-0.34	-1.14	-1.63				GO:0007275	multicellular organism development	1032	20.0	10.4	+9.6	9.3E-4	0.178	1.9
	1.00	LTBP1	11977	0.00	-0.21	-0.97	-1.26	-1.53				GO:0016477	cell migration	268	9.0	2.7	+6.3	1.1E-3	0.184	3.3
	1.00	MAOB	12166	0.00	-0.40	-0.81	-0.96	-1.05				GO:0019221	cytokine-mediated signaling pathway	121	6.0	1.2	+4.8	1.1E-3	0.200	4.9
	1.00	MAP7	12208	0.00	-0.51	-0.87	-1.68	-1.34				GO:0048870	cell motility	295	9.0	3.0	+6.0	2.1E-3	0.290	3.0
	1.00	MDGA1	12367	0.00	-0.27	-0.30	-0.71	-1.04				GO:0051674	localization of cell	295	9.0	3.0	+6.0	2.1E-3	0.290	3.0
	1.00	MT1A	14308	0.00	-0.60	-0.86	-0.87	-1.05				GO:0009968	negative regulation of signal transduction	242	8.0	2.4	+5.6	2.3E-3	0.312	3.3
	1.00	MT1IP	14316	0.00	-0.72	-1.23	-1.37	-1.45				GO:0008285	negative regulation of cell proliferation	141	6.0	1.4	+4.6	2.5E-3	0.320	4.2
	1.00	MT1X	14320	0.00	-0.28	-1.10	-1.30	-1.31				GO:0048856	anatomical structure development	1113	20.0	11.2	+8.8	2.5E-3	0.320	1.8
	1.00	NRGN	15179	0.00	-0.46	-0.57	-1.23	-1.14				GO:0048519	negative regulation of biological process	1033	19.0	10.4	+8.6	2.7E-3	0.328	1.8
	1.00	OSBPL10	15847	0.00	-0.40	-0.64	-1.16	-1.12				GO:0040008	regulation of growth	144	6.0	1.4	+4.6	2.8E-3	0.340	4.2
	1.00	PABPC5	15967	0.00	-0.34	-1.17	-1.76	-1.54				GO:0006928	movement of cell or subcellular component	390	10.0	3.9	+6.1	4.2E-3	0.396	2.6
	1.00	PCDH17	16148	0.00	-0.38	-0.89	-1.77	-1.68				GO:0048731	system development	915	17.0	9.2	+7.8	4.7E-3	0.418	1.9
	1.00	PLD5	16687	0.00	-0.06	-0.44	-1.48	-1.73				GO:0007166	cell surface receptor signaling pathway	541	12.0	5.4	+6.6	5.3E-3	0.448	2.2
	1.00	PLXNA4	16769	0.00	-0.26	-0.92	-1.17	-1.11				GO:0048523	negative regulation of cellular process	938	17.0	9.4	+7.6	6.1E-3	0.476	1.8
	1.00	PODN	16834	0.00	-0.58	-0.77	-0.80	-1.00				GO:0014070	response to organic cyclic compound	170	6.0	1.7	+4.3	6.4E-3	0.484	3.5
	1.00	POSTN	16917	0.00	-0.30	-0.82	-1.32	-1.82				GO:0040012	regulation of locomotion	172	6.0	1.7	+4.3	6.7E-3	0.500	3.5
	1.00	SIRPA	19237	0.00	-0.59	-0.39	-0.85	-1.10				GO:0051270	regulation of cellular component movement	178	6.0	1.8	+4.2	7.9E-3	0.558	3.4
	1.00	SLC35F1	19511	0.00	-0.63	-0.88	-1.82	-1.47				GO:0048585	negative regulation of response to stimulus	297	8.0	3.0	+5.0	8.2E-3	0.572	2.7
	1.00	SNAI2	19822	0.00	-1.06	-1.23	-1.26	-1.75				GO:0010646	regulation of cell communication	658	13.0	6.6	+6.4	9.6E-3	0.608	2.0
	1.00	ST6GAL2	20462	0.00	-0.30	-0.83	-2.57	-2.70				GO:0051707	response to other organism	135	5.0	1.4	+3.6	0.01	0.642	3.7
	1.00	TUBA4A	22226	0.00	-0.23	-1.37	-1.59	-1.91				GO:0043167	ion binding	1160	19.0	11.6	+7.4	0.01	0.650	1.6
	1.00	TUNAR	22254	0.00	-0.15	-1.06	-1.30	-1.33				GO:0043207	response to external biotic stimulus	136	5.0	1.4	+3.6	0.01	0.656	3.7
	1.00	VTRNA1_1	22780	0.00	-0.42	-0.75	-1.44	-1.02				GO:0023051	regulation of signaling	671	13.0	6.7	+6.3	0.01	0.662	1.9
	1.00	ZNF280A	23422	0.00	-0.91	-0.65	-1.15	-1.29				GO:0030234	enzyme regulator activity	193	6.0	1.9	+4.1	0.01	0.676	3.1
												GO:0045596	negative regulation of cell differentiation	140	5.0	1.4	+3.6	0.01	0.702	3.6
												GO:0048583	regulation of response to stimulus	757	14.0	7.6	+6.4	0.01	0.704	1.8
												GO:0009605	response to external stimulus	390	9.0	3.9	+5.1	0.01	0.714	2.3
												GO:0009607	response to biotic stimulus	143	5.0	1.4	+3.6	0.01	0.716	3.5
												GO:0030334	regulation of cell migration	151	5.0	1.5	+3.5	0.02	0.744	3.3
												GO:0051716	cellular response to stimulus	1304	20.0	13.1	+6.9	0.02	0.746	1.5
												GO:0036211	protein modification process	789	14.0	7.9	+6.1	0.02	0.748	1.8
												GO:0006464	cellular protein modification process	789	14.0	7.9	+6.1	0.02	0.748	1.8
												GO:0005737	cytoplasm	2085	28.0	20.9	+7.1	0.02	0.760	1.3
												GO:0032879	regulation of localization	488	10.0	4.9	+5.1	0.02	0.770	2.0
												GO:2000145	regulation of cell motility	160	5.0	1.6	+3.4	0.02	0.778	3.1
												GO:0072359	circulatory system development	221	6.0	2.2	+3.8	0.02	0.784	2.7
												GO:0044464	cell part	2880	35.0	28.9	+6.1	0.02	0.788	1.2
												GO:0043229	intracellular organelle	2319	30.0	23.3	+6.7	0.02	0.804	1.3
												GO:0045595	regulation of cell differentiation	355	8.0	3.6	+4.4	0.02	0.806	2.2
												GO:0031399	regulation of protein modification process	358	8.0	3.6	+4.4	0.02	0.810	2.2
												GO:0007417	central nervous system development	227	6.0	2.3	+3.7	0.02	0.810	2.6
												GO:0048513	animal organ development	659	12.0	6.6	+5.4	0.02	0.812	1.8
												GO:0043086	negative regulation of catalytic activity	169	5.0	1.7	+3.3	0.03	0.822	2.9
												GO:0007420	brain development	171	5.0	1.7	+3.3	0.03	0.830	2.9
												GO:0007399	nervous system development	516	10.0	5.2	+4.8	0.03	0.842	1.9
												GO:0043412	macromolecule modification	837	14.0	8.4	+5.6	0.03	0.846	1.7
												GO:0060341	regulation of cellular localization	175	5.0	1.8	+3.2	0.03	0.850	2.8
												GO:1901700	response to oxygen-containing compound	306	7.0	3.1	+3.9	0.03	0.852	2.3
												GO:0009966	regulation of signal transduction	602	11.0	6.0	+5.0	0.03	0.854	1.8
												GO:0060322	head development	179	5.0	1.8	+3.2	0.03	0.862	2.8
												GO:0051093	negative regulation of developmental process	180	5.0	1.8	+3.2	0.03	0.864	2.8
												GO:0044424	intracellular part	2594	32.0	26.0	+6.0	0.03	0.872	1.2
												GO:0032880	regulation of protein localization	185	5.0	1.9	+3.1	0.04	0.894	2.7
												GO:0044444	cytoplasmic part	1774	24.0	17.8	+6.2	0.04	0.896	1.3
												GO:0006950	response to stress	698	12.0	7.0	+5.0	0.04	0.898	1.7
												GO:0044431	Golgi apparatus part	187	5.0	1.9	+3.1	0.04	0.906	2.7
												GO:0009893	positive regulation of metabolic process	637	11.0	6.4	+4.6	0.04	0.926	1.7
												GO:0005622	intracellular	2634	32.0	26.4	+5.6	0.04	0.926	1.2
												GO:0006629	lipid metabolic process	264	6.0	2.6	+3.4	0.05	0.932	2.3
												GO:0044446	intracellular organelle part	1713	23.0	17.2	+5.8	0.05	0.932	1.3
												GO:0042127	regulation of cell proliferation	335	7.0	3.4	+3.6	0.05	0.932	2.1
												GO:0007165	signal transduction	1065	16.0	10.7	+5.3	0.05	0.932	1.5
												GO:0051241	negative regulation of multicellular organismal process	200	5.0	2.0	+3.0	0.05	0.934	2.5
												GO:0065008	regulation of biological quality	727	12.0	7.3	+4.7	0.05	0.934	1.6
												GO:0051172	negative regulation of nitrogen compound metabolic process	489	9.0	4.9	+4.1	0.05	0.934	1.8
												GO:0050790	regulation of catalytic activity	490	9.0	4.9	+4.1	0.05	0.940	1.8
												GO:0007154	cell communication	1167	17.0	11.7	+5.3	0.05	0.946	1.5
												GO:0007155	cell adhesion	274	6.0	2.7	+3.3	0.05	0.946	2.2
												GO:0032268	regulation of cellular protein metabolic process	499	9.0	5.0	+4.0	0.05	0.948	1.8
												GO:0044422	organelle part	1740	23.0	17.5	+5.5	0.06	0.950	1.3
												GO:0050789	regulation of biological process	2043	26.0	20.5	+5.5	0.06	0.952	1.3
												GO:0043233	organelle lumen	1006	15.0	10.1	+4.9	0.06	0.952	1.5
												GO:0070013	intracellular organelle lumen	1006	15.0	10.1	+4.9	0.06	0.952	1.5
												GO:0046903	secretion	281	6.0	2.8	+3.2	0.06	0.952	2.1
												GO:0044267	cellular protein metabolic process	1009	15.0	10.1	+4.9	0.06	0.956	1.5
												GO:1901564	organonitrogen compound metabolic process	1279	18.0	12.8	+5.2	0.06	0.956	1.4
												GO:0010628	positive regulation of gene expression	355	7.0	3.6	+3.4	0.06	0.958	2.0
												GO:0044092	negative regulation of molecular function	216	5.0	2.2	+2.8	0.06	0.962	2.3
												GO:0022008	neurogenesis	363	7.0	3.6	+3.4	0.07	0.970	1.9
												GO:0001932	regulation of protein phosphorylation	291	6.0	2.9	+3.1	0.07	0.970	2.1
												GO:0031324	negative regulation of cellular metabolic process	523	9.0	5.2	+3.8	0.07	0.970	1.7
												GO:0051338	regulation of transferase activity	225	5.0	2.3	+2.7	0.07	0.970	2.2
												GO:0051246	regulation of protein metabolic process	534	9.0	5.4	+3.6	0.08	0.972	1.7
												GO:0070062	extracellular exosome	536	9.0	5.4	+3.6	0.08	0.972	1.7
												GO:0046872	metal ion binding	790	12.0	7.9	+4.1	0.08	0.974	1.5
												GO:0043227	membrane-bounded organelle	2307	28.0	23.1	+4.9	0.08	0.974	1.2
												GO:0043170	macromolecule metabolic process	1707	22.0	17.1	+4.9	0.08	0.974	1.3
												GO:0043230	extracellular organelle	542	9.0	5.4	+3.6	0.08	0.974	1.7
												GO:1903561	extracellular vesicle	542	9.0	5.4	+3.6	0.08	0.974	1.7
												GO:0032269	negative regulation of cellular protein metabolic process	237	5.0	2.4	+2.6	0.09	0.974	2.1
												GO:0043231	intracellular membrane-bounded organelle	2009	25.0	20.2	+4.8	0.09	0.974	1.2
												GO:0051239	regulation of multicellular organismal process	549	9.0	5.5	+3.5	0.09	0.976	1.6
												GO:0043169	cation binding	802	12.0	8.0	+4.0	0.09	0.976	1.5
												GO:0050794	regulation of cellular process	1920	24.0	19.3	+4.7	0.09	0.978	1.2
												GO:0065009	regulation of molecular function	638	10.0	6.4	+3.6	0.09	0.980	1.6
												GO:0042325	regulation of phosphorylation	319	6.0	3.2	+2.8	0.10	0.980	1.9
												GO:0051248	negative regulation of protein metabolic process	245	5.0	2.5	+2.5	0.10	0.980	2.0
												GO:0010605	negative regulation of macromolecule metabolic process	558	9.0	5.6	+3.4	0.10	0.980	1.6
												GO:0012505	endomembrane system	812	12.0	8.1	+3.9	0.10	0.980	1.5
												GO:0030182	neuron differentiation	321	6.0	3.2	+2.8	0.10	0.982	1.9
												GO:0009628	response to abiotic stimulus	250	5.0	2.5	+2.5	0.10	0.984	2.0
												GO:0019538	protein metabolic process	1087	15.0	10.9	+4.1	0.10	0.984	1.4
												GO:0031982	vesicle	831	12.0	8.3	+3.7	0.11	0.992	1.4
												GO:0032940	secretion by cell	257	5.0	2.6	+2.4	0.11	0.992	1.9
												GO:0051253	negative regulation of RNA metabolic process	259	5.0	2.6	+2.4	0.11	0.992	1.9
												GO:0050793	regulation of developmental process	496	8.0	5.0	+3.0	0.12	0.992	1.6
												GO:0051276	chromosome organization	263	5.0	2.6	+2.4	0.12	0.992	1.9
												GO:0010604	positive regulation of macromolecule metabolic process	584	9.0	5.9	+3.1	0.12	0.992	1.5
												GO:0048699	generation of neurons	341	6.0	3.4	+2.6	0.12	0.992	1.8
												GO:0009059	macromolecule biosynthetic process	1027	14.0	10.3	+3.7	0.13	0.992	1.4
												GO:1901566	organonitrogen compound biosynthetic process	425	7.0	4.3	+2.7	0.13	0.992	1.6
												GO:0080090	regulation of primary metabolic process	1125	15.0	11.3	+3.7	0.13	0.994	1.3
												GO:0031325	positive regulation of cellular metabolic process	594	9.0	6.0	+3.0	0.13	0.994	1.5
												GO:0051049	regulation of transport	349	6.0	3.5	+2.5	0.13	0.994	1.7
												GO:0071704	organic substance metabolic process	1991	24.0	20.0	+4.0	0.13	0.994	1.2
												GO:0030154	cell differentiation	773	11.0	7.8	+3.2	0.14	0.996	1.4
												GO:0009892	negative regulation of metabolic process	605	9.0	6.1	+2.9	0.14	0.996	1.5
												GO:0005515	protein binding	2106	25.0	21.1	+3.9	0.14	0.996	1.2
												GO:1902531	regulation of intracellular signal transduction	359	6.0	3.6	+2.4	0.15	0.998	1.7
												GO:0019222	regulation of metabolic process	1241	16.0	12.5	+3.5	0.15	0.998	1.3
												GO:0043168	anion binding	527	8.0	5.3	+2.7	0.15	0.998	1.5
												GO:0019220	regulation of phosphate metabolic process	363	6.0	3.6	+2.4	0.15	0.998	1.6
												GO:0051174	regulation of phosphorus metabolic process	365	6.0	3.7	+2.3	0.15	0.998	1.6
												GO:0048518	positive regulation of biological process	1063	14.0	10.7	+3.3	0.16	0.998	1.3
												GO:0048468	cell development	448	7.0	4.5	+2.5	0.16	0.998	1.6
												GO:0009058	biosynthetic process	1249	16.0	12.5	+3.5	0.16	0.998	1.3
												GO:0045934	negative regulation of nucleobase-containing compound metabolic process	296	5.0	3.0	+2.0	0.17	0.998	1.7
												GO:0006807	nitrogen compound metabolic process	1844	22.0	18.5	+3.5	0.17	0.998	1.2
												GO:0048869	cellular developmental process	809	11.0	8.1	+2.9	0.17	0.998	1.4
												GO:0006955	immune response	300	5.0	3.0	+2.0	0.18	0.998	1.7
												GO:0035556	intracellular signal transduction	555	8.0	5.6	+2.4	0.18	0.998	1.4
												GO:0051171	regulation of nitrogen compound metabolic process	1095	14.0	11.0	+3.0	0.19	0.998	1.3
												GO:0010558	negative regulation of macromolecule biosynthetic process	306	5.0	3.1	+1.9	0.19	0.998	1.6
												GO:0005794	Golgi apparatus	307	5.0	3.1	+1.9	0.19	0.998	1.6
												GO:0042802	identical protein binding	307	5.0	3.1	+1.9	0.19	0.998	1.6
												GO:2000026	regulation of multicellular organismal development	390	6.0	3.9	+2.1	0.19	0.998	1.5
												GO:0044093	positive regulation of molecular function	390	6.0	3.9	+2.1	0.19	0.998	1.5
												GO:0003008	system process	309	5.0	3.1	+1.9	0.19	0.998	1.6
												GO:0051240	positive regulation of multicellular organismal process	311	5.0	3.1	+1.9	0.20	0.998	1.6
												GO:0051252	regulation of RNA metabolic process	744	10.0	7.5	+2.5	0.20	0.998	1.3
												GO:0006468	protein phosphorylation	396	6.0	4.0	+2.0	0.20	0.998	1.5
												GO:0051173	positive regulation of nitrogen compound metabolic process	568	8.0	5.7	+2.3	0.20	0.998	1.4
												GO:0007267	cell-cell signaling	313	5.0	3.1	+1.9	0.20	0.998	1.6
												GO:0006810	transport	927	12.0	9.3	+2.7	0.20	0.998	1.3
												GO:0003677	DNA binding	487	7.0	4.9	+2.1	0.21	0.998	1.4
												GO:0010941	regulation of cell death	319	5.0	3.2	+1.8	0.21	0.998	1.6
												GO:0005739	mitochondrion	321	5.0	3.2	+1.8	0.22	0.998	1.6
												GO:0009889	regulation of biosynthetic process	849	11.0	8.5	+2.5	0.22	0.998	1.3
												GO:0043085	positive regulation of catalytic activity	324	5.0	3.3	+1.7	0.22	1000	1.5
												GO:0009890	negative regulation of biosynthetic process	327	5.0	3.3	+1.7	0.23	1000	1.5
												GO:0048522	positive regulation of cellular process	951	12.0	9.5	+2.5	0.23	1000	1.3
												GO:0051234	establishment of localization	951	12.0	9.5	+2.5	0.23	1000	1.3
												GO:0033036	macromolecule localization	590	8.0	5.9	+2.1	0.23	1000	1.4
												GO:0031323	regulation of cellular metabolic process	1144	14.0	11.5	+2.5	0.24	1000	1.2
												GO:0044260	cellular macromolecule metabolic process	1622	19.0	16.3	+2.7	0.24	1000	1.2
												GO:1901576	organic substance biosynthetic process	1239	15.0	12.4	+2.6	0.24	1000	1.2
												GO:0060255	regulation of macromolecule metabolic process	1145	14.0	11.5	+2.5	0.24	1000	1.2
												GO:0044238	primary metabolic process	1922	22.0	19.3	+2.7	0.24	1000	1.1
												GO:0006355	regulation of transcription, DNA-templated	692	9.0	6.9	+2.1	0.25	1000	1.3
												GO:0010468	regulation of gene expression	878	11.0	8.8	+2.2	0.25	1000	1.2
												GO:1903506	regulation of nucleic acid-templated transcription	697	9.0	7.0	+2.0	0.26	1000	1.3
												GO:2001141	regulation of RNA biosynthetic process	700	9.0	7.0	+2.0	0.26	1000	1.3
												GO:0019899	enzyme binding	432	6.0	4.3	+1.7	0.26	1000	1.4
												GO:0010556	regulation of macromolecule biosynthetic process	795	10.0	8.0	+2.0	0.26	1000	1.3
												GO:0031328	positive regulation of cellular biosynthetic process	347	5.0	3.5	+1.5	0.27	1000	1.4
												GO:0016043	cellular component organization	1268	15.0	12.7	+2.3	0.27	1000	1.2
												GO:0045935	positive regulation of nucleobase-containing compound metabolic process	349	5.0	3.5	+1.5	0.27	1000	1.4
												GO:0009891	positive regulation of biosynthetic process	352	5.0	3.5	+1.5	0.28	1000	1.4
												GO:0005634	nucleus	1370	16.0	13.7	+2.3	0.28	1000	1.2
												GO:0009653	anatomical structure morphogenesis	530	7.0	5.3	+1.7	0.28	1000	1.3
												GO:0031410	cytoplasmic vesicle	441	6.0	4.4	+1.6	0.28	1000	1.4
												GO:0097708	intracellular vesicle	443	6.0	4.4	+1.6	0.28	1000	1.3
												GO:0008104	protein localization	533	7.0	5.3	+1.7	0.28	1000	1.3
												GO:0006351	transcription, DNA-templated	718	9.0	7.2	+1.8	0.29	1000	1.2
												GO:0034645	cellular macromolecule biosynthetic process	999	12.0	10.0	+2.0	0.29	1000	1.2
												GO:0044237	cellular metabolic process	1966	22.0	19.7	+2.3	0.29	1000	1.1
												GO:0097659	nucleic acid-templated transcription	722	9.0	7.2	+1.8	0.29	1000	1.2
												GO:0032774	RNA biosynthetic process	725	9.0	7.3	+1.7	0.30	1000	1.2
												GO:0019219	regulation of nucleobase-containing compound metabolic process	826	10.0	8.3	+1.7	0.31	1000	1.2
												GO:0044249	cellular biosynthetic process	1210	14.0	12.1	+1.9	0.31	1000	1.2
												GO:0031224	intrinsic component of membrane	931	11.0	9.3	+1.7	0.32	1000	1.2
												GO:0005829	cytosol	942	11.0	9.5	+1.5	0.34	1000	1.2
												GO:0016310	phosphorylation	476	6.0	4.8	+1.2	0.34	1000	1.3
												GO:0022607	cellular component assembly	572	7.0	5.7	+1.3	0.35	1000	1.2
												GO:0034613	cellular protein localization	388	5.0	3.9	+1.1	0.35	1000	1.3
												GO:0070727	cellular macromolecule localization	390	5.0	3.9	+1.1	0.35	1000	1.3
												GO:0009056	catabolic process	483	6.0	4.8	+1.2	0.35	1000	1.2
												GO:1901362	organic cyclic compound biosynthetic process	868	10.0	8.7	+1.3	0.37	1000	1.1
												GO:0005654	nucleoplasm	684	8.0	6.9	+1.1	0.38	1000	1.2
												GO:2000112	regulation of cellular macromolecule biosynthetic process	780	9.0	7.8	+1.2	0.38	1000	1.1
												GO:0051641	cellular localization	593	7.0	6.0	+1.0	0.38	1000	1.2
												GO:1901575	organic substance catabolic process	411	5.0	4.1	+0.9	0.40	1000	1.2
												GO:0003676	nucleic acid binding	800	9.0	8.0	+1.0	0.41	1000	1.1
												GO:0008219	cell death	422	5.0	4.2	+0.8	0.42	1000	1.2
												GO:0005886	plasma membrane	903	10.0	9.1	+0.9	0.42	1000	1.1
												GO:0016021	integral component of membrane	906	10.0	9.1	+0.9	0.43	1000	1.1
												GO:0043234	protein complex	618	7.0	6.2	+0.8	0.43	1000	1.1
												GO:0097367	carbohydrate derivative binding	427	5.0	4.3	+0.7	0.43	1000	1.2
												GO:0071702	organic substance transport	525	6.0	5.3	+0.7	0.43	1000	1.1
												GO:0071944	cell periphery	913	10.0	9.2	+0.8	0.44	1000	1.1
												GO:0006796	phosphate-containing compound metabolic process	632	7.0	6.3	+0.7	0.45	1000	1.1
												GO:0034654	nucleobase-containing compound biosynthetic process	827	9.0	8.3	+0.7	0.45	1000	1.1
												GO:0016070	RNA metabolic process	926	10.0	9.3	+0.7	0.46	1000	1.1
												GO:0031326	regulation of cellular biosynthetic process	831	9.0	8.3	+0.7	0.46	1000	1.1
												GO:0044425	membrane part	1129	12.0	11.3	+0.7	0.47	1000	1.1
												GO:0018130	heterocycle biosynthetic process	836	9.0	8.4	+0.6	0.47	1000	1.1
												GO:0019438	aromatic compound biosynthetic process	836	9.0	8.4	+0.6	0.47	1000	1.1
												GO:0006793	phosphorus metabolic process	646	7.0	6.5	+0.5	0.48	1000	1.1
												GO:0044085	cellular component biogenesis	648	7.0	6.5	+0.5	0.48	1000	1.1
												GO:0044459	plasma membrane part	453	5.0	4.5	+0.5	0.48	1000	1.1
												GO:0010467	gene expression	1047	11.0	10.5	+0.5	0.49	1000	1.0
												GO:0071705	nitrogen compound transport	458	5.0	4.6	+0.4	0.49	1000	1.1
												GO:0016740	transferase activity	462	5.0	4.6	+0.4	0.50	1000	1.1
												GO:0097159	organic cyclic compound binding	1166	12.0	11.7	+0.3	0.52	1000	1.0
												GO:0051649	establishment of localization in cell	479	5.0	4.8	+0.2	0.53	1000	1.0
												GO:0031981	nuclear lumen	796	8.0	8.0	0.0	0.56	1000	1.0
												GO:0051128	regulation of cellular component organization	493	5.0	4.9	+0.1	0.56	1000	1.0
												GO:0006996	organelle organization	797	8.0	8.0	0.0	0.56	1000	1.0
												GO:1901360	organic cyclic compound metabolic process	1217	12.0	12.2	-0.2	0.59	1000	1.0
												GO:0090304	nucleic acid metabolic process	1020	10.0	10.2	-0.2	0.59	1000	1.0
												GO:1901363	heterocyclic compound binding	1156	11.0	11.6	-0.6	0.64	1000	0.9
												GO:0034641	cellular nitrogen compound metabolic process	1273	12.0	12.8	-0.8	0.66	1000	0.9
												GO:0044428	nuclear part	864	8.0	8.7	-0.7	0.66	1000	0.9
												GO:0006725	cellular aromatic compound metabolic process	1177	11.0	11.8	-0.8	0.67	1000	0.9
												GO:0044271	cellular nitrogen compound biosynthetic process	982	9.0	9.9	-0.9	0.68	1000	0.9
												GO:0043228	non-membrane-bounded organelle	807	7.0	8.1	-1.1	0.73	1000	0.9
												GO:0043232	intracellular non-membrane-bounded organelle	807	7.0	8.1	-1.1	0.73	1000	0.9
												GO:0006139	nucleobase-containing compound metabolic process	1146	10.0	11.5	-1.5	0.75	1000	0.9
												GO:0046483	heterocycle metabolic process	1168	10.0	11.7	-1.7	0.78	1000	0.9

## Sheet: Profile 17
Selected	Weight	Gene Symbol	SPOT	0	1	2	3	4				Category ID	Category Name	#Genes Category	#Genes Assigned	#Genes Expected	#Genes Enriched	p-value	Corrected p-value	Fold
	1.00	ADAMTS9_AS2	310	0.00	-0.12	0.59	1.00	1.29				GO:0005886	plasma membrane	903	14.0	5.7	+8.3	3.9E-4	0.072	2.4
	1.00	ASS1	1225	0.00	-0.44	0.48	0.33	0.96				GO:0071944	cell periphery	913	14.0	5.8	+8.2	4.4E-4	0.084	2.4
	1.00	BCHE	1542	0.00	-0.29	1.47	1.47	1.95				GO:0098590	plasma membrane region	182	6.0	1.2	+4.8	7.9E-4	0.114	5.2
	1.00	C1ORF53	2076	0.00	-0.06	0.87	0.62	0.97				GO:0007268	chemical synaptic transmission	147	5.0	0.9	+4.1	2.0E-3	0.262	5.3
	1.00	CCDC162P	2634	0.00	-0.35	0.12	0.26	0.69				GO:0098916	anterograde trans-synaptic signaling	147	5.0	0.9	+4.1	2.0E-3	0.262	5.3
	1.00	CCDC8	2706	0.00	-0.14	0.99	1.36	1.61				GO:0099536	synaptic signaling	148	5.0	0.9	+4.1	2.1E-3	0.266	5.3
	1.00	CDH18	2956	0.00	-0.06	1.23	1.68	1.39				GO:0099537	trans-synaptic signaling	148	5.0	0.9	+4.1	2.1E-3	0.266	5.3
	1.00	CHRM3	3309	0.00	-0.28	0.72	0.79	1.14				GO:0004872	receptor activity	234	6.0	1.5	+4.5	2.9E-3	0.310	4.0
	1.00	CHRNA9	3321	0.00	-1.06	1.19	1.31	1.33				GO:0044456	synapse part	167	5.0	1.1	+3.9	3.5E-3	0.338	4.7
	1.00	CLMN	3490	0.00	-0.55	0.36	0.26	0.50				GO:0004888	transmembrane signaling receptor activity	172	5.0	1.1	+3.9	4.0E-3	0.360	4.6
	1.00	CSRP2	3960	0.00	-0.24	0.73	0.78	0.69				GO:0099600	transmembrane receptor activity	176	5.0	1.1	+3.9	4.4E-3	0.376	4.5
	1.00	DDR2	4365	0.00	-0.06	1.37	1.45	1.23				GO:0038023	signaling receptor activity	197	5.0	1.3	+3.7	7.1E-3	0.464	4.0
	1.00	DGKG	4506	0.00	-0.54	0.61	1.05	1.03				GO:1901698	response to nitrogen compound	229	5.0	1.5	+3.5	0.01	0.560	3.4
	1.00	GPR22	7082	0.00	-0.20	1.44	0.97	1.82				GO:0044459	plasma membrane part	453	7.0	2.9	+4.1	0.02	0.640	2.4
	1.00	GRM8	7206	0.00	-0.50	0.89	1.04	0.81				GO:0005887	integral component of plasma membrane	276	5.0	1.8	+3.2	0.03	0.714	2.8
	1.00	KCNMB2_AS1	8661	0.00	-0.10	1.15	1.14	1.26				GO:0031226	intrinsic component of plasma membrane	285	5.0	1.8	+3.2	0.03	0.722	2.8
	1.00	LYPD1	12022	0.00	-0.34	1.48	1.56	1.29				GO:0044425	membrane part	1129	12.0	7.2	+4.8	0.03	0.738	1.7
	1.00	MIR325	12910	0.00	-0.20	0.51	1.06	1.02				GO:0003008	system process	309	5.0	2.0	+3.0	0.04	0.792	2.5
	1.00	MIR668	13731	0.00	-0.30	0.34	0.55	0.75				GO:0007267	cell-cell signaling	313	5.0	2.0	+3.0	0.04	0.794	2.5
	1.00	MIR6888	13845	0.00	-0.55	1.03	1.45	1.23				GO:0031224	intrinsic component of membrane	931	10.0	5.9	+4.1	0.05	0.830	1.7
	1.00	PRSS12	17337	0.00	-0.65	0.36	0.42	1.31				GO:0016021	integral component of membrane	906	9.0	5.8	+3.2	0.10	0.904	1.6
	1.00	RFTN1	18039	0.00	-0.63	0.53	0.67	0.51				GO:0030154	cell differentiation	773	7.0	4.9	+2.1	0.21	0.982	1.4
	1.00	SKIDA1	19265	0.00	-0.46	0.34	0.83	0.80				GO:0007399	nervous system development	516	5.0	3.3	+1.7	0.22	0.984	1.5
	1.00	SLC5A12	19601	0.00	0.01	0.91	0.73	1.04				GO:0048869	cellular developmental process	809	7.0	5.1	+1.9	0.24	0.988	1.4
	1.00	SLITRK3	19695	0.00	-0.37	0.78	0.92	1.19				GO:0048856	anatomical structure development	1113	9.0	7.1	+1.9	0.26	0.990	1.3
	1.00	TANC1	20831	0.00	-0.20	0.77	0.78	1.07				GO:0007154	cell communication	1167	9.0	7.4	+1.6	0.31	0.994	1.2
												GO:0007275	multicellular organism development	1032	8.0	6.6	+1.4	0.33	0.994	1.2
												GO:0010033	response to organic substance	599	5.0	3.8	+1.2	0.33	0.994	1.3
												GO:0048731	system development	915	7.0	5.8	+1.2	0.36	0.996	1.2
												GO:0007165	signal transduction	1065	8.0	6.8	+1.2	0.36	0.996	1.2
												GO:0005615	extracellular space	669	5.0	4.3	+0.7	0.43	0.996	1.2
												GO:0050794	regulation of cellular process	1920	13.0	12.2	+0.8	0.45	0.996	1.1
												GO:0051716	cellular response to stimulus	1304	9.0	8.3	+0.7	0.46	0.996	1.1
												GO:0044421	extracellular region part	703	5.0	4.5	+0.5	0.47	0.998	1.1
												GO:0050789	regulation of biological process	2043	13.0	13.0	0.0	0.58	1000	1.0
												GO:0042221	response to chemical	800	5.0	5.1	-0.1	0.60	1000	1.0
												GO:1901564	organonitrogen compound metabolic process	1279	8.0	8.1	-0.1	0.60	1000	1.0
												GO:0043169	cation binding	802	5.0	5.1	-0.1	0.60	1000	1.0
												GO:0031982	vesicle	831	5.0	5.3	-0.3	0.63	1000	0.9
												GO:0043167	ion binding	1160	7.0	7.4	-0.4	0.64	1000	0.9
												GO:0044464	cell part	2880	18.0	18.3	-0.3	0.65	1000	1.0
												GO:0048519	negative regulation of biological process	1033	6.0	6.6	-0.6	0.68	1000	0.9
												GO:0006810	transport	927	5.0	5.9	-0.9	0.74	1000	0.8
												GO:0016043	cellular component organization	1268	7.0	8.1	-1.1	0.74	1000	0.9
												GO:0048523	negative regulation of cellular process	938	5.0	6.0	-1.0	0.75	1000	0.8
												GO:0051234	establishment of localization	951	5.0	6.1	-1.1	0.76	1000	0.8
												GO:0048518	positive regulation of biological process	1063	5.0	6.8	-1.8	0.85	1000	0.7
												GO:0019538	protein metabolic process	1087	5.0	6.9	-1.9	0.86	1000	0.7
												GO:0071704	organic substance metabolic process	1991	9.0	12.7	-3.7	0.95	1000	0.7
												GO:0006807	nitrogen compound metabolic process	1844	8.0	11.7	-3.7	0.96	1000	0.7
												GO:0044238	primary metabolic process	1922	8.0	12.2	-4.2	0.97	1000	0.7
												GO:0005515	protein binding	2106	9.0	13.4	-4.4	0.97	1000	0.7
												GO:0044237	cellular metabolic process	1966	8.0	12.5	-4.5	0.98	1000	0.6
												GO:0043170	macromolecule metabolic process	1707	5.0	10.9	-5.9	1.00	1000	0.5
												GO:0005737	cytoplasm	2085	7.0	13.3	-6.3	1.00	1000	0.5
												GO:0044444	cytoplasmic part	1774	5.0	11.3	-6.3	1.00	1000	0.4
												GO:0043227	membrane-bounded organelle	2307	8.0	14.7	-6.7	1.00	1000	0.5
												GO:0044424	intracellular part	2594	9.0	16.5	-7.5	1.00	1000	0.5
												GO:0043229	intracellular organelle	2319	7.0	14.8	-7.8	1.00	1000	0.5
												GO:0005622	intracellular	2634	9.0	16.8	-7.8	1.00	1000	0.5
