# Supplementary material for: Analysis of Serial Neuroblastoma PDX Passages in Mice Allows the Identification of New Mediators of Neuroblastoma Aggressiveness
Source: Int J Mol Sci. 2023 Jan 13;24(2):1590. doi: 10.3390/ijms24021590 (PMC9866967; doi:10.3390/ijms24021590)
Supplement: Supplementary file 1 [file ijms-24-01590-s001.zip › Table S3_top diferentiated genes PDX5-PDX1.xlsx]

## Sheet:  Top Vulcano
GENE	NAME	PDX5vsPDX1 EXPRESSION	FUNCTION
DKK1	Dickkopf WNT Signaling Pathway Inhibitor 1	Up	Inhibited by MYCN, reduces proliferation.
ADAMTS9	ADAM Metallopeptidase With Thrombospondin Type 1 Motif 9	Up	Cleavage of proteoglycans, control of organ shape during development and inhibition of angiogenesis.
RP13-36G14.4	unknown	Up	unknown
RP11-180K7.1	unknown	Up	unknown
ARHGAP20	Rho GTPase Activating Protein 20	Down	Neurite outgrowth controlling Rap1 and Rho.
ST6GAL2	ST6 Beta-Galactoside Alpha-2,6-Sialyltransferase 2	Down	Protein metabolism. Regulation of cell migration and invasion.
SST	Somatostatin	Down	Affects proliferation, neurite outgrowth, inhibits cell division in neuroblastoma.
CEP112	Centrosomal Protein 112	Down	Centrosomal protein involved in mitotic regulation and maintenance of genomic stability.
CSMD3	CUB And Sushi Multiple Domains 3	Down	Progenitor marker, involved in regulation of dendrite development.
LINC00890/SERTM2	Long intergenic non-protein coding RNA 890 / Serine Rich And Transmembrane Domain Containing 2	Down	Integral component of membrane. Upregulate in Leiomyoma.
PHACTR2	Phosphatase And Actin Regulator 2	Down	Involved in actin cytoskeleton organization.
HEPACAM2	HEPACAM Family Member 2	Down	Plays a role in mitosis.
CTD-2151A2.1/LINC02113	Long Intergenic Non-Protein Coding RNA 2113	Down	unknown.
PLCE1	Phospholipase C Epsilon 1	Down	Participates in cell growth, differentiation, and gene expression. Regulated by small monomeric GTPases of the Ras and Rho families and by heterotrimeric G proteins.
CNBD1	Cyclic Nucleotide Binding Domain Containing 1	Down	Gene involved in cancer but its function is unclear.
LOC100506474	[no description]	Down	lncRNA. No known functions.
RNU6ATAC13P	RNA, U6atac Small Nuclear 13, Pseudogene	Down	Pseudogene.
NIPAL2	NIPA Like Domain Containing 2	Down	Enables magnesium ion transmembrane transporter activity.
RP11-94B19.7	unknown	Down	unknown
HTN3	Histatin 3	Down	Antimicrobial peptide of the innate immune system found in saliva.
TMPRSS15	Transmembrane Serine Protease 15	Down	Protein metabolism.

## Sheet: Top 50 genes UP
Gene
DKK1
ADAMTS9
RP11-180K7.1
RP13-36G14.4
DDX3P2
PAX2
SLC38A11
BCHE
ADAMTS3
RP4-668E10.4
FSCB
RP11-706P11.2
CAMK1G
LOC100506258
Y_RNA
PTER
RP1-77H15.1
POU6F2
LOC100132385
RP4-668E10.3
AP005118.1
PRKG1-AS1
AP001172.2
ZNF560
SP140L
LOC100289486
OR3A1
RP11-499F3.2
RP11-139E19.3
XAGE1E
RP13-204A15.5
RP4-743O11.1
COBLL1
IGHVIII-5-1
AL049871.1
RP11-644A7.2
NCRNA00247
S100A11
RP11-350D17.3
NME8
DYRK4_
RNU6-956P
PTCHD1
BBOX1
LOC101927481
RNU7-10P
SCML2P1
RP5-842K16.2
LAMTOR5-AS1
KLRC1

## Sheet: Top 50 genes DOWN
Genes
PHACTR2
CNBD1
CSMD3
CTD-2151A2.1
ARHGAP20
LINC00261
ST6GAL2
SST
PLCE1
RNU6ATAC13P
NIPAL2
RP11-108P20.3
ST18
RP11-307P5.1
LINC00890
RP11-94B19.7
HEPACAM2
RP11-89C3.2
TMPRSS15
CEP112
HTN3
LOC100506474
LOC101927768
RP11-483E23.5
NMU
RP11-1074O12.1
CTD-2151A2.3
ERBB4
STK3
POSTN
HIST1H3C
GALR1
MMP13
FAM46A
DSCAM
AC096669.3
GRIP1
LRIG3
SNAI2
GPC5
PCDH11X
KCND2
ANOS1
ITGA5
RP11-126O1.4
LOC100130760
RP11-838N2.3
AC011718.3
AADACP1
MAOA

## Sheet: Top 50 miRNAs UP
miRNA
MIR7973-1
MIR5690
MIR199A2
MIR4501
MIR4738
MIR376B
MIR541
MIR548AO
MIR548AG2
MIR4718
MIR7978
MIR654
MIR548A1
MIR380
MIR431
MIR668
MIR1302-4
MIR758
MIR30E
MIR323A
MIR548AV
MIR299
MIR889
MIR548E
MIR1205
MIR329-2
MIR3116-2
MIR409
MIR7848
MIR1193
MIR548AT
MIR8055
MIR15B
MIR8057
MIR1278
MIR300
MIR663AHG
MIR548I4
MIR376C
MIR562
MIR376A2
MIR2052
MIR604
MIR134
MIR655
MIR325
MIR3118-2
MIR3118-3
MIR3118-4
MIR3942

## Sheet: Top 50 miRNAs DOWN
miRNA
MIR548F2
MIR146B
MIR4484
MIR6074
MIRLET7A2
MIR429
MIR7515
MIR3156-1
MIR4719
MIR126
MIR374C
MIR4491
MIR4790
MIR129-2
MIR8071-1
MIR4473
MIR4779
MIR652
MIR5700
MIR6507
MIR4524A
MIR4675
MIR518C
MIR4726
MIR616
MIR219A1
MIR3167
MIR4666B
MIR4420
MIR3914-1
MIR3913-1
MIR4636
MIR3188
MIR4460
MIR223
MIR130B
MIR182
MIR3928
MIR190B
MIR22HG
MIR4478
MIR3646
MIR31
MIR522
MIR6130
MIR30C1
MIR138-1
MIR4715
MIR3158-1
MIR6874
