# Supplementary material for: Analysis of Serial Neuroblastoma PDX Passages in Mice Allows the Identification of New Mediators of Neuroblastoma Aggressiveness
Source: Int J Mol Sci. 2023 Jan 13;24(2):1590. doi: 10.3390/ijms24021590 (PMC9866967; doi:10.3390/ijms24021590)
Supplement: Supplementary file 1 [file ijms-24-01590-s001.zip › Table S4_RMA_PDXdata2.xlsx]

## Sheet: Replicates
Gene symbol	PDX1-1,CEL	PDX1-2,CEL	PDX1-3,CEL	PDX2-1,CEL	PDX2-2,CEL	PDX2-3,CEL	PDX3-1,CEL	PDX3-2,CEL	PDX3-3,CEL	PDX4-1,CEL	PDX4-2,CEL	PDX4-3,CEL	PDX5-1,CEL	PDX5-2,CEL	PDX5-3,CEL
A1CF	3.44873	3.98484	4.48502	3.58567	4.14549	4.05276	3.84583	3.2751	3.75784	3.02515	3.56564	3.39033	3.11207	3.10259	3.2028
A2BP1	3.67398	3.34102	4.399	3.76513	4.91416	4.508	3.25286	3.6642	3.73573	3.8718	3.55723	4.64405	4.00494	4.4045	3.56133
A2BP1	3.96519	4.1143	4.23189	4.75688	3.91993	4.73675	3.72729	3.6808	3.78837	3.67207	3.91201	3.73605	4.82083	4.93846	5.11367
A2BP1	3.27793	3.39757	2.96181	3.70553	3.2607	3.98153	3.51059	3.02132	3.60458	3.56058	3.32733	3.19368	4.22335	3.05512	3.84417
A2M	4.69869	4.26044	4.305	5.11277	4.58313	4.07018	5.26209	4.51708	3.56552	3.81006	4.04991	3.89798	4.12428	4.1651	4.12775
A2M-AS1	6.32706	6.16257	6.32553	6.31096	6.39778	6.29827	6.26241	6.48568	5.97433	6.24991	6.36805	5.89443	6.52295	6.4747	6.32556
A2ML1	4.73811	3.5724	4.05902	3.42318	3.90108	3.36477	3.86712	3.73728	4.06065	3.81537	3.62552	3.7717	3.7106	4.00305	4.07716
A2ML1-AS1	2.59253	2.89041	2.92001	2.48306	2.90677	3.27527	2.5407	2.49467	2.84245	2.60032	2.58484	2.55111	2.55686	2.57835	2.77152
A2ML1-AS2	7.58173	7.84376	7.85153	7.94318	7.88233	7.85931	7.88837	8.10634	7.96333	7.78616	7.98041	7.8476	8.16701	7.93616	7.83866
A2MP1	4.77309	4.89651	4.79851	4.78962	4.9327	4.34921	4.66875	4.57351	4.79433	4.54306	4.28537	4.78232	4.83894	4.7486	4.8399
A3GALT2	4.67517	4.74113	4.61108	4.38386	3.9161	4.46342	4.52358	4.38839	4.01601	4.56038	4.29746	4.02038	3.93444	4.40934	4.69566
A4GALT	4.72696	4.52688	4.73732	4.81751	4.72354	4.52646	4.24603	4.60536	4.27166	4.48278	4.74895	4.49146	4.89467	4.75992	4.698
A4GNT	4.24025	4.58358	3.68618	4.2591	4.35942	4.38377	4.6877	4.55596	4.36024	4.90356	4.26304	4.5191	4.02992	4.22863	4.1648
AA06	3.77668	4.00683	3.06134	3.28028	3.27195	3.30109	2.86627	3.24496	3.41075	3.06014	3.54562	2.92613	3.23584	3.4172	2.48162
AAAS	9.16582	9.06819	9.38781	9.83037	9.55638	9.2857	9.85644	9.83298	9.49953	9.74011	9.59392	9.55564	9.50468	9.48188	9.50478
AACS	7.44315	7.80798	7.69287	7.873	7.8479	7.64961	8.074	8.07168	7.88561	7.89264	8.2223	8.05114	7.92994	7.85183	7.77045
AACSP1	8.23004	8.35632	8.46649	8.88374	8.54838	8.59222	8.24799	8.514	8.42451	8.25471	8.59255	8.53225	8.42069	8.2152	8.38015
AADAC	3.75031	2.75642	3.25546	3.42204	3.42235	3.80175	3.46173	3.14072	2.92757	3.21946	3.13204	3.51828	3.24205	3.94674	3.27305
AADACL2	3.48871	3.98349	4.23063	3.32126	4.19649	3.8561	3.73795	3.83699	3.34242	3.24942	3.74183	3.37443	3.31567	3.5575	3.25409
AADACL2-AS1	5.43777	5.62078	5.14396	5.57896	5.01376	5.21356	4.96835	5.11306	5.25323	5.0198	5.36223	5.43667	4.95265	4.92763	5.47088
AADACL3	4.3842	4.36104	4.96418	4.71285	4.95518	3.67127	4.45062	4.34317	3.61787	4.82166	4.73985	4.41605	3.85542	4.39081	4.27273
AADACL4	4.39917	4.76762	4.46692	4.59394	4.32971	4.79804	4.52051	4.28742	4.38985	4.26197	4.47105	4.01816	3.90044	4.34346	4.85583
AADACP1	3.09285	3.59122	2.99579	2.51747	2.19118	1.94808	2.191	2.25698	2.46447	2.22509	2.89426	2.58835	2.08586	2.54032	2.14849
AADAT	8.4655	8.3809	8.62689	8.84464	8.75746	8.67206	9.21546	9.20767	8.64594	8.94436	8.78348	8.92625	8.88358	9.02385	8.8866
AAED1	5.14916	4.31357	5.26181	5.45509	5.76082	5.40756	5.96746	5.5373	5.54252	5.90932	5.91635	5.74724	6.45033	6.22722	6.23971
AAGAB	8.3852	8.35481	8.72508	8.76281	8.61362	8.46653	8.78435	8.73951	8.54624	9.04968	8.8218	8.90868	8.91855	9.01126	8.74984
AAGAB	6.15965	6.19252	6.90694	6.39536	6.34944	5.786	6.11197	6.06347	6.19312	6.14729	6.52291	5.79688	5.95175	5.70146	6.21614
AAK1	8.46849	8.45329	8.78696	8.72148	8.5495	8.712	8.65996	8.77803	8.90142	8.69311	8.84835	8.54249	8.63895	8.46129	8.6262
AAMDC	7.17921	6.81191	7.30252	7.56699	7.20337	7.17501	7.33448	7.18023	7.22278	6.9155	6.94569	7.01698	7.13961	7.30181	7.41318
AAMP	6.16202	6.47461	6.66756	7.15002	7.02021	6.74562	6.8662	6.55575	6.61625	6.69869	6.48171	6.64144	7.02553	6.87637	6.62044
AANAT	5.72307	5.89886	5.53226	5.39184	5.93487	5.61326	5.61379	5.25741	5.17981	5.29265	5.7587	5.71672	5.41608	5.51751	5.92616
AAR2	9.06485	8.81244	9.07582	9.32263	9.48325	9.02766	9.30708	9.21465	9.18118	9.34773	9.19124	9.18933	9.20717	9.20122	9.19004
AARD	5.96467	6.13114	5.52734	5.49801	5.40843	5.71982	5.59339	5.59467	5.77373	5.70088	5.6677	5.3384	5.79562	5.76182	5.79398
AARS	8.52654	8.66972	8.83068	8.84587	8.7432	8.72083	8.84197	8.87286	8.68815	8.94127	8.89136	9.07757	8.7334	8.87706	8.68212
AARS2	5.68686	6.08604	6.16569	6.25435	6.30226	5.78824	6.05718	6.39978	5.88293	6.26854	6.47	6.23838	6.45913	6.37183	6.30581
AARSP1	5.16442	5.42795	5.31055	5.25038	4.99718	5.28344	5.10497	5.48055	5.26306	5.8004	5.59387	5.1419	5.52634	5.15434	5.45464
AASDH	6.01599	5.86898	6.78025	7.29591	6.76181	6.46222	6.89711	6.77918	6.52981	6.91725	6.60372	6.77653	7.19627	6.9092	7.07858
AASDHPPT	8.59961	8.61915	9.01345	9.43244	9.28736	9.18957	9.12761	8.95567	8.73231	9.26495	8.79405	8.97257	9.24829	8.85635	9.0453
AASS	5.17627	5.00725	4.10071	5.06398	5.13378	4.98371	5.46662	4.85021	4.60725	6.00265	5.4113	5.83855	5.73039	6.07914	5.89304
AATBC	6.42897	6.58271	6.29855	5.83092	6.03305	5.8703	6.1188	5.7242	6.35754	5.84063	5.7033	5.89966	5.33441	5.5252	5.89995
AATF	8.79873	8.6314	8.79372	8.73072	8.91258	8.72612	9.22077	9.14624	8.9011	9.48849	9.11852	9.14968	8.96102	9.38202	8.9364
AATK	7.86903	7.94038	7.57433	7.21995	7.10764	7.56469	7.18645	7.22752	7.318	7.00617	7.36725	6.85513	6.88513	6.96993	7.44882
AATK-AS1	4.12464	4.71518	4.15653	4.72592	4.72169	4.61352	4.2323	4.61714	4.55667	4.40807	3.64131	4.50581	4.50693	4.33095	4.96776
AB019438.66	5.03643	4.9611	5.33345	5.76915	5.64428	5.00805	5.7235	5.652	5.99506	5.4901	5.73129	6.13796	5.5548	5.44201	5.74682
AB019440.50	5.50564	4.87359	4.83703	4.34485	5.19935	4.99594	5.07099	4.93927	5.41325	5.11993	4.99225	4.65002	5.06725	5.61683	4.91501
AB019441.29	6.60089	6.88167	6.40029	6.29419	6.60921	6.5587	6.59731	6.66188	6.34189	6.72252	6.55987	6.50515	6.69423	6.42346	6.98349
ABALON	5.38523	5.03627	4.93925	5.03582	4.91136	4.85751	5.26331	4.84064	5.07815	4.43758	3.80288	4.05784	4.47692	4.7321	4.54001
ABAT	7.99053	7.696	8.28172	8.59421	8.27855	8.35747	7.86538	8.14635	7.93921	8.0072	7.74998	7.93244	8.13099	8.28655	8.20545
ABBA01037345.1	7.36889	7.17597	6.70314	6.88453	6.67498	6.72404	7.01107	6.84128	6.75138	7.32091	7.52779	7.25868	6.43399	7.12244	6.47467
ABBA01037346.1	4.08765	3.58036	4.00075	3.66735	3.61002	3.41342	3.61002	3.43361	3.70461	3.92081	3.89684	3.6643	3.45084	3.68663	3.59482
ABBA01037349.1	2.4909	2.39159	2.35463	2.08864	2.1934	2.0796	2.04181	1.95992	2.48876	2.00504	2.26406	1.98421	1.97335	2.30218	2.26218
ABC12-47043100G14.2	3.27803	3.36562	3.75697	3.66538	3.69534	4.02914	3.51325	3.78632	3.5842	4.11403	3.4481	3.61648	3.5765	3.64809	3.42355
ABC12-49244600F4.4	5.18262	5.43876	4.90656	5.03811	4.77004	4.57723	5.19045	4.58117	5.03008	5.12849	5.32932	4.9596	5.34095	4.86708	4.94113
ABC7-42418200C9.1	7.60545	7.46822	7.5559	7.76379	7.49107	7.62241	7.42988	7.84831	7.55258	8.07497	7.74755	7.86865	7.84975	7.57545	7.79121
ABC7-481722F1.1	5.54213	5.42531	5.2163	5.31003	4.89669	5.63836	4.77835	4.94135	5.19507	4.91671	5.19019	4.8932	4.91091	5.18342	4.90897
ABCA1	5.66431	5.89055	5.78323	6.00808	6.06745	5.6499	5.78273	4.96462	4.9271	5.43465	5.51403	5.15214	5.84266	5.56149	5.84227
ABCA10	4.47648	4.11722	4.55795	5.31752	4.25013	4.55681	3.96957	4.01305	4.1244	4.27604	3.63313	4.07178	4.16075	4.21822	4.08888
ABCA12	7.67632	7.41806	8.41122	6.12857	5.94933	5.5137	9.34191	8.92303	7.87394	9.46363	8.69794	9.08823	7.85013	7.7768	7.73811
ABCA13	4.75629	4.15534	4.30356	4.21218	4.16743	4.56694	4.2234	4.67979	4.6227	4.41774	4.36386	4.1	4.18057	4.67022	4.37667
ABCA13	3.93564	4.73777	3.3515	3.60328	3.19099	3.70206	3.62217	3.82766	4.02554	3.73964	3.32305	3.58481	3.42939	3.51864	3.73026
ABCA17P	3.55252	2.3844	2.74931	2.97606	3.35605	2.89015	2.91472	2.36808	2.41517	3.08924	2.72545	3.1787	2.89089	2.68985	3.26821
ABCA2	6.83234	6.70624	6.87046	6.70294	6.66066	6.48417	6.72342	6.58541	6.82051	6.71553	6.85558	6.70594	6.66483	6.47062	6.68758
ABCA3	8.51782	8.15797	8.5688	8.6499	8.62368	8.58528	8.52462	8.8057	8.5536	8.73605	8.77905	8.76021	8.20863	8.36295	8.41953
ABCA4	6.31312	5.32046	6.5502	5.80212	5.86004	6.12551	5.17345	5.88864	5.78521	5.6113	5.9812	5.73221	5.85871	6.26215	6.12766
ABCA5	7.51994	8.06399	7.92896	8.74206	8.1603	8.70692	7.06445	7.28689	7.55247	6.71518	6.82855	6.91934	7.60986	7.16369	7.38354
ABCA6	4.73779	4.20723	4.01555	4.49955	4.57195	4.81519	4.41242	4.31196	4.1858	3.87715	4.31196	4.26741	3.95708	4.0041	4.35926
ABCA7	6.03093	6.34444	6.44686	6.24616	6.36452	6.3972	6.49813	6.39072	6.45242	6.1823	6.5399	6.4574	6.19553	6.2839	5.86417
ABCA8	5.26121	5.69953	5.3801	5.05891	5.40221	5.44559	5.60892	5.50322	5.17447	5.24072	5.25195	5.32792	5.21652	5.36071	5.28694
ABCA9	4.67111	4.30895	4.52114	4.14519	4.66114	4.23862	3.88839	4.13832	4.1099	3.8201	3.94411	4.08927	4.13341	4.37024	3.70853
ABCA9-AS1	4.00577	4.67573	4.48305	4.32706	3.97248	4.43202	4.17861	4.14483	4.38038	3.98717	4.02503	4.19923	3.7619	4.20315	4.49931
ABCA9-AS1	4.96379	4.84541	5.16429	5.44286	5.07513	5.61622	5.20698	5.57208	5.5111	5.1151	5.09832	5.05998	4.94234	5.3866	5.27299
ABCA9-AS1	3.17281	3.52297	3.4285	2.54522	2.4791	2.94197	2.18833	2.47314	2.7272	2.15701	2.17601	2.52328	2.84489	2.35112	2.40056
ABCB1	7.26908	7.18582	7.11701	7.04294	7.06178	7.05898	6.62362	7.01109	6.80583	6.83301	6.74806	6.95099	6.7424	6.58268	6.66221
ABCB10	7.45917	7.4173	7.74477	7.9192	7.64694	7.80988	7.70953	8.0412	7.95206	8.02531	7.77057	7.91327	7.3337	7.71182	7.65138
ABCB10P1	5.11215	5.22534	5.03947	4.93394	5.3164	5.55662	5.13078	5.2004	5.77796	5.258	5.00064	4.67147	4.98116	5.28956	5.51938
ABCB10P3	6.26164	5.99631	5.85742	5.66063	5.97794	5.98289	5.8652	5.70638	6.40689	5.95607	5.9427	5.52153	5.49764	5.97157	5.40442
ABCB10P4	5.90992	5.30883	5.51319	5.72942	5.86342	5.10353	5.60827	5.68744	5.65649	5.67438	5.60323	5.09217	5.58345	5.44112	5.68196
ABCB11	3.2642	3.64661	3.66083	3.95934	3.439	2.50229	3.8372	3.59566	3.34719	3.32282	3.37341	2.62086	3.29634	3.39381	3.05364
ABCB4	6.75804	6.87196	7.04791	6.83209	7.05752	6.94614	6.69661	6.6414	6.73418	6.95	6.65918	6.73538	6.4851	6.57767	6.71973
ABCB5	4.64257	5.53611	4.73784	4.31601	4.92968	4.53679	4.88813	4.6124	4.61461	4.45603	4.88673	4.82988	4.34379	4.94684	4.58678
ABCB6	6.53793	6.56808	7.2407	7.10583	7.18837	6.95267	7.17884	7.21535	7.0627	7.6188	7.31138	7.21149	6.91117	7.14294	7.14747
ABCB7	7.65133	7.32176	7.99402	8.2853	8.30182	8.13494	8.02246	8.09295	7.87172	8.23308	7.9999	7.93588	8.07858	7.79616	7.95009
ABCB8	6.27143	6.3893	6.21128	6.24958	6.21021	5.72316	6.68388	6.56893	5.70318	6.9425	6.51678	6.3919	6.39863	6.56501	6.63186
ABCB9	5.62097	5.95824	5.95032	5.83708	5.80881	5.65342	5.49231	5.68251	5.48395	5.856	5.71708	5.48416	5.7828	5.55741	5.4283
ABCC1	8.55078	8.65134	8.39296	8.51366	8.85355	8.4882	8.61235	8.73519	8.62075	8.94285	8.98682	8.88491	8.57335	8.72449	8.49507
ABCC1	5.43581	4.93358	5.53676	4.90931	5.36425	5.35868	5.81685	5.71881	5.62882	5.83381	6.22269	5.93567	5.88242	5.27479	5.82157
ABCC10	7.97034	8.21435	7.77691	7.61771	7.92851	7.67294	7.54578	7.62183	7.94899	7.96763	8.09487	7.91052	7.53785	7.64627	7.7137
ABCC11	5.90331	5.81796	5.86002	5.26818	5.69432	5.67724	5.73232	5.6706	5.19815	5.80395	5.63972	5.97025	5.56305	5.27778	6.03014
ABCC12	6.57036	6.85236	6.43737	5.77958	6.32944	5.73286	5.85677	5.48706	5.91337	6.64747	6.12777	5.51837	5.68305	5.40788	5.8908
ABCC13	2.58582	2.33742	2.23268	2.38346	2.39264	2.67968	2.46996	2.64887	2.60998	2.46285	2.34926	2.23091	2.41919	2.20049	2.01713
ABCC2	4.12954	3.62176	4.08738	3.67427	3.91573	3.56735	3.89745	3.64781	3.74481	3.43511	3.96278	3.98486	3.56229	3.82017	4.18698
ABCC3	3.98026	4.97017	4.6727	4.67056	4.8222	4.32509	3.81731	4.02545	4.42426	4.42983	4.20226	3.77906	3.4151	3.95248	4.19691
ABCC4	6.86112	7.10293	7.0527	7.33995	7.42262	7.04799	7.77508	7.87814	7.11297	7.971	8.06867	8.02368	8.20756	8.2222	7.94014
ABCC5	6.68396	6.8604	7.06956	7.39434	7.36298	7.08384	7.3141	7.09003	7.11239	7.1252	7.3174	7.57705	7.34572	7.28677	7.4744
ABCC5-AS1	3.18175	2.60889	2.58718	2.68985	2.75091	2.6952	2.61895	2.6418	2.50548	2.67348	2.45451	2.92189	2.27045	2.55759	2.61645
ABCC6	6.48001	6.7934	6.02926	6.38893	6.17796	6.12821	6.30999	6.00027	5.7169	6.10389	5.96997	6.24002	6.34461	6.21459	6.60428
ABCC6P1	5.65668	6.02417	5.82923	5.54118	5.97787	5.80438	5.74351	5.88387	5.50539	5.85133	6.19837	5.11837	5.84613	5.61811	5.57989
ABCC6P2	5.92734	6.53801	6.12635	6.15787	6.58892	6.30445	6.16974	6.33709	6.56767	6.39884	6.22645	6.49463	6.3196	6.50635	6.12407
ABCC8	5.30141	4.50784	4.86836	4.85893	4.46008	5.17073	5.31736	4.6375	4.61954	4.60622	4.00696	4.99074	4.02166	4.62978	4.35436
ABCC9	4.13107	2.59783	3.82465	4.42194	4.61076	4.22897	4.08576	4.50468	4.98088	3.24054	2.88199	3.12113	2.62728	2.99152	3.94304
ABCC9	2.12231	2.75161	2.62382	2.50806	2.20823	2.6288	2.77265	2.59564	2.53731	2.60125	2.34201	2.60028	3.20885	3.42271	2.79846
ABCD1	6.16304	6.40374	6.11144	5.88484	6.22575	6.15323	5.90878	6.10008	6.22928	6.04173	6.32572	5.83955	6.1455	6.2736	6.09772
ABCD1	6.71484	6.37558	6.51136	5.87732	6.2128	6.4281	5.79712	6.11731	6.38113	5.99579	6.12389	6.13953	5.92477	6.00278	6.13103
ABCD1P2	6.40207	6.55269	6.54454	5.8812	6.30742	6.33475	6.55005	6.25932	6.6188	6.39069	6.48422	6.47692	6.25647	5.85866	6.0555
ABCD1P3	6.57648	6.82136	6.54068	6.45482	6.64756	6.42192	6.22661	6.07125	6.5552	6.37618	6.30326	6.26375	6.23174	6.14138	6.48991
ABCD1P4	6.11997	6.26081	5.93512	5.09628	5.84856	5.64809	5.52463	5.53965	5.86571	5.68293	5.98734	5.47266	5.55271	5.30079	5.62822
ABCD1P5	7.86223	8.15112	7.48906	7.27024	7.43272	7.7413	7.44777	7.46032	7.64874	CACNA1D GENE	7.28111	7.13778	7.50625	7.0813	7.63681
ABCD2	3.92127	2.75139	3.24376	2.94116	3.5423	3.14548	3.66181	3.01711	2.90901	2.72672	3.67349	2.65019	3.15203	2.8962	2.97191
ABCD2	5.34218	4.43744	5.61737	4.99558	5.11069	5.07707	6.28451	5.63614	5.30374	5.75928	5.49456	6.13664	5.72794	5.15707	5.71153
ABCD3	8.6229	8.51765	8.73677	9.10852	8.89198	8.79709	8.66173	8.82963	8.79443	8.66858	8.31409	8.60064	8.81494	8.5725	8.48199
ABCD3	3.97247	5.03727	4.88825	5.24137	4.82353	4.84267	4.75943	5.59886	5.12743	4.92354	5.74634	5.82661	5.86062	5.39437	5.36712
ABCD3	3.07241	2.65684	2.6021	2.67646	2.60029	2.57514	2.49003	2.91625	3.07574	3.24819	3.45678	3.96593	2.5611	2.77955	2.89079
ABCD4	5.74548	5.79822	5.65657	5.4958	5.75758	5.54127	5.54351	5.4109	5.46361	5.79439	5.74044	5.77108	5.94037	5.42117	5.48986
ABCE1	9.39486	9.20105	9.73611	9.97527	9.63301	9.60839	9.97386	9.84003	9.60115	9.87394	9.39652	9.72611	10.2518	9.87524	9.85899
ABCF1	7.72441	7.84982	8.1316	8.17052	8.04503	7.80207	8.39109	8.38625	8.1746	8.48344	8.17505	8.36103	8.16035	8.27597	8.16755
ABCF2	7.21943	6.72544	7.11419	7.6304	7.49682	7.34068	7.52683	7.32554	7.28408	7.73348	7.54961	7.56311	7.63174	7.56731	7.61758
ABCF2P1	5.40542	5.34917	4.83302	5.02715	4.85425	5.38721	5.13568	4.67127	5.12194	5.31547	5.18601	4.56108	4.76762	4.76292	4.72845
ABCF2P2	4.6741	4.86956	4.07352	4.75974	3.88676	4.43186	3.91147	4.08208	3.87067	4.09845	3.86319	4.11692	4.36885	4.14035	4.1514
ABCF3	7.30816	7.02677	6.82345	7.24432	6.91379	7.10254	7.28593	6.97439	7.20419	6.92262	6.93619	6.89618	7.1177	6.84994	6.94263
ABCG1	6.45709	6.47869	6.37834	7.14719	6.84302	6.88795	5.8018	6.19878	6.49604	5.55805	5.21816	5.74285	6.08252	5.55305	6.00654
ABCG2	4.17424	3.36189	3.78943	3.85389	3.5624	3.69215	3.65308	4.13468	3.83888	3.4276	3.46744	3.55365	3.33689	3.37048	3.99999
ABCG4	5.43202	5.13017	5.22157	5.04069	5.08834	5.21591	5.3465	5.16332	5.10238	5.30309	5.18911	4.67502	5.23397	5.30361	5.258
ABCG5	4.68855	4.61502	4.39892	4.30944	4.61434	4.61551	4.67922	4.22556	4.20693	4.41444	4.72836	4.04028	4.18591	4.37458	4.92342
ABCG8	3.84855	3.49005	3.69764	3.77422	3.61747	3.892	3.86635	3.57072	4.49865	3.73038	4.30416	3.75564	3.78296	3.75835	3.70012
ABHD1	4.36005	4.92586	4.87186	4.19181	4.01007	4.16354	4.81693	4.64333	4.4362	4.65584	4.17002	4.11958	4.21699	4.01408	3.99388
ABHD10	7.25927	6.77307	7.49705	7.99883	7.95984	7.51711	7.80658	7.69857	7.22723	7.86118	7.0355	7.39683	7.8855	7.66163	7.7344
ABHD11	6.27495	6.35273	6.3877	6.37863	6.13314	6.31653	6.35955	6.29846	6.04248	6.13935	5.58432	5.73087	5.93706	5.88029	6.21869
ABHD11-AS1	8.61518	8.59032	8.49505	8.24994	8.38036	8.35642	8.34633	8.41914	8.43366	8.25936	8.47117	8.49385	8.44351	8.26024	8.40307
ABHD12	6.62793	6.63159	6.70295	6.72995	6.96114	6.74322	7.23884	6.91778	6.72522	7.15594	6.76118	6.7886	6.6544	6.64505	6.88849
ABHD12B	3.54772	3.35642	2.8872	2.73293	3.32245	3.01497	3.3412	2.63313	2.32698	3.08138	2.58634	2.95877	3.48156	3.29903	3.25633
ABHD13	8.24508	7.90738	8.14295	8.56713	8.19944	8.20352	7.99698	8.16579	8.27858	8.17528	7.80376	8.12538	8.0393	7.80623	7.58099
ABHD14A	6.87117	6.69479	7.02305	7.20439	7.13802	7.07129	7.013	7.14216	6.65653	6.9128	6.60443	6.65517	7.06386	6.88455	7.18371
ABHD14A-ACY1	7.09757	7.11443	7.25349	6.87107	7.43095	7.44676	7.45092	7.31331	7.21554	7.41039	7.50731	7.00288	7.26287	7.2844	7.42304
ABHD14B	6.56443	6.27771	6.26886	6.167	6.32263	6.46155	6.47963	6.38861	6.17351	6.63094	6.1311	6.14525	6.29503	6.18099	6.3516
ABHD14BandPCBP4	6.28709	6.66869	6.96572	6.62108	6.7855	6.64831	7.02492	6.8088	6.76512	7.14464	7.12587	6.82561	6.53371	6.95957	6.62481
ABHD15	6.37509	5.78106	6.13364	5.8799	5.7496	5.96925	6.09883	5.94051	5.75456	6.02652	5.89221	5.84731	5.95731	5.93872	6.51484
ABHD15-AS1	10.996	10.9661	10.8301	10.766	10.7412	10.7552	10.7019	10.6924	10.8498	10.8538	10.8764	10.8264	10.8482	10.9819	10.9042
ABHD16A	8.23778	8.06022	8.26333	8.6298	8.52383	8.39475	8.76585	8.66004	8.70828	8.58236	8.8522	8.87015	8.67664	8.50421	8.49641
ABHD16B	6.85776	6.65588	6.45925	6.19307	7.0227	6.46471	6.81137	6.85809	6.83265	6.50598	6.46489	6.10186	6.81029	6.86651	6.93767
ABHD17A	6.70471	6.67325	6.52969	6.89264	6.83041	6.83468	6.53717	6.69197	6.41693	6.6505	6.84977	6.79736	7.05395	6.82962	6.73783
ABHD17AP1	6.57242	6.26736	6.32842	6.49693	6.57875	6.15965	5.99488	5.87249	6.04764	6.32926	6.21058	6.24292	6.58728	6.14975	6.18141
ABHD17AP3	7.19562	7.0856	7.32569	7.31782	7.07303	6.95155	7.03527	6.80541	6.85051	7.18458	6.98294	6.88641	7.10169	6.97242	6.94478
ABHD17AP4	6.81134	6.82143	6.84317	7.07742	6.88635	6.94939	6.75596	6.6243	6.91605	7.04594	6.84756	6.89311	6.55123	6.52102	6.70514
ABHD17AP5	6.65003	7.04156	7.01896	6.57082	6.70076	6.77402	6.57516	6.38231	6.61578	6.72405	6.79375	6.47624	6.64725	6.59241	6.46898
ABHD17AP6	6.8777	6.98718	6.76261	6.85174	6.94303	6.72388	6.86003	6.47183	6.78416	6.79889	6.21791	6.38841	7.02321	7.01481	6.68076
ABHD17AP7	5.24398	5.70246	5.99517	5.27953	5.20371	6.06787	5.50973	5.24814	5.4675	5.59436	5.26307	5.75738	5.89697	5.57291	5.31083
ABHD17AP8	5.5907	6.10256	5.38894	5.00507	5.87328	5.78931	5.61552	5.80161	5.61812	5.71625	5.7784	5.89134	5.95815	5.39551	5.62762
ABHD17AP9	6.20115	6.54874	6.01065	5.64432	6.06807	5.92474	5.91244	5.52885	6.00381	6.05389	6.02764	6.15167	5.95632	5.66898	5.49408
ABHD17B	7.5576	7.24883	7.84965	7.78715	7.72262	7.76843	7.96536	7.70478	7.48632	7.84642	7.76699	7.83592	8.10181	7.91214	7.72277
ABHD17C	6.45294	5.81745	6.34307	6.15412	6.01699	6.04682	6.53707	6.54466	6.44693	6.1527	6.23517	6.76797	6.57286	6.31805	6.35294
ABHD18	7.13321	6.98892	7.29342	8.20808	7.9882	7.56444	7.63935	7.47509	7.58	7.78645	7.58893	7.80987	7.74232	7.59727	7.70625
ABHD2	8.79319	8.8092	9.13881	9.50758	9.32273	9.22919	9.30292	9.46224	9.14281	9.65284	9.14427	9.31243	9.07774	9.14582	9.1609
ABHD3	5.82766	5.89424	6.21393	6.68638	5.99401	6.29754	6.65447	6.7404	6.58438	6.558	6.30162	6.5811	6.46907	6.0699	6.45438
ABHD3	5.09575	5.05667	5.50148	4.69878	5.55967	4.91623	5.42972	5.80713	6.36445	6.04285	6.33195	6.42339	4.81482	5.81166	5.38204
ABHD4	4.98464	4.66414	4.28575	4.93796	5.13478	4.28024	4.54172	3.91298	4.04804	3.53719	3.81747	3.81873	4.44514	3.8798	4.45388
ABHD5	5.33788	5.78803	6.10575	6.10084	6.0972	5.69206	6.30645	6.34123	5.82114	6.69183	5.79282	6.21678	6.14558	6.0518	6.25447
ABHD6	7.08729	7.13772	7.25991	7.35434	7.45421	7.29971	7.22367	7.47203	6.97689	7.61273	7.45936	7.0517	7.23447	7.09887	7.44322
ABHD8	6.87046	6.97671	6.95166	6.50655	6.94428	6.68199	6.76456	6.76281	6.57677	6.52193	6.81906	6.62532	6.84883	6.86925	6.81503
ABI1	8.1304	7.87264	8.35898	8.58186	8.53843	8.46727	8.59388	8.43322	8.23814	8.3876	8.22952	8.30945	8.60962	8.21783	8.48731
ABI2	8.42807	8.42043	8.78278	9.08412	8.87413	8.90124	8.76512	8.92133	9.13122	9.0088	8.42685	8.62811	8.63897	8.76166	8.56476
ABI3	6.14111	5.55901	5.45499	5.63891	5.81242	5.91575	6.09978	6.11268	6.0786	6.46351	6.18773	6.07337	6.05732	5.90331	6.19043
ABI3BP	4.02314	4.24791	4.65043	3.94904	4.67576	4.25107	4.63307	4.91294	4.93905	4.52088	3.9889	4.3504	3.99652	3.44636	3.97094
ABL1	7.55243	7.27119	7.67491	7.14159	7.63675	7.52829	7.55965	7.35244	7.39219	7.62759	7.57712	7.3017	7.77929	7.52469	7.38356
ABL2	8.00684	7.91854	8.49068	8.6647	8.42532	8.41863	8.54998	8.81032	8.59995	8.51253	8.42918	8.75541	8.48926	8.62905	8.49096
ABLIM1	10.0544	9.7981	10.1503	10.5326	10.2937	10.2143	10.7082	10.6604	10.5176	10.7416	10.2736	10.4785	10.5506	10.3236	10.4432
ABLIM2	6.5184	6.19822	6.21836	6.10352	6.14669	6.24027	5.8662	6.28391	6.00192	5.99739	5.74127	5.44447	5.7237	5.66566	6.04598
ABLIM3	5.43525	5.64741	5.02527	5.42814	5.38064	5.27428	5.72943	4.99225	5.03819	5.43525	5.59074	5.31246	5.81512	5.42628	6.26013
ABO	5.9322	5.93779	5.47156	5.31194	5.43802	5.44419	5.51516	5.25736	5.02391	5.33544	5.65066	4.87468	5.253	5.64021	5.43871
ABO	4.91981	4.49589	4.51758	4.48623	4.06434	4.55402	5.05775	4.58373	4.32578	4.15541	4.87812	3.74198	5.02179	4.45249	4.9701
ABR	7.86601	7.73823	7.84073	7.88589	7.76059	7.7284	8.05405	7.96198	7.48793	7.63519	7.38114	7.24595	7.74956	7.20529	7.75415
ABRA	5.39194	5.71184	5.41141	5.32834	5.53098	5.23332	4.97366	4.44181	5.47309	5.12077	6.22885	5.41917	5.36104	5.04994	5.45919
ABRACL	7.09341	7.07348	7.13431	6.80914	7.13667	6.46212	7.30977	6.81912	6.56576	6.72925	6.82724	6.56374	7.68213	7.23995	7.32925
ABT1	7.01158	6.83513	7.14413	7.34762	7.225	7.1581	7.00999	6.67336	7.1481	7.25247	7.19653	6.80146	7.17115	6.984	7.19018
ABT1P1	5.8885	6.2439	5.72287	6.02765	5.9434	6.41228	5.96457	6.02798	5.7261	5.61005	6.11743	5.97685	6.27026	5.96599	6.09808
ABTB1	6.40175	6.42583	6.25424	5.71616	6.28607	6.29614	6.18615	6.42839	6.22844	6.08412	5.98141	5.79039	5.86916	6.35345	6.5666
ABTB2	5.06964	5.21909	4.95714	4.69867	5.40055	4.50859	4.49366	4.5781	5.21645	5.08584	4.96743	4.81191	4.79003	4.0793	4.54564
AC000003.1	2.02544	2.3184	1.97865	2.2641	2.23423	2.35138	2.15931	2.44035	2.46702	2.24617	2.20145	2.15509	2.11249	2.11538	2.02435
AC000029.1	1.95211	1.64493	1.95848	2.15101	1.88597	1.78373	2.07854	2.30405	2.07816	2.051	1.98474	1.94469	1.91246	2.13442	1.85259
AC000032.2	5.45929	5.76776	5.25586	5.27674	5.08203	5.18964	5.01448	4.75443	5.4166	5.11612	5.61446	5.67269	4.96349	4.91144	5.01825
AC000035.3	6.60489	6.81966	6.00201	6.20188	6.09186	6.28151	5.72881	5.32296	5.67422	6.41906	6.15544	6.1067	6.26282	6.30994	5.75614
AC000041.10	5.17124	5.06597	5.10413	5.46397	5.13822	5.09429	5.06335	4.88123	4.74549	4.99712	4.84859	4.60706	5.01919	5.16052	4.59961
AC000041.8	8.11373	7.49717	8.0077	7.97633	8.00116	7.80342	8.06316	7.97679	7.44702	7.94724	8.01825	7.93856	8.08031	7.8718	7.99465
AC000067.1	7.41047	7.27772	6.6017	6.69555	6.87091	7.05929	6.36545	6.47407	6.59912	6.72889	6.74853	6.52082	6.7506	6.65502	6.90673
AC000068.10	6.70897	6.6485	6.61204	6.28703	6.36413	6.17894	6.22335	6.03595	6.34568	6.43871	6.43784	6.45495	6.39137	6.29779	6.32494
AC000068.5	6.10101	6.55454	7.26624	6.95648	6.92195	6.38605	6.97261	6.97413	6.56553	6.69133	6.97763	6.55865	6.94647	6.59808	6.67135
AC000068.9	5.32194	4.69568	5.35614	5.57142	5.42992	5.60039	5.50568	5.68487	5.70209	5.32806	5.49083	5.61145	5.91551	5.63242	5.77999
AC000077.2	3.69456	3.0268	3.51484	3.30471	3.78938	3.08622	3.16156	3.50012	2.50023	3.50342	3.08608	2.6329	2.73377	3.30182	2.78657
AC000078.5	6.47345	6.94584	6.75745	6.5809	7.00025	6.87472	6.71105	6.60204	6.71057	6.52121	6.64564	6.32952	6.97553	6.38369	6.39617
AC000081.2	5.39361	5.87684	5.78965	6.08378	5.74626	6.31888	5.60802	5.66688	5.60633	5.89631	5.94853	5.33831	5.85849	5.78965	5.90325
AC000089.3	8.85651	8.88905	8.88956	9.26096	9.122	9.17053	8.84709	8.66365	8.8577	8.56514	8.43249	8.49219	8.94867	8.76121	9.03934
AC000095.9	5.70702	5.59873	4.73619	5.9056	5.49724	5.53767	5.69466	5.32071	4.82981	5.55833	5.64307	4.95295	5.60895	5.86091	6.00231
AC000111.3	2.38994	3.07879	2.6974	2.37545	2.62116	2.68391	2.6414	2.77201	2.74102	2.783	2.71819	2.91859	2.66942	2.65173	2.56083
AC000111.4	3.50204	3.92901	3.76333	4.44452	3.34031	3.61879	3.16484	3.70223	3.49015	3.59539	3.88665	3.62026	2.83962	3.65708	3.35482
AC000111.5	3.3248	4.3821	2.99035	2.9813	3.37571	3.41833	2.74875	2.54488	3.64396	2.72629	2.40311	2.60543	2.82256	2.83268	2.73158
AC000111.6	6.3309	6.6089	6.28193	6.73623	6.53715	6.74293	6.74621	6.7926	6.61895	6.5958	6.82717	6.68054	6.57053	6.74944	6.72675
AC000123.3	6.80832	6.714	6.90903	7.20768	6.77342	6.62458	7.99886	7.94706	7.9425	8.00246	7.94286	8.09949	6.88126	7.1951	6.7338
AC000123.4	3.13851	2.96855	3.65261	3.54965	2.99799	2.83841	3.43822	2.51532	3.12629	2.78041	2.90932	2.95183	2.79563	2.46904	2.9677
AC000354.1	5.31748	4.85662	5.66213	5.6325	5.46366	5.51935	5.87733	5.95872	5.73643	5.74771	5.96999	6.0417	5.69786	5.90222	5.88766
AC000362.1	5.68382	5.32632	5.24665	4.89615	5.09117	5.37522	5.11534	5.26678	5.00021	5.31152	4.94028	4.9355	5.54077	5.59619	5.33725
AC000370.2	3.18219	3.85114	3.64758	3.22007	2.90282	2.65457	2.79952	2.99581	3.10119	3.16822	3.18149	2.78091	3.15137	3.03352	3.20467
AC000374.1	4.53722	5.01909	4.54744	4.61661	4.28122	4.63798	4.53126	4.72464	4.71037	4.86472	4.61263	5.70668	5.23855	4.93088	4.9807
AC000403.4	3.80222	3.92117	3.8333	3.67781	3.70314	4.17915	3.8946	3.59888	3.91356	4.0831	3.85619	3.531	3.42016	4.10454	3.70133
AC001226.7	4.50628	3.94352	4.85024	4.47657	3.86423	4.3906	4.97866	4.36978	4.53533	3.97143	4.48316	3.82178	4.57217	4.92364	4.61256
AC002044.1	6.44063	6.53186	6.75164	6.90474	6.86927	6.61718	6.95748	7.16723	7.25064	6.7224	6.85871	6.97383	6.54659	7.13638	6.6136
AC002044.3	5.56774	5.03722	5.138	5.54087	5.15803	5.53216	5.2827	5.14327	5.6573	5.40808	5.1538	5.5868	4.97437	6.20626	5.0489
AC002044.4	6.26076	5.57574	6.64333	6.5848	6.19429	6.47177	6.61973	6.45091	6.29349	6.14416	6.35516	6.18825	6.1741	6.36271	6.44858
AC002056.3	6.07084	5.5096	6.18105	6.30608	5.8496	5.82743	6.4686	6.24708	6.5409	6.13707	6.33211	6.5413	6.47449	6.33919	6.33643
AC002056.5	7.4265	6.977	6.9024	7.01014	6.81994	6.82005	6.95531	7.07449	7.19962	7.15874	7.5271	6.84806	6.71621	7.01926	6.91107
AC002059.10	5.28704	5.6141	5.05445	5.0036	5.39914	5.3791	4.89558	5.01374	5.35932	4.79421	4.74517	5.33197	4.92921	5.1351	5.13524
AC002064.4	3.59034	3.36434	2.66349	2.89085	2.86692	2.96414	2.67997	2.73357	2.6888	2.62086	3.01971	2.83779	3.13742	3.1636	2.75433
AC002064.5	3.49871	3.61624	3.08714	3.20393	3.08869	2.95186	2.70868	2.88988	2.82717	2.93886	2.82107	3.03443	2.645	2.85617	3.25196
AC002064.7	4.29126	4.87603	3.56476	4.98129	5.02658	5.15369	5.24438	5.03279	4.16616	5.13588	5.646	4.87556	4.92256	4.98882	4.69107
AC002066.1	4.49426	4.53382	3.94437	3.89887	4.31909	4.11222	4.20562	4.46502	3.93336	3.82631	4.38519	4.00738	4.45305	4.28356	4.11346
AC002069.5	4.72939	4.78373	4.64759	4.35845	4.60971	4.5673	4.39861	4.52284	4.25427	4.64951	4.55836	4.6204	4.51246	4.68665	4.30108
AC002069.6	3.75503	2.51766	3.18887	2.78477	3.08678	2.90951	2.84901	2.77949	3.31535	2.43339	3.24511	2.50491	2.41365	2.96144	3.24007
AC002070.1	2.24938	1.88049	2.38664	2.11737	1.98271	2.16932	2.31757	2.04596	2.3518	1.78611	2.47854	2.09118	2.2085	2.44432	2.13029
AC002072.1	5.49959	5.44678	5.58102	5.5117	5.60145	5.56524	5.70592	5.72375	5.65425	5.53594	5.55146	5.24629	5.33022	5.39372	5.47063
AC002075.3	6.92689	6.43485	6.9973	6.77247	6.79087	7.12124	6.82348	7.04304	6.73217	7.20967	7.59632	7.28393	6.97697	7.15242	6.95572
AC002075.4	3.20014	3.59747	3.75322	3.64687	3.73719	3.97003	4.26088	3.98863	3.27126	3.58373	3.38295	3.03028	3.48386	4.15625	3.64243
AC002076.10	4.62112	5.38677	5.41393	5.26135	5.34523	5.48779	5.51048	5.6879	5.41166	5.27385	6.00171	5.9229	6.09355	6.13384	6.12953
AC002115.9	5.69844	5.84289	5.66025	4.87925	5.15756	5.3704	5.01462	5.2942	5.30219	5.47889	5.46512	5.36811	5.02585	5.6384	5.40879
AC002117.1	8.66765	8.58757	8.74205	8.54556	8.59197	8.6818	8.45487	8.52147	8.72561	8.35534	8.59087	8.40922	8.69556	8.74657	8.82963
AC002127.2	2.93939	2.5515	2.46706	2.89972	2.4947	2.55872	2.60062	2.54064	2.97588	2.29993	2.42641	2.57761	2.76002	2.87696	2.65839
AC002128.5	5.56611	4.8916	4.75485	4.78739	5.3473	5.07713	4.99191	4.13179	5.49671	5.36491	5.19376	4.49487	4.71239	5.6638	5.24523
AC002306.1	6.17462	6.22499	6.02843	6.11828	6.03088	6.04192	6.04676	6.1084	5.68963	6.41811	6.06097	6.17885	6.05565	5.84284	6.16247
AC002310.10	7.94024	8.20535	8.06898	8.44559	8.16025	8.0033	8.17948	8.0599	7.8857	8.00645	7.91356	7.94415	8.41918	7.80212	8.05982
AC002310.12	7.42246	6.91043	7.42705	7.16273	7.11832	6.84544	7.67703	7.3803	6.98017	7.5857	7.444	7.49078	7.49035	7.53169	7.57035
AC002310.14	4.38914	4.27451	4.06039	3.65021	4.32431	3.74287	4.17819	4.17688	4.24487	4.19917	4.76808	3.88679	3.89951	3.91593	4.11068
AC002310.17	4.38422	4.03278	4.43763	4.35926	4.58205	4.63841	4.76298	4.37001	4.39664	4.35718	3.78191	4.00536	4.38859	5.3225	4.26091
AC002310.7	6.41274	6.92941	6.39388	6.0159	6.0842	6.05335	5.94019	5.95725	6.41945	5.87156	6.31816	5.79746	6.02385	6.39415	6.19817
AC002314.4	7.65989	7.45557	7.38426	7.36555	7.3104	7.33544	7.65559	7.57199	7.22979	7.34817	7.36505	7.26095	7.48899	7.89839	7.43915
AC002331.1	2.71124	3.26445	2.61938	2.51579	2.73819	2.65275	2.91142	2.68966	2.6113	2.3289	2.67363	2.78595	2.42676	2.396	2.83033
AC002366.1	4.21605	3.87032	3.90361	3.80461	4.2276	4.40778	4.14842	3.85469	4.61248	3.81383	3.80212	3.31919	3.67002	4.04485	3.40773
AC002366.3	5.73242	4.91357	5.55705	5.54388	5.46756	5.23431	4.71858	5.02288	5.35479	5.38872	4.6883	4.72735	5.04275	4.82656	4.96116
AC002368.4	6.7343	6.98557	6.59664	6.29426	6.57815	6.55671	6.21309	6.26733	6.67374	6.19361	6.47278	6.32836	6.32705	6.16837	6.27822
AC002383.2	3.37938	3.43928	3.81222	3.84816	3.81708	3.80277	3.79302	3.27388	3.78937	3.48214	3.45381	3.70429	3.5515	3.50328	3.30515
AC002386.1	1.9697	2.2871	2.00834	2.65058	2.06039	1.97036	2.1015	2.24511	2.36022	2.34607	2.196	2.31356	2.37574	2.20043	2.36139
AC002395.1	13.2726	13.3169	13.291	13.1489	13.2218	13.2539	13.2129	13.2324	13.2994	13.2953	13.3191	13.3336	13.417	13.3942	13.277
AC002398.11	4.29409	3.99107	3.90179	4.10446	4.61837	4.31791	4.24291	4.19031	4.49563	4.56955	4.06362	4.32266	4.13217	3.67074	4.30838
AC002398.12	6.09832	5.79042	5.58817	5.49846	5.5155	5.38153	5.57202	5.5678	5.94004	5.47098	5.96608	5.52312	5.65596	5.50607	5.50248
AC002398.13	2.25024	2.78094	2.91719	1.95448	2.31288	2.36699	2.31212	2.30308	2.21109	2.34533	2.52657	2.4338	2.3296	3.20845	1.90923
AC002400.1	2.77225	2.86561	2.7803	3.53335	3.27963	2.87764	2.82713	3.00061	2.60954	2.96857	3.01565	2.64303	3.02386	2.87656	3.05111
AC002429.4	6.69608	6.26953	7.6111	7.21896	6.94849	7.0691	7.25042	7.68197	7.61618	7.26913	6.88259	7.24689	6.75275	7.20442	6.58701
AC002429.5	6.12263	5.37238	5.3261	5.07727	5.3714	5.45958	5.34618	5.75564	5.4219	4.77492	5.71667	5.17024	5.85473	5.46566	5.11429
AC002451.3	5.5735	6.16925	6.19164	5.44843	6.11029	5.88555	5.41799	5.48409	5.37334	5.65103	5.15049	5.59783	6.11536	6.25702	5.97585
AC002451.3	2.85344	2.85344	2.81261	2.45333	3.01737	2.5726	2.3102	3.325	3.24244	2.90223	3.01422	2.66498	3.20022	3.5396	2.85344
AC002456.2	2.77837	2.96178	2.59069	2.55528	2.49441	2.7068	3.05644	2.51095	2.81973	2.53715	2.9197	2.58904	2.35841	2.32143	2.51415
AC002465.2	4.13342	4.2749	3.80918	3.34651	3.60067	4.1728	3.83889	3.52269	3.82249	3.63673	3.38064	3.8864	3.63555	3.61881	3.65222
AC002467.7	4.92705	5.41344	5.09344	5.10194	5.17769	5.17485	5.41569	4.96268	4.96132	5.61991	5.22308	4.90651	5.27247	5.28608	5.66838
AC002472.11	4.67472	4.15878	3.89165	4.31731	3.80447	3.85558	3.78827	3.89015	4.95662	4.27368	4.24236	3.9814	4.19024	3.95588	3.94992
AC002480.5	4.167	4.076	3.84723	4.22214	3.82504	4.21667	3.30814	3.82159	4.40263	3.82951	4.42436	4.40538	4.03276	4.02325	4.06895
AC002486.2	5.59609	5.0118	5.25338	5.62448	5.46396	5.39513	5.44582	5.44668	5.64787	5.5799	5.64923	5.46259	5.53568	5.03835	5.47222
AC002486.3	4.75467	4.31483	4.47611	3.6947	4.47061	4.12975	4.17033	4.20421	4.35373	3.87014	4.80191	3.94336	4.4571	4.0706	3.89027
AC002511.2	5.15602	5.54673	5.63431	5.14617	5.25288	5.04085	4.81086	4.85398	4.97358	5.04498	5.22682	5.23939	5.09849	4.70491	4.45056
AC002519.6	4.64526	4.49021	4.40324	4.40417	4.4311	4.39329	4.44341	4.03981	4.41588	4.35334	4.3522	4.24404	4.50001	4.27724	4.54037
AC002519.8	2.93729	3.37361	3.22701	3.17463	2.89963	3.05602	2.83991	2.80999	2.90254	3.56711	2.88654	2.98297	2.8319	2.89335	2.91876
AC002523.1	3.5496	3.60012	3.45405	3.35454	3.15857	3.25543	2.8887	3.15685	3.49501	3.50432	3.55952	2.80853	3.62283	3.59983	3.47088
AC002530.1	7.32132	7.40317	7.47347	7.63329	7.39165	7.34018	7.47397	7.58554	7.30717	7.13327	7.61304	7.6967	7.56101	7.77972	7.39542
AC002539.1	3.09686	2.97572	3.05467	2.80943	3.26535	3.23705	2.67907	2.84922	2.89373	3.05855	3.81729	2.9407	3.19381	3.01608	3.31075
AC002539.2	2.30872	2.22279	2.17244	1.90983	2.22279	2.10865	2.45369	2.38181	2.26013	2.25438	2.10843	2.30203	2.15774	2.59846	2.08942
AC002542.2	4.76151	4.05385	4.11107	3.85123	4.76914	4.14135	4.56518	5.0133	4.14909	4.76577	4.74183	3.97417	5.16311	5.14101	4.45053
AC002543.2	2.91331	2.9039	2.43131	2.63744	2.10917	2.24392	2.35589	2.23125	2.36455	2.41806	2.55962	2.66429	2.32439	2.27859	2.19498
AC002550.6	4.20065	4.47835	4.10705	4.98508	4.46986	4.41532	4.84429	4.22585	4.04135	4.47788	5.00702	4.52614	4.71661	4.50222	4.43854
AC002551.1	4.54195	4.60215	4.1006	4.91299	4.99425	5.21218	5.05392	5.36497	5.04401	4.60986	4.94016	4.85111	4.98156	5.04989	5.33851
AC002553.4	3.95908	4.29945	3.80333	4.22819	4.15461	4.51236	4.10769	3.65988	4.2287	4.99814	4.03304	4.4063	3.54134	3.43904	3.84623
AC002558.1	4.92908	4.10976	4.9316	4.39562	4.7999	4.56738	5.18174	5.30267	5.37388	5.35813	5.22025	5.12484	4.98212	5.20292	5.01977
AC002978.1	2.03341	2.2092	2.43336	2.92556	2.21092	2.24032	2.60902	2.95981	2.38054	2.52083	2.36449	2.63636	2.35355	2.44987	2.38777
AC002979.1	13.5245	13.4692	13.3678	13.261	13.3221	13.3576	13.3069	13.3229	13.3295	13.3365	13.4331	13.4027	13.4834	13.5089	13.3985
AC002981.1	10.859	10.8997	11.1553	11.1876	11.0732	11.1573	11.4073	11.6917	11.4927	11.3812	11.5051	11.4786	11.1023	11.3466	11.0826
AC002984.2	3.89516	3.24102	3.40864	3.9652	4.34649	3.83914	4.46041	3.83072	3.24665	3.44056	4.0627	2.97472	3.59119	3.83037	3.40784
AC003005.2	6.36085	5.90076	6.05069	6.15263	6.05069	6.21736	6.09465	5.89953	5.92786	5.86644	6.16359	6.0671	6.05881	6.25101	6.09363
AC003006.1	7.01642	7.56303	7.73547	7.77772	7.54326	7.02721	7.97216	7.99497	7.97307	8.00839	7.89678	7.88189	7.78204	7.9728	7.82806
AC003009.1	2.87455	2.50738	2.63479	2.46554	2.94004	3.16946	2.68356	2.4692	2.91768	2.28109	2.77193	3.17362	2.67922	2.23839	2.8295
AC003045.1	2.594	2.56522	2.84274	2.98354	2.68688	2.88744	3.2238	2.77281	2.9669	2.7305	3.29815	2.70893	2.10573	2.72889	2.49121
AC003075.4	3.92147	3.86785	3.92777	3.57713	3.85507	3.82836	3.81552	3.49249	3.59191	4.05846	3.46054	4.31866	4.1692	4.26755	3.75058
AC003075.4	3.33397	3.62352	2.58456	3.11781	2.92758	3.16149	2.80776	2.83065	2.51629	3.51637	3.21658	3.32693	3.06296	2.88534	3.31105
AC003080.4	6.89885	6.9381	7.23933	7.15195	7.22776	6.80505	6.85669	6.99696	6.35535	7.07488	7.5057	7.34678	7.13198	7.38383	6.91574
AC003084.2	3.67284	3.69428	3.70904	3.7615	3.20232	4.53688	3.58376	3.67074	3.88758	3.85402	3.82967	3.72929	3.72167	4.3101	3.89982
AC003088.1	3.02701	3.63428	4.05685	3.89633	3.52669	4.03218	3.13829	3.84213	4.38609	4.31294	3.81245	4.24443	3.65531	3.24483	3.54436
AC003090.1	4.50445	4.36524	5.14084	5.12746	4.98322	5.03521	4.74347	5.11143	4.89467	5.17505	4.54511	4.51614	4.93974	4.48374	5.14084
AC003092.1	3.57129	2.90339	3.43848	3.2256	2.83747	3.10237	2.898	2.90783	3.20169	2.97991	3.13497	2.95823	3.71753	2.8263	2.86549
AC003092.2	3.10617	3.24729	2.74998	2.33651	2.63856	3.0346	2.27412	2.18465	1.84799	2.21313	2.76409	2.86732	3.38013	2.25908	2.22131
AC003104.1	4.34168	4.26405	4.74574	5.00573	4.96895	4.88855	5.52493	5.26756	5.41197	5.18676	4.82049	5.26732	5.08945	4.88736	5.0735
AC003658.1	2.25002	2.9713	3.08152	2.66219	2.59559	2.64614	3.1434	3.25985	2.87107	2.98359	2.77229	2.86006	2.73969	2.79293	2.50293
AC003664.1	2.73606	2.77013	2.89839	2.87974	2.84448	2.9431	2.88374	3.0905	2.96406	2.82061	2.86212	2.86414	2.9629	2.94265	2.86537
AC003666.1	3.6094	4.15326	3.6628	3.69984	3.623	4.21863	3.61978	4.00895	4.08778	3.87196	3.62654	4.29296	4.05495	4.15262	3.87916
AC003681.1	3.6396	3.02165	4.05061	3.77701	3.44375	3.63282	3.46354	4.05783	4.0545	3.60792	3.49277	3.64371	3.79577	4.0436	3.45601
AC003682.16	4.52996	4.3343	4.04953	4.43737	4.30875	4.22155	4.81232	4.83275	4.63588	4.43736	4.33395	4.21067	4.38834	4.38938	4.36102
AC003682.17	6.689	6.42777	6.02709	5.94082	5.86504	6.2126	5.99835	6.24804	5.97895	6.1806	5.9012	6.17051	6.16771	6.24683	6.00332
AC003956.1	4.71787	4.82772	4.98139	5.18328	4.75653	5.01765	4.83322	4.84922	4.68085	4.62033	4.63374	5.04298	4.9277	5.06556	4.73137
AC003958.6	5.43893	5.38961	4.60768	4.85536	5.0134	5.21478	4.75743	4.94525	4.91969	4.60726	5.37101	4.89184	4.92052	4.73641	4.88633
AC003968.1	8.28528	8.27511	8.10082	7.63845	7.97226	8.03443	7.87086	7.88466	8.04564	7.9284	7.95651	8.07918	7.91189	7.69905	7.93023
AC003973.1	5.33455	5.97685	5.01934	5.39306	5.25865	5.43403	5.17614	5.11348	5.29336	5.18121	5.34474	5.2217	5.26616	5.31744	5.15212
AC003973.4	4.90201	4.61677	4.17787	4.96534	4.67674	5.21624	4.50346	4.80068	4.38068	4.65684	5.10328	5.15234	5.0504	4.4533	5.03517
AC003973.5	5.15211	4.74745	5.06538	4.96919	4.66261	4.92267	4.92118	4.80586	4.84891	4.79554	4.95536	4.78661	4.68222	4.71366	4.71219
AC003986.5	5.39391	5.25982	5.15103	4.90068	4.98701	5.28319	5.31109	5.21448	5.31773	5.01673	5.29622	4.94829	5.16219	5.22419	5.30627
AC003986.6	6.43849	6.12806	6.83806	6.85322	7.08375	6.78853	7.51106	7.08821	6.81875	7.56848	7.12082	6.92627	7.82872	7.66597	7.42061
AC003986.7	5.5207	5.55922	5.24496	5.46576	5.57434	5.25553	5.98787	5.75187	5.59359	6.20087	5.5681	5.54225	6.13359	5.58358	5.89064
AC003988.1	2.71045	2.75592	3.08371	2.96632	3.01733	3.11085	3.15606	3.16493	2.92857	2.52512	3.00169	3.30179	3.47397	3.52129	2.67771
AC003989.3	5.12939	4.68717	4.75478	5.12346	4.59656	4.52237	4.90043	4.2115	4.87261	4.57113	4.84106	5.21204	4.92922	4.52449	4.79645
AC003989.4	5.08448	5.08031	4.32824	4.62165	4.78856	4.63131	4.93887	4.72174	4.74809	4.94106	4.65754	4.85972	5.09011	4.7907	4.94135
AC004000.2	3.11615	3.22863	2.75614	3.18589	2.54287	2.93183	3.00977	3.20534	3.23249	3.15528	3.30298	2.92542	3.39961	2.74124	2.9737
AC004004.2	2.86512	2.86137	3.19541	3.06242	2.87633	3.00618	2.84713	3.56458	2.85019	3.41578	3.36007	3.33666	3.37111	2.72502	3.80208
AC004006.2	5.26345	4.74408	5.28585	4.92566	4.89443	5.06218	5.24505	5.05707	5.10057	5.04897	4.67809	5.09272	5.24597	5.5894	4.98579
AC004009.1	3.03036	3.18528	3.17404	3.18632	3.18481	3.2397	3.17409	3.08708	3.20236	3.03391	3.11729	3.0574	3.17409	3.29803	3.36169
AC004009.2	3.42347	3.83627	3.99502	3.66511	3.2271	4.18777	3.359	3.17653	4.11782	3.40043	4.39789	3.673	3.69267	4.1788	3.1967
AC004009.3	4.90498	5.05201	4.14027	4.66105	4.41457	4.65656	3.8473	4.50982	4.72708	4.96049	4.25776	4.62765	4.54525	4.11785	4.42533
AC004012.1	3.42305	3.67365	3.64634	3.49752	3.25325	3.10179	3.04321	2.78048	3.60762	3.16612	2.95661	3.21258	3.37054	3.03265	3.25724
AC004014.3	3.64232	2.94163	2.47284	2.5296	3.68933	2.85701	2.49096	2.87188	3.21903	2.58363	3.05985	2.74529	3.66983	2.61317	2.93799
AC004016.1	3.28187	3.6331	3.31728	3.51804	3.38545	3.4313	3.29076	3.61566	3.63074	3.71061	3.52268	3.7587	3.01999	3.83897	3.83853
AC004019.10	6.86988	6.44836	6.22398	6.46844	6.605	6.49485	6.67392	6.38132	6.74593	6.54628	6.74249	6.57098	6.60449	6.50785	6.71595
AC004022.7	3.30332	4.18054	3.26276	3.51691	2.63983	3.38704	3.02563	2.83284	4.08322	3.14323	3.23387	3.41557	2.53308	3.86202	3.27222
AC004022.8	3.27065	3.84718	3.29183	3.4146	3.4867	3.77663	3.07144	3.45118	2.85167	3.67799	3.44967	3.14725	3.21712	3.40862	3.2922
AC004051.2	4.55205	5.39664	4.19801	4.84516	4.56495	4.68897	5.18482	4.20648	4.9991	4.54995	4.67587	5.13313	4.59085	4.62059	4.78327
AC004052.1	5.04775	4.7378	4.82524	4.59776	4.69466	4.85438	5.20631	5.27076	5.40185	4.91476	5.51682	5.23825	4.90095	5.02245	5.05595
AC004053.2	4.44939	4.29011	4.84682	4.78846	4.73508	3.71176	4.82203	5.18967	4.40264	4.52704	4.71938	4.72511	4.86014	5.01921	4.68043
AC004054.1	2.49736	2.59449	2.48012	2.64982	2.49923	2.72098	2.84262	2.95936	2.25204	3.37841	3.49807	2.68217	3.15787	2.81973	3.03179
AC004062.2	3.32509	3.48138	3.85447	4.97954	4.08737	4.31331	2.67618	4.04102	4.2532	3.62709	2.25469	3.11367	4.13391	2.8921	3.30884
AC004063.1	6.59217	6.36979	5.85183	5.53274	5.90491	5.95709	5.72435	6.07406	5.65125	5.67367	5.31015	5.84282	5.81811	5.56413	5.89607
AC004066.2	5.85729	5.74202	5.66799	5.47456	5.95747	6.40273	5.68707	5.05399	5.7371	5.80008	5.21852	5.88691	5.54288	6.03868	5.7578
AC004066.3	2.66974	2.18972	2.22197	2.38965	2.04785	2.5054	2.80968	2.36537	2.6478	2.14841	2.29779	2.09336	2.68356	2.34895	2.13653
AC004067.5	3.93364	3.84322	4.17331	4.86678	4.58934	4.07711	4.42361	4.7178	4.86366	5.04487	4.63688	4.47934	4.44523	4.81124	4.16867
AC004069.1	4.18924	4.75391	4.20148	4.5576	4.81626	4.58297	4.86624	4.48861	4.8224	4.01066	4.39259	4.66011	4.39795	4.4845	4.53684
AC004069.2	2.8566	2.54436	2.93355	3.07137	3.42462	3.54042	3.27533	3.43313	2.78707	2.62194	3.02247	3.32402	3.05302	3.53001	3.00276
AC004074.4	2.82912	3.21843	2.93573	2.80943	3.06712	3.23088	3.07455	3.18208	2.99069	2.9106	2.6852	2.56355	2.88905	3.05152	2.88505
AC004076.5	5.56676	5.02647	5.41003	5.8774	5.30587	5.22274	5.23064	5.0965	5.48401	5.28683	5.33282	5.80271	5.15668	5.20754	4.91503
AC004079.1	2.41176	2.39593	1.7666	2.11237	2.13136	1.73345	2.03834	2.18586	2.11151	1.76632	2.08181	2.16522	2.14491	1.83053	2.1377
AC004108.1	11.8628	11.9449	11.9568	11.8771	12.0036	11.924	11.7158	11.752	11.7222	12.0186	11.7507	11.8535	11.8636	11.68	11.8332
AC004112.4	3.83056	3.99146	4.13496	3.94552	3.81809	3.87819	4.28452	4.04261	3.95056	4.16507	3.75006	4.27149	3.9632	3.80395	3.91359
AC004125.3	4.34772	3.92222	3.8702	3.58495	3.9965	4.52637	3.28275	3.52352	4.01152	3.96395	3.46681	3.66085	4.10096	3.78014	3.74832
AC004129.7	5.30266	5.4123	5.27772	5.29349	5.46989	5.20495	5.30522	5.41318	5.2858	5.28774	5.1597	5.38276	5.18296	5.28336	5.26341
AC004129.9	6.8174	6.13265	6.06697	6.42263	6.41287	6.69242	6.25359	6.35612	6.36037	6.12844	6.26272	6.18428	6.51172	6.29713	6.25908
AC004156.3	4.59948	4.61316	4.77532	5.19071	5.18561	4.96909	4.47823	4.91103	4.6063	4.81535	4.81777	4.93965	4.47323	4.70426	4.76204
AC004158.1	9.73803	9.64143	9.62885	9.66918	9.66151	9.60776	9.99963	10.1403	10.3128	9.90513	9.95974	10.2321	9.36373	9.76805	9.58884
AC004158.3	3.27004	3.37242	3.59659	3.8716	3.61999	3.50698	3.8452	3.93302	3.71428	3.56512	3.62904	3.8204	3.57495	3.95381	3.62351
AC004159.1	4.88082	4.61301	4.90422	5.05809	5.10346	5.12137	4.54676	4.76139	4.31908	4.57897	3.80921	4.79889	5.18899	4.35844	5.22252
AC004160.4	5.59709	5.17309	5.31596	5.02342	5.26328	5.08618	5.68409	5.32785	4.27573	5.56682	5.4019	5.04826	5.46067	5.19397	5.30651
AC004221.2	5.88203	5.85416	5.62598	5.81742	5.66324	5.89389	5.63604	5.15943	5.96993	5.60515	5.64497	4.93218	5.36498	5.69896	6.11538
AC004231.2	3.57141	2.65409	2.99983	3.22454	3.29936	3.43765	2.85999	3.38439	2.89958	2.84034	2.84868	3.04344	2.9468	2.9035	3.04941
AC004237.1	3.524	3.3747	3.16066	3.35615	3.90752	3.36615	3.36268	3.24996	3.0708	2.97587	2.91228	3.04575	2.98591	3.07646	3.08874
AC004257.1	10.2289	10.2534	10.1746	10.1007	10.1404	10.2199	10.037	10.079	10.2139	10.0688	10.1625	10.1907	10.2282	10.2072	10.146
AC004381.7	4.88903	4.61301	4.28098	4.65911	4.45311	4.2731	4.38812	4.59961	4.41632	4.73182	4.72058	4.43032	4.42141	4.53977	4.66119
AC004383.3	5.91003	5.83618	5.8496	6.58068	6.53534	6.10322	6.31963	6.57625	5.62219	6.80731	7.01306	6.83591	6.32886	6.00036	6.42957
AC004386.3	2.25974	2.14818	2.74854	2.27221	1.89953	2.29197	2.58879	2.09039	2.51142	2.61541	2.30549	2.36802	2.46589	2.1343	1.8888
AC004386.4	6.17133	5.75143	6.24279	6.4776	6.30377	5.90119	6.05361	6.01638	6.12378	5.68935	6.63908	6.64474	6.58129	6.2378	6.19622
AC004447.2	5.25845	5.20354	4.26469	5.11859	4.88682	4.83842	5.38805	5.12259	5.26213	5.341	5.1232	5.1046	5.6046	4.74852	5.05698
AC004448.2	5.19833	5.59078	4.97082	5.96231	5.59953	5.7348	5.73398	5.31277	5.54852	5.74771	6.14864	5.7011	5.39693	5.25769	5.36238
AC004448.5	5.58934	5.42997	5.43434	5.06848	5.43487	5.53226	5.43451	5.3378	5.78066	5.26549	5.47108	5.16283	5.38717	5.79546	5.99501
AC004449.6	5.23955	5.05604	5.4267	5.23039	5.21793	5.29338	5.20679	4.46935	5.24893	5.06998	5.24141	5.07023	5.23083	5.09755	5.45934
AC004453.1	5.38117	5.51499	5.13079	4.72234	4.55429	5.40865	4.36305	4.71466	4.98971	5.2969	5.04535	5.29752	4.94175	5.38175	5.35551
AC004453.8	11.5153	11.4387	11.5232	11.9134	11.8392	12.0658	11.5206	11.3217	11.0937	11.4506	11.03	11.2741	11.9024	11.3934	11.8047
AC004458.1	2.5908	2.64012	2.4938	2.50062	2.63703	2.60932	2.51474	2.78453	2.757	2.40628	2.19414	2.44062	2.80474	2.56566	2.67048
AC004460.1	4.70305	5.11267	4.82186	4.92327	4.97772	4.9283	5.23521	5.16889	5.49622	4.86265	5.2837	5.29898	4.90024	5.04437	4.8569
AC004461.4	6.17214	6.3949	6.46939	5.94666	6.48735	6.10598	6.44584	6.06256	6.28877	6.23979	6.05283	5.71006	6.38487	5.77654	6.57157
AC004470.1	13.5648	13.598	13.6017	13.6804	13.577	13.6815	13.7213	13.8099	13.7247	13.6758	13.6845	13.7853	13.6475	13.6191	13.7414
AC004471.10	4.50895	5.13135	4.69301	4.81407	4.60661	4.33727	4.35253	4.71392	4.86565	4.58358	5.54195	4.30745	4.93694	4.14083	4.54677
AC004471.9	6.99411	6.93965	6.74195	6.31249	6.40809	6.52368	6.05449	6.10488	6.58699	6.15248	6.24025	6.53835	6.02851	6.51122	6.50463
AC004485.3	3.51991	4.07649	4.17499	4.5814	3.86713	4.14268	3.66275	4.13984	4.24865	3.60203	3.64516	3.71286	3.54508	3.56567	3.72504
AC004490.1	5.85566	6.11552	6.00864	5.47489	5.918	5.87898	5.17134	5.64636	5.94764	6.07344	6.23426	5.93748	5.76657	6.01706	5.85217
AC004492.1	11.3392	11.4777	11.4649	11.5116	11.6138	11.5799	11.5905	11.5723	11.7069	11.5835	11.7785	11.7221	11.583	11.4756	11.7026
AC004520.1	7.29579	6.63695	7.18784	7.36954	7.15421	7.35873	7.67533	8.00828	7.73396	7.56186	7.59112	7.37893	7.28597	7.61279	7.43782
AC004535.2	3.79738	3.2909	3.55242	3.02871	3.32963	3.05182	3.42184	3.61245	3.27481	3.58954	4.18826	3.07473	3.31558	3.32093	3.75834
AC004538.3	4.30855	4.43983	4.34729	4.79297	4.28646	4.83978	4.46898	4.59527	3.31175	4.53013	4.02474	4.50238	4.15032	4.78516	4.52986
AC004540.4	2.35641	2.37062	2.67641	2.59458	2.53441	2.53252	2.33273	2.38235	2.54773	2.69041	2.509	2.47907	2.51668	2.33074	2.42594
AC004541.1	5.49644	4.43218	5.55223	5.3368	5.36238	5.96344	5.57438	5.51737	5.30592	6.01267	5.6653	5.49381	5.27294	5.60618	5.30768
AC004543.1	2.08155	2.28433	2.32743	2.622	2.20809	2.16536	2.28288	2.74701	2.16444	2.13249	2.21479	2.32047	2.36581	2.47051	2.25655
AC004543.2	5.15875	5.68255	4.67536	5.33743	4.54234	4.96121	4.80998	4.69627	4.9313	4.16557	4.09854	4.38664	4.89305	4.85545	4.70361
AC004552.1	13.3024	13.1998	13.117	12.9456	12.9984	13.1385	13.1146	13.045	13.1059	13.0667	13.1874	13.2375	13.1976	13.297	13.1027
AC004595.1	11.3522	11.4798	11.3792	11.2981	11.3137	11.4317	11.3036	11.3355	11.4359	11.3631	11.5489	11.5623	11.4324	11.5883	11.3548
AC004623.2	6.81719	7.06871	6.82682	7.1514	6.84121	6.68137	6.89957	6.82663	6.96689	6.63084	6.77229	6.61831	6.99664	6.57997	6.95791
AC004623.3	4.22339	4.5861	4.46452	3.68728	4.42538	4.25008	4.07757	4.24535	4.45874	4.07591	4.41439	4.36646	4.49617	4.16628	3.62802
AC004637.1	7.3768	7.54997	7.64779	6.89725	7.2521	7.13022	7.28074	7.44696	7.18523	7.02418	7.15316	7.18212	7.15825	7.4293	7.40999
AC004655.1	13.8617	13.8457	13.9219	13.9607	13.8792	13.9187	13.9531	14.0156	13.9255	13.941	13.9021	13.903	13.9582	13.9526	13.9528
AC004656.1	13.4646	13.4588	13.3391	13.23	13.2144	13.2548	13.2364	13.2164	13.2825	13.3169	13.3797	13.3338	13.427	13.4284	13.3081
AC004673.1	3.47586	3.12586	3.59548	3.84579	3.23225	3.68709	3.91738	3.92679	4.11611	3.81908	3.911	3.81807	3.70238	3.64786	3.63496
AC004691.1	5.22368	5.23411	5.73317	5.43684	5.67098	5.60935	5.53007	5.33691	5.81604	5.25385	5.94318	5.3284	5.36849	6.14542	5.71504
AC004691.5	3.81291	3.1969	2.99787	3.05891	3.8604	2.61322	2.9938	3.82676	3.24871	3.79873	3.80305	3.06547	3.92577	3.21975	3.17482
AC004692.4	3.82948	4.71166	3.7953	3.62826	3.86197	4.02328	4.18659	3.9391	3.94199	3.85215	4.35058	4.37372	4.24932	4.17686	4.47323
AC004692.5	6.78201	6.32918	6.51438	7.08044	6.93567	7.29519	6.50788	6.44689	6.20883	6.25995	6.04625	6.47453	6.56383	6.44802	6.54644
AC004699.1	2.31109	1.78056	2.63146	2.4654	2.22916	2.7604	2.595	2.75532	2.1788	2.23746	2.14136	2.36029	2.27896	2.22401	2.06928
AC004702.2	11.0418	11.2317	11.1001	11.1015	11.1097	10.9622	10.9397	11.0439	11.0171	11.0436	11.2162	11.0517	11.1482	11.1252	11.0879
AC004744.3	3.53381	3.08808	3.85097	3.27619	3.59559	2.72857	3.22052	3.92758	4.23566	2.99452	3.2245	3.42594	3.49743	3.23472	3.17685
AC004745.1	5.01398	5.15212	5.06158	5.47333	5.31975	5.23538	5.4685	5.65338	5.16696	5.19701	5.43023	5.75145	5.3592	5.85019	5.3368
AC004769.1	7.58673	7.73193	7.7033	7.29565	7.75032	7.49578	7.51218	7.48401	7.35275	7.5946	7.84818	7.88715	7.44024	7.61157	7.70869
AC004775.5	4.39927	4.56466	5.09623	4.00832	4.74456	3.61653	4.91122	4.88489	4.67623	5.19474	4.4714	4.81448	4.58588	4.1537	4.3475
AC004812.1	13.5478	13.5033	13.4915	13.3926	13.4282	13.4405	13.4458	13.36	13.5273	13.3825	13.4743	13.4684	13.3485	13.5314	13.4146
AC004813.1	11.1096	11.1117	11.1862	11.1319	11.1036	11.0839	11.4398	11.5413	11.5442	11.4351	11.4875	11.5457	11.1135	11.3441	11.2122
AC004819.1	7.1676	7.19363	7.5665	7.4227	7.50038	7.476	7.30338	7.29845	7.50458	7.30999	7.45782	7.60959	7.30812	7.03079	7.37976
AC004824.2	13.7701	13.7029	13.845	13.8254	13.8461	13.8429	13.8996	13.8851	13.8412	13.8406	13.7928	13.8766	13.7797	13.8795	13.8635
AC004824.3	12.8717	12.8455	12.9468	12.9331	12.9165	12.9418	13.0921	13.0136	13.0052	13.0021	12.9844	13.0289	12.8739	13.0497	13.0633
AC004824.4	9.52062	9.38341	9.78339	9.77622	9.73483	9.62886	9.77831	9.71049	10.0201	9.9544	10.1696	10.0944	9.83301	9.81708	9.55206
AC004832.1	13.5505	13.5019	13.4829	13.3703	13.3653	13.4337	13.3199	13.3642	13.4185	13.4541	13.4839	13.517	13.5397	13.5446	13.4928
AC004837.1	6.64895	5.94108	6.70521	6.87226	6.50363	6.86893	6.91767	7.03084	7.02681	6.83858	6.80541	6.80298	6.88123	6.91105	6.84481
AC004837.4	3.37977	3.58	3.25511	3.31528	3.39608	3.48209	3.19774	3.51107	2.99185	3.03999	3.28835	3.85271	2.73732	3.84014	2.94882
AC004837.5	2.89281	2.64254	2.77696	2.49069	2.88101	2.89419	2.88057	2.65693	3.59468	2.79125	2.498	3.09272	3.1746	3.01191	2.47256
AC004840.8	7.06951	6.76155	6.72274	6.43256	6.50093	6.69714	6.52752	6.12437	6.47786	6.5542	6.81822	6.69988	6.25751	6.4024	6.4128
AC004846.1	3.44763	3.13112	3.49083	2.77691	2.54502	2.73204	3.13921	2.73458	3.67927	3.11269	3.58172	4.07302	3.1084	3.32546	2.67903
AC004850.1	6.22049	6.3137	6.56799	6.28603	6.51951	6.31148	6.52507	6.56395	6.61224	6.70435	6.62236	6.51918	6.22947	6.50156	6.47268
AC004854.4	4.39963	4.93994	4.7822	4.93099	4.84814	4.98108	5.36112	4.34447	5.24235	4.51243	5.24116	4.33082	5.16109	4.9918	4.64502
AC004854.5	3.14594	3.33664	3.63102	3.30837	3.21023	3.05229	3.0289	3.21852	3.31667	3.11671	3.3337	3.0481	3.39695	3.1285	3.29679
AC004866.1	3.1166	2.92792	3.09325	2.87687	2.88408	2.91073	3.03825	2.96615	3.55162	3.56065	2.68369	2.7055	2.69695	2.66464	2.91406
AC004866.3	5.05352	4.63163	5.26668	4.91171	4.87139	4.67172	4.5521	4.77826	4.94461	4.67754	5.28748	5.38309	4.94594	5.14742	5.33725
AC004869.3	2.23345	2.46973	2.52423	2.51747	2.6043	2.562	2.46817	2.15733	2.15115	3.02559	2.60387	3.09389	2.58728	2.20811	2.04751
AC004870.3	4.19212	4.06037	3.64268	3.51559	3.31306	3.64453	3.48623	4.07352	4.06009	3.88224	3.98455	3.00671	3.86043	3.71151	4.03841
AC004870.4	3.84047	3.22734	3.76538	2.58593	2.66642	2.70049	2.76692	2.98736	2.96137	3.07888	2.93628	2.93874	2.8804	2.84219	2.99281
AC004870.5	5.95139	6.05089	5.83645	5.8476	5.59872	5.65728	5.7081	5.75379	5.33252	5.42509	5.6136	5.40382	5.44939	5.77756	5.58434
AC004875.1	2.35562	2.55574	2.14649	2.38489	2.14415	3.0042	1.97169	2.16635	2.51792	2.22141	2.36237	2.19321	2.44288	2.54621	2.23597
AC004878.2	5.51358	5.41158	5.04138	5.49432	4.86783	4.65959	5.7908	4.74147	5.49514	4.92685	4.97934	5.15795	5.46555	5.20804	5.37006
AC004878.2	4.70781	4.81012	4.3999	4.53083	5.00216	4.65748	4.80789	4.70182	4.81864	4.68174	4.906	4.8239	4.9825	4.86931	5.03008
AC004878.7	8.60379	8.60757	8.57027	8.72438	8.69207	8.48214	8.52527	8.63677	8.74513	8.66994	8.64914	8.63513	8.61421	8.58757	8.64608
AC004878.8	5.25595	5.2883	5.85701	5.06905	5.24574	4.4693	5.16284	4.97915	5.11357	5.34253	5.2113	4.76574	5.07677	5.07232	5.24613
AC004878.8	4.96364	5.32659	5.43721	5.00936	5.38338	5.26762	5.51257	5.51315	5.16384	5.35233	5.25149	5.40375	4.85423	5.05803	5.36625
AC004893.10	3.8502	4.55624	3.68218	3.96583	4.76646	3.89943	4.01559	4.38696	3.90924	4.25072	4.13795	4.12464	4.23458	3.88775	4.06871
AC004895.1	9.72244	9.78704	9.85571	10.0874	9.91128	9.88033	9.90657	9.97104	9.93551	10.0765	9.96404	10.0214	10.051	9.87871	9.97744
AC004895.4	6.34007	6.34736	6.61881	6.3751	6.54864	6.93092	6.68196	6.40134	6.39457	6.81836	6.63083	6.42875	6.80718	6.55872	6.61046
AC004899.3	3.19439	3.4332	3.9668	3.81322	3.38959	3.07035	3.32788	3.00039	3.12078	3.41859	3.22886	3.21096	3.59472	3.32356	2.96716
AC004901.1	5.92815	5.66379	4.95913	4.54181	4.98009	5.08879	5.0797	4.92136	5.29134	5.0274	5.02427	4.75888	5.18453	5.41548	4.82715
AC004906.3	6.82261	7.07668	6.70229	6.2305	6.87297	6.78351	6.40303	6.49929	6.76578	6.72857	6.55172	6.55862	6.54246	6.59585	6.65551
AC004911.2	5.47508	5.24301	4.86524	4.72943	4.88407	4.97154	4.64765	4.76916	4.99551	4.84511	5.05724	4.88342	4.90437	5.05066	4.64836
AC004915.1	7.32132	7.40317	7.47347	7.63329	7.39165	7.34018	7.47397	7.58554	7.30717	7.13327	7.61304	7.6967	7.56101	7.77972	7.39542
AC004920.2	4.89754	4.75557	4.87217	4.64584	4.15649	4.85307	4.33988	4.54861	4.03328	4.05109	4.14456	4.20274	4.45876	4.05762	4.57795
AC004920.3	4.26602	4.78653	3.66317	4.81664	4.0699	3.93967	4.07127	4.15479	3.6371	3.99199	4.39629	4.86723	4.10452	4.0299	4.1087
AC004924.1	2.59619	3.06838	2.8421	2.51338	3.42307	3.21782	2.7473	3.24419	3.5494	2.50122	2.96214	2.71544	2.92077	3.36367	2.60481
AC004932.1	11.8221	12.0246	11.9537	11.7581	11.8875	11.8645	11.8868	11.9061	12.0335	11.9393	12.1143	12.1205	11.9453	12.1829	11.9305
AC004938.5	6.24066	6.13955	6.22225	5.90852	6.22089	6.11521	5.79629	5.88847	6.10587	5.80921	5.63951	5.80702	5.84215	5.47959	6.04481
AC004941.5	8.97915	9.08773	9.1805	9.10168	9.01541	9.0175	9.24729	9.30279	9.4281	9.07757	9.12031	9.18039	9.13587	9.06877	8.90426
AC004945.1	5.34319	5.50244	5.90409	5.66032	5.55983	6.27866	5.86804	5.88751	5.80609	5.93494	6.01818	5.80683	5.84336	5.84471	5.51661
AC004946.1	5.42815	5.02836	5.36997	5.38795	5.2932	5.2936	5.32088	5.53569	5.59079	5.46486	5.45288	5.48621	5.14114	5.44229	5.23166
AC004951.6	6.57059	6.4929	7.12263	6.96999	6.96918	7.00961	7.02309	7.27761	6.68561	7.09574	7.3311	6.99821	7.35495	6.98201	6.94412
AC004953.1	10.746	10.7348	10.8128	10.8911	10.8059	10.8059	10.9548	11.0752	11.1368	10.8665	10.8947	10.8487	10.8435	11.0302	10.8062
AC004969.1	4.85509	4.10539	4.59034	4.8145	4.59633	4.54381	4.90179	4.93631	4.7522	4.52781	4.47265	4.54457	4.64812	4.56695	4.61345
AC004980.1	2.18002	1.85211	2.10665	2.18563	1.68783	1.81587	1.77062	2.27665	1.74778	1.85184	2.03549	2.11453	2.00098	1.73804	1.86944
AC004980.10	8.01883	8.09297	8.68763	8.94203	8.70425	8.63293	8.64198	8.9338	8.59005	8.92661	8.98433	9.02581	8.67314	8.7784	8.60842
AC004980.8	7.39589	7.54444	7.58691	8.01763	7.90408	7.77575	7.98928	8.17227	7.72458	7.94247	8.06232	8.07917	8.03433	7.82312	7.9365
AC004984.1	5.74938	5.81259	6.0526	5.7354	5.65089	5.64356	5.76161	5.89682	5.80084	5.85422	5.98816	5.9961	5.46935	5.79074	5.59117
AC004987.10	3.43932	3.3772	3.55454	2.97433	3.17212	2.76172	3.07602	2.91511	3.54872	3.00245	3.05512	3.15354	2.89596	3.17212	2.87443
AC004987.9	8.06084	8.02886	8.11307	8.32403	8.38358	8.09336	7.89495	7.91494	8.0088	8.1219	7.93662	8.10402	8.13557	8.00633	8.28592
AC004988.1	3.283	4.23362	3.90559	2.86617	4.06599	3.64452	3.25585	3.23366	3.63694	3.14744	3.49395	3.39492	3.29812	3.3533	3.51477
AC005000.1	8.12261	8.02981	8.39579	8.82199	8.59045	8.81773	8.06808	7.89094	7.85212	7.95285	7.76893	7.80144	8.40195	7.93517	8.43693
AC005008.2	2.37808	2.90154	2.42196	2.2745	3.17953	2.34198	2.10829	2.3647	2.18393	2.10029	2.67539	2.3259	2.43421	2.26023	2.22812
AC005008.3	2.88513	2.64219	2.65248	2.50532	2.84138	2.52395	2.83495	3.05846	3.43438	2.82982	2.71067	2.79304	2.85759	2.92534	3.41197
AC005009.1	3.92156	4.17861	4.46546	4.79612	4.19337	4.29674	4.33991	4.09032	4.13893	4.49078	4.53307	4.93392	4.66029	3.35692	4.25422
AC005009.2	6.07794	6.04287	5.96647	6.25007	5.61233	6.3653	5.66692	6.32547	6.35025	6.60952	6.38153	6.54015	5.86577	5.96292	5.88454
AC005014.5	6.20173	6.08684	5.83984	6.19151	5.94102	6.18849	6.04138	6.1662	5.88446	6.14485	6.02392	6.37883	5.97726	5.90355	5.65288
AC005017.2	5.97196	5.9142	5.82574	5.47326	5.25901	5.45587	5.7984	5.49807	5.2265	5.13961	5.09122	5.10276	5.34821	5.60328	5.53639
AC005019.2	6.68463	6.53634	6.1857	6.81439	6.37014	6.66775	6.4393	6.41498	6.56202	6.17023	6.82684	6.31368	6.42225	6.36461	6.35921
AC005019.3	3.14187	2.70809	3.13962	2.71432	2.50244	2.80944	3.03339	2.56423	2.349	2.38167	2.42728	3.12698	2.96287	2.76799	2.56446
AC005020.1	4.15816	2.74702	2.71277	3.3457	2.59866	2.89462	3.70535	3.61384	3.14025	3.01151	3.35229	3.08904	2.94512	3.39919	2.76836
AC005024.1	6.94413	7.37485	7.25962	7.36663	7.09971	7.15391	7.23368	7.3387	7.28971	7.15119	7.52666	7.4983	7.34495	7.11977	7.25373
AC005027.3	5.66344	5.04195	5.20706	5.397	5.05843	5.23882	5.11206	5.22642	5.56079	5.31777	5.27496	5.25832	5.18484	5.70474	5.30037
AC005033.6	3.67586	3.66289	3.45072	2.91279	3.04163	2.65355	3.14288	3.54887	3.41949	3.27515	3.64719	2.80351	2.81834	2.93416	3.2637
AC005034.2	6.93021	7.45736	6.76042	6.77397	6.93033	6.76974	6.56428	6.73224	6.57308	6.48936	6.96992	6.72637	6.82651	6.17555	6.64108
AC005037.1	8.19776	7.97977	8.28881	8.35222	8.15785	8.04433	8.43063	8.3679	8.30723	8.29926	8.65016	8.57465	8.21433	8.68251	8.43385
AC005037.3	4.05908	3.84945	3.93473	4.16079	3.99251	3.86786	4.37681	3.72471	3.58892	3.80556	3.17667	4.10514	4.16938	3.91344	4.34782
AC005040.3	3.85494	3.52512	3.57956	3.51684	3.21907	3.49206	3.77471	3.49981	3.44503	3.62854	3.73541	3.33465	3.5798	3.61256	3.68542
AC005041.11	3.73153	4.09884	3.86248	4.05628	4.28512	3.81743	3.38237	4.21502	4.00367	3.81022	4.23561	3.70171	3.55068	3.89125	4.4355
AC005042.2	5.97876	5.93615	6.17868	5.33065	6.12369	6.14342	6.27257	6.28561	6.06851	6.49486	6.34218	6.46178	6.31614	6.04634	6.43412
AC005042.3	4.24698	3.19734	4.20864	3.91087	3.82206	3.8663	3.62927	4.14883	3.45028	3.87256	3.2681	3.28564	3.76866	3.48063	3.54344
AC005042.4	5.18599	5.16645	5.40147	5.37263	4.94026	5.75873	4.94222	5.14914	5.26367	5.18744	4.76492	4.84348	5.02143	5.24172	4.78865
AC005042.5	4.33184	4.6943	4.93874	4.54469	5.32552	5.05577	4.81165	5.17365	4.82418	4.6938	4.72777	4.32848	4.98138	4.53351	4.8159
AC005048.1	6.83287	6.60198	6.77704	6.96385	6.93288	7.47411	7.20886	7.45989	7.46225	7.0954	7.08737	7.25185	6.90624	7.40504	7.04141
AC005052.1	3.10208	2.66648	3.24962	3.47911	2.84558	3.17655	2.95311	3.21407	3.09446	2.99479	2.98619	2.95658	4.20332	3.99455	3.47117
AC005071.1	7.2237	7.17699	7.46921	7.22614	7.24186	7.24835	7.40942	7.21598	7.03886	7.33466	7.80931	7.39333	7.18087	7.2804	7.31779
AC005071.2	5.22965	5.70026	4.99688	4.76617	5.1006	5.2067	5.01851	5.25671	5.35966	5.6647	5.33408	5.02396	5.45986	4.80184	4.97771
AC005071.3	6.69863	5.87897	6.82331	7.34371	6.8285	7.14175	7.08139	7.11851	6.87027	6.92705	7.13273	7.15556	7.07105	7.0108	7.36969
AC005071.4	5.61085	5.07384	5.04747	5.56399	5.2873	5.34395	5.23242	5.10023	5.5678	5.62665	5.27581	5.58307	5.80974	5.14812	5.4098
AC005076.5	6.34642	6.54295	6.62581	6.87515	6.56147	6.20409	6.95467	6.60807	6.23769	6.73414	6.76444	7.00895	6.88092	6.8811	7.21838
AC005077.14	6.96378	6.98303	6.88739	6.85145	6.68298	6.76252	6.5928	6.84939	6.64059	6.89133	6.9348	6.62874	6.77539	6.63482	6.98849
AC005077.7	4.9732	4.88387	5.39187	5.73156	5.70875	5.39722	5.51091	5.56123	5.68504	5.33659	5.20449	5.54288	5.23479	5.66147	5.56262
AC005077.8	3.54264	3.2485	4.58443	4.31465	3.73369	4.66408	4.52031	4.76756	4.55573	4.48021	3.99267	4.3258	4.62021	4.31155	4.12519
AC005082.1	5.95666	5.81366	6.30877	5.9963	5.71828	6.06903	5.86617	5.94352	6.41775	6.02191	6.15856	6.41639	6.17883	6.41082	6.32789
AC005082.12	6.03566	5.9766	5.91546	5.72206	5.79737	5.75404	5.87184	5.57193	5.82226	5.84134	5.67843	5.67444	5.65877	5.82226	5.74162
AC005086.1	8.75329	8.84689	8.95476	9.0061	8.88023	8.97433	9.08548	9.09768	8.90162	8.86026	9.08612	8.98089	8.9708	9.03308	8.96001
AC005086.2	12.2452	12.1848	12.2142	12.3572	12.2223	12.3	12.4335	12.4538	12.4326	12.1509	12.3236	12.3051	12.1345	12.354	12.2783
AC005086.3	11.5975	11.6352	11.6497	11.7352	11.705	11.6583	11.9098	12.0584	11.8423	11.7617	11.7673	11.7489	11.7205	11.7312	11.778
AC005088.1	5.53217	5.36082	5.58235	6.05702	6.0974	5.49735	6.15143	6.54456	6.23228	5.94573	5.5372	6.06962	5.91922	6.15423	6.04463
AC005094.2	3.62083	3.14609	2.98471	3.01787	3.18937	2.82529	3.08032	2.80696	2.96314	3.19655	3.00241	2.48902	3.0379	2.6513	3.25473
AC005102.1	5.89963	5.50912	6.04118	5.80953	5.64387	5.61828	5.65743	6.1151	6.35186	6.06667	5.96306	6.13633	5.77397	6.08702	5.78791
AC005104.3	4.15059	3.78668	3.75168	3.06391	3.32864	3.60921	4.08075	3.98076	3.50676	3.64359	3.55754	3.7348	3.79202	3.63934	3.56424
AC005105.2	5.49215	5.53397	5.60626	5.04783	5.39629	5.55381	5.83772	5.66516	6.0272	5.40334	5.67662	5.73532	5.62513	5.77665	5.53525
AC005150.1	4.4244	4.78086	3.82933	4.63546	4.35396	4.86076	4.82518	4.60846	4.8483	4.70333	5.07407	4.70333	4.6945	4.68868	4.00006
AC005150.2	8.02065	7.80167	8.14075	8.44487	8.06614	8.18988	8.14209	8.49698	8.42221	8.20031	8.3345	8.31641	8.18807	8.44593	8.28443
AC005150.3	6.94413	7.37485	7.25962	7.36663	7.09971	7.15391	7.23368	7.3387	7.28971	7.15119	7.52666	7.4983	7.34495	7.11977	7.25373
AC005154.8	4.95558	4.79573	5.05074	5.12893	4.95464	5.46407	5.27143	5.57956	4.33577	5.35726	5.47293	5.99985	5.33522	5.11602	5.49336
AC005158.1	6.22897	6.47582	6.28268	6.31734	5.99195	5.97448	6.34556	6.75504	6.37411	6.4194	6.41612	6.28544	6.28709	6.43754	6.04266
AC005159.1	4.68342	5.25824	5.39896	5.47329	5.35447	5.15606	5.47527	5.6565	5.64289	5.42873	5.51034	5.56277	5.3037	5.47691	5.35688
AC005160.3	6.18824	5.86376	5.55206	6.44896	6.90479	6.39713	6.31649	6.27582	6.57767	5.53249	6.38515	6.41218	5.95904	6.2426	6.14068
AC005162.4	3.8015	4.45729	4.19368	4.25658	3.77862	3.99589	3.66486	4.26239	4.19681	3.85701	4.14763	4.16732	3.79342	3.9285	3.88933
AC005162.5	5.10648	3.61615	5.29938	4.9165	5.3744	5.18929	4.78587	4.54324	4.53537	4.93028	4.80959	4.84212	5.51627	5.31868	5.61416
AC005176.1	2.43076	2.40442	2.01252	2.39837	2.3232	3.61582	2.6905	2.80965	2.48637	2.59012	2.69273	3.13378	2.82916	2.70201	2.56195
AC005176.3	4.03994	4.19753	3.85086	4.01139	3.76196	3.97385	4.33493	3.79393	4.10479	4.11019	4.14415	3.98146	4.06285	4.62691	3.60342
AC005178.1	3.01501	3.0744	2.76152	3.48424	3.15448	2.96499	2.58823	3.12194	3.05198	3.07991	2.99034	3.72934	3.07702	4.21699	3.20658
AC005187.1	2.35765	2.52683	2.29569	2.39388	2.32102	3.17098	2.11609	2.40665	2.72912	2.25245	2.27496	2.56031	2.49043	2.68967	2.27544
AC005189.6	5.22926	5.62767	5.25893	5.20121	5.3255	5.3215	5.77237	5.56827	6.02266	5.73219	5.99925	5.52104	5.74174	5.38676	5.71272
AC005197.2	5.22954	5.20655	5.01074	5.20109	5.09978	5.32556	4.65902	5.44577	4.88282	5.40833	5.38484	5.05126	5.09995	5.14921	5.14521
AC005204.1	4.41921	4.55701	5.09758	4.95288	4.84351	5.22897	5.14339	5.20357	5.23679	5.30483	5.52221	4.97828	5.23236	5.15054	5.0427
AC005215.1	2.455	2.60395	2.42172	2.08945	2.46039	2.51144	2.37659	2.59202	2.61248	2.17263	2.5292	2.92383	2.10189	2.47756	2.40736
AC005220.3	5.00415	4.83992	5.05224	4.47344	4.77278	4.26812	4.31396	4.59958	4.26777	5.00021	5.08057	4.61749	4.26857	4.1517	4.93947
AC005224.2	6.89304	7.21936	7.14782	6.9393	6.74207	6.94551	6.58804	6.70898	7.02748	7.08064	6.99784	7.5178	6.73057	6.62464	6.59929
AC005227.1	4.52448	4.54676	4.22233	4.5639	4.44618	4.64395	4.61518	4.71454	4.68563	4.35359	4.59326	4.35237	4.42294	4.69339	4.45508
AC005229.1	10.72	11.0419	10.9542	10.8102	10.9059	10.8649	10.8823	10.9868	10.9942	10.9155	11.2058	11.0947	10.9363	11.1545	10.9561
AC005229.5	8.23429	7.87142	7.95297	8.28395	8.42854	8.51894	8.02837	7.87784	7.77888	8.03744	7.62153	7.71111	8.48764	8.11084	8.48744
AC005229.7	7.19715	7.18566	6.85176	6.8917	7.00039	7.1917	6.88912	6.93032	7.35853	6.87224	7.38274	7.38439	7.07924	7.01099	6.97491
AC005237.2	6.90959	7.07521	6.41561	6.88593	6.8203	6.67944	6.70674	6.7751	6.82111	6.86549	6.43047	6.54194	6.64369	6.72895	6.70124
AC005237.4	3.85314	3.32084	3.25727	3.39221	3.39489	3.16975	3.27559	2.85664	3.38629	2.68481	3.00481	3.31046	4.15759	3.52885	3.24654
AC005253.4	5.71038	5.26562	5.25907	5.69898	5.5278	5.51863	5.48403	5.27889	6.01711	5.4004	5.60745	5.23176	5.28196	5.47572	5.88349
AC005255.3	6.96539	6.39818	6.7605	7.29896	7.26753	7.00727	7.14157	7.35734	7.20348	7.21368	6.9047	6.66256	7.83841	6.98666	7.28679
AC005255.5	3.55724	3.26897	3.43559	3.45912	3.26362	3.64975	3.37301	3.12561	4.07479	3.6646	3.03821	2.90695	3.23871	3.62815	3.73753
AC005255.6	3.38194	3.39211	2.92502	3.4856	3.62961	3.64753	3.48257	3.34308	3.24471	3.02325	3.87333	3.30451	3.38687	4.09882	3.43769
AC005256.1	5.07479	4.82486	3.94191	3.99062	4.31037	4.27562	4.23183	4.08791	4.40867	3.91724	4.63987	4.10411	4.3699	4.2033	4.00945
AC005262.2	6.94368	7.08047	6.49694	6.59714	6.8336	6.6003	6.54705	6.57193	7.15396	6.49903	6.68794	6.65974	6.55574	6.56023	6.43861
AC005262.3	6.72182	6.48485	6.26524	5.83813	6.27795	6.23667	6.27057	5.96222	6.29312	6.24178	6.31501	5.9143	6.32899	6.25926	6.52978
AC005262.4	9.30705	9.19289	9.03029	8.98508	9.34812	9.48126	9.01873	8.74259	8.24157	8.92599	8.58328	8.6062	9.43891	8.95369	9.40455
AC005276.1	5.3436	4.55002	5.00629	4.70944	5.25748	5.17704	5.26057	5.16265	4.98221	5.06143	5.27035	4.49296	5.12473	4.97453	4.65234
AC005281.1	4.63225	4.24022	4.47694	4.80336	4.81917	4.64526	4.49401	4.22359	4.79495	4.50185	4.1269	3.89077	4.91386	4.13815	4.0436
AC005281.2	5.13845	4.96553	4.76024	4.9604	4.56058	4.90028	5.01506	4.93615	5.16888	4.8471	4.89614	4.82921	5.12617	4.8579	4.90394
AC005284.1	3.13541	3.27523	3.56642	3.75833	3.48316	4.00254	4.0599	4.11544	4.34288	3.99184	4.39117	4.53525	4.01946	4.41943	4.53945
AC005284.2	13.0165	13.0288	12.9608	12.9286	13.0678	12.9198	13.0739	12.9738	12.7735	13.0184	12.8507	12.9321	12.9317	12.6849	12.9519
AC005288.1	3.56027	3.1574	3.33591	3.53208	4.11053	3.56845	3.61264	4.40672	4.16337	3.68854	3.2986	2.85935	3.82181	3.38663	3.90601
AC005300.5	6.91723	6.71258	6.96318	7.17	7.28589	7.4196	6.74064	6.42332	6.2941	6.71499	6.12727	6.51281	7.15097	6.74992	7.35707
AC005304.1	4.21937	4.55684	3.57753	4.06257	4.12771	3.80589	4.03429	3.80589	4.04831	3.22892	3.47587	4.27976	3.39431	3.7289	3.8621
AC005306.3	6.19799	5.88357	5.48113	5.47955	5.74852	5.49218	5.19896	5.51556	5.67257	5.48621	5.62672	5.83555	5.27408	5.21487	5.52858
AC005307.1	4.80486	4.32983	3.64047	4.16261	4.17808	3.86217	4.17834	4.26127	4.25753	4.43183	4.29333	3.94425	4.15518	3.69136	4.76334
AC005324.6	6.1784	5.74683	6.14202	5.87311	5.96305	6.00833	6.45385	5.67218	6.49738	5.69825	5.96891	6.2479	6.21632	5.89417	5.92444
AC005324.6	5.8696	5.8387	5.47171	5.93086	5.93296	5.80484	5.84105	5.61719	6.13443	6.10833	6.32293	6.38011	5.50604	5.46586	5.9103
AC005324.7	2.06364	2.44185	2.05825	2.06922	1.95562	2.05862	2.0269	2.09056	1.91507	2.20506	1.985	2.32272	2.24815	2.33442	1.86851
AC005329.7	8.03203	7.596	7.2375	7.39358	7.52718	7.78316	7.28237	7.33742	7.97623	7.33701	7.40054	7.25754	7.55407	7.34353	7.49549
AC005330.2	6.57037	6.21363	6.2613	5.76698	6.06024	6.34359	5.81099	5.63876	5.76443	6.23111	6.28031	6.05313	6.14547	6.1384	5.94394
AC005336.4	6.03144	5.72701	5.87295	6.00246	5.8786	6.02196	5.91559	5.8725	5.97808	5.622	6.35292	5.30835	5.7874	5.72897	6.13986
AC005336.5	6.91065	6.48904	7.11492	6.79446	7.04972	6.76792	6.52318	7.00298	6.73483	6.54262	7.25711	6.81128	6.84859	6.79707	6.77313
AC005339.1	8.23571	7.87588	7.59417	7.23448	7.66179	7.55096	7.40223	7.35775	7.53065	7.5613	6.95274	7.2236	7.65424	7.02574	7.73106
AC005339.2	6.68952	6.84854	6.77094	7.42699	7.13511	7.28191	7.21705	7.33917	6.73085	7.11376	7.12081	7.52023	6.80802	6.99476	6.68776
AC005351.1	4.20228	2.50489	3.81965	4.25068	3.93496	3.43171	3.79723	3.82651	3.30054	3.6926	3.83625	3.61862	3.85617	3.10405	3.10843
AC005355.1	5.46036	5.64404	5.09	5.19577	5.44445	5.3274	5.50452	5.19678	5.63263	5.50038	5.70745	5.31237	5.35887	5.49091	5.25342
AC005355.3	3.31634	2.09086	3.68669	2.74656	2.61916	3.32443	2.62082	2.69898	4.15659	2.78902	3.0346	3.03055	2.95955	2.95234	2.96561
AC005357.1	3.05644	3.84109	3.3145	3.60956	3.34972	3.62969	3.37938	3.08703	4.04901	3.39146	3.26794	3.30577	3.38339	3.34066	3.25239
AC005363.11	5.91835	6.05855	5.9266	6.32874	5.84319	5.8064	6.13612	6.09412	5.93773	6.5298	6.26326	5.98806	6.14472	5.72764	5.75834
AC005371.1	4.67281	5.06673	5.46203	5.02305	4.99044	5.00834	4.95175	5.44572	5.25965	5.08411	4.94166	5.06196	4.72774	4.97707	5.17373
AC005375.1	2.95141	2.52994	3.21181	3.12027	3.47994	3.26041	3.32434	3.19674	3.35658	3.18866	3.14476	3.22195	3.36569	3.46413	2.9081
AC005387.2	5.192	5.04285	4.79087	4.8812	4.65165	5.41141	4.41386	4.72947	5.04355	5.01456	4.22131	4.70895	4.83394	4.8846	4.39914
AC005387.3	5.79361	6.11657	5.73642	5.67126	6.23396	5.96192	5.42653	5.77151	5.88039	5.49651	5.67637	5.82161	5.51877	5.62784	5.85479
AC005391.2	6.9835	7.24246	6.69538	6.81513	6.73922	6.89665	6.56929	6.90028	6.66824	6.84735	6.92411	6.54619	7.12436	6.9273	7.12006
AC005394.1	6.1807	6.16398	5.88272	6.0838	6.3986	6.28126	6.07026	6.23037	6.03288	6.08868	6.15578	5.82097	6.10894	6.53354	6.13677
AC005412.1	13.0666	12.8321	12.931	13.0412	13.1185	13.1204	13.1438	13.2121	13.119	13.0756	13.1299	13.1936	13.1611	13.1114	13.1232
AC005477.1	4.91192	4.52021	4.14308	4.1113	3.84906	3.93403	4.20676	4.51756	4.26557	4.50059	4.14639	4.60533	4.47022	4.35064	4.07322
AC005480.1	7.53316	7.54402	7.45866	7.63532	7.56323	7.88934	7.52437	7.46342	7.31731	7.45712	7.2476	6.96956	7.49641	7.96665	7.57551
AC005498.1	5.87539	5.14956	5.84543	6.04866	5.43857	6.28728	6.03176	6.35125	6.07559	6.02707	6.18016	6.08053	5.54234	6.21095	5.58088
AC005498.4	2.36329	2.72843	2.45429	2.87863	2.27731	2.53739	2.8237	2.55969	2.95108	2.79912	2.75651	2.89232	2.37014	2.35527	2.48147
AC005513.1	10.75	10.7041	11.0076	11.0909	10.8769	10.9587	11.2676	11.4598	11.2811	11.169	11.3425	11.3088	10.9992	11.21	11.0124
AC005514.2	6.55943	6.22515	5.97129	5.91879	5.85728	6.06751	5.9758	5.67747	6.15509	5.4383	5.86159	5.55929	5.82397	5.71557	6.025
AC005517.3	8.27985	7.87183	7.63339	7.84909	7.566	7.89161	8.00136	7.75149	7.97159	7.86063	7.25508	7.51462	8.11221	7.94795	7.91305
AC005522.6	5.96493	6.08357	5.91568	6.23509	5.72992	6.15114	6.05033	5.90803	5.88118	5.95801	5.86273	5.73206	6.23503	5.96651	6.22244
AC005522.7	4.61231	4.64994	4.59362	4.24607	4.71407	5.02815	4.74866	4.5795	4.23811	4.525	4.38784	4.58094	4.65073	4.75276	4.78256
AC005523.2	4.17466	3.67052	3.61439	4.38063	4.26012	3.50594	3.81143	4.14193	4.23093	3.84882	4.3525	4.3619	3.85169	4.10996	4.31526
AC005523.3	7.68561	7.86733	7.46692	7.27279	7.711	7.61529	7.5281	7.35003	7.47271	7.31109	7.50598	7.36109	7.55193	7.15048	7.25087
AC005534.6	4.56021	4.41735	4.3896	4.43155	4.25431	4.54047	4.46234	4.1626	4.5128	4.487	4.27767	4.43138	5.06594	4.43669	4.71484
AC005534.8	5.58751	5.20759	5.31807	5.28824	5.10058	5.00788	5.13245	5.06536	5.09428	5.71923	5.16058	5.69396	5.07215	5.01472	5.06232
AC005537.2	3.0405	2.76424	3.46002	3.28832	3.0126	3.65445	3.34862	3.3887	3.43559	3.06363	3.57879	2.60549	3.16896	3.05162	3.25501
AC005537.2	3.3162	3.72379	3.39047	3.32819	3.17051	3.68301	2.99339	3.34615	3.55151	4.07793	3.72451	3.52139	3.65893	3.58378	3.17081
AC005538.1	12.1881	12.2283	12.1704	12.1379	12.017	12.2275	12.0794	12.0199	12.2229	12.1599	12.3402	12.3253	12.2336	12.4206	12.1474
AC005538.5	3.2197	3.47814	2.54389	3.31168	3.57202	3.06593	2.61784	3.06686	3.30882	2.47719	3.13394	2.80079	3.31163	2.77754	3.24938
AC005539.2	2.2849	2.70391	2.23835	2.27183	1.84509	2.24879	2.37011	2.08083	2.09657	2.64159	2.74457	2.00492	2.00293	2.44874	2.23564
AC005540.3	6.13776	5.81518	5.52516	5.68776	6.05757	5.98745	5.72685	6.05499	5.84534	5.74619	5.01601	5.50048	5.41798	5.89352	5.55881
AC005546.2	8.62506	8.63558	8.74374	8.49425	8.54319	8.55826	8.53688	8.58063	8.68415	8.58289	8.7547	8.61057	8.66602	8.67187	8.53377
AC005549.1	5.57577	5.81792	6.18743	6.43705	6.04102	5.1816	6.4793	6.33555	5.9263	6.16817	5.76321	6.12973	6.18226	6.24819	6.28527
AC005549.2	13.3046	13.3399	13.3163	13.2331	13.1765	13.3314	13.154	13.1318	13.4679	13.2393	13.4284	13.3241	13.3698	13.3062	13.22
AC005550.5	3.17189	3.32416	2.88347	3.60409	2.81893	3.15292	2.84707	2.94871	3.39262	2.55336	2.76094	2.80552	3.06442	3.28832	2.75341
AC005559.2	7.2396	7.1905	7.23963	7.1996	7.24606	7.18886	7.20566	7.10188	7.32838	7.08748	7.23655	7.19306	7.05157	7.15815	7.19306
AC005559.3	6.96466	7.26928	6.6117	6.85639	6.71062	6.97936	6.70655	6.57787	6.59526	6.84625	6.83118	6.56084	6.62855	6.93186	7.24335
AC005578.3	2.99337	2.87341	3.08997	3.45529	2.81744	3.33536	3.2994	3.31204	3.23474	2.59792	3.27388	3.203	3.28446	3.56769	3.01925
AC005588.2	6.19223	6.30581	6.51504	5.90603	5.99793	5.68617	6.13497	5.5952	5.90565	5.56234	5.83643	5.64427	5.77428	5.69444	5.57321
AC005592.3	2.65843	1.96302	2.25887	2.74457	2.32306	2.51294	2.27784	2.49629	2.79188	2.06942	2.32771	2.13109	2.80177	2.9721	2.25561
AC005593.2	4.76598	5.0745	5.32137	5.14297	5.35094	5.27592	5.95184	5.24714	5.56706	5.15719	5.83291	4.87683	5.66881	5.47489	5.42871
AC005597.1	5.1268	4.12918	4.54829	4.25315	4.77433	4.64444	4.78665	4.74333	4.4581	4.01922	5.05438	4.84189	4.92139	5.014	4.74669
AC005599.1	2.1118	2.44436	2.28714	2.30194	2.2522	1.96115	2.25759	2.27264	3.09372	2.18183	1.88261	2.21158	2.53012	2.31022	2.28473
AC005606.14	5.891	5.79806	5.61116	5.15272	5.81982	5.48923	5.36243	5.40397	5.53357	5.61873	6.08798	5.57628	6.12297	6.35377	5.6365
AC005606.15	5.11724	5.30763	5.46301	5.268	5.20701	5.55448	5.42221	5.535	5.4893	5.51423	5.52824	5.1855	5.60392	5.50989	5.47749
AC005609.16	5.00974	5.40881	6.05999	5.71347	5.5691	5.67493	5.21378	5.62994	5.29501	5.55061	5.66773	5.20581	5.13143	5.46978	5.62349
AC005609.17	5.63166	5.55504	5.66285	5.59791	5.7243	5.58668	5.53114	5.57629	5.71317	5.63166	5.38703	5.6047	5.64771	5.63166	6.04685
AC005609.18	6.38992	6.87634	6.84171	7.09823	6.72334	7.01155	6.96517	6.82737	6.67544	7.14933	7.08069	7.02198	7.4266	6.97768	6.97199
AC005609.19	6.34588	6.73944	6.97133	6.42698	6.47037	6.38033	6.72073	6.65496	6.28069	6.71492	6.52669	6.46141	7.10079	6.70642	6.93802
AC005609.2	2.79085	2.93783	2.10229	3.19721	2.21198	2.35357	2.24699	2.80994	1.96317	2.48501	3.01252	2.43559	2.5093	2.22979	2.4014
AC005609.20	4.18951	4.40394	4.04644	4.91117	4.01409	4.57487	5.12662	4.9614	4.44779	4.7186	4.8991	5.18442	4.53447	4.86641	4.69404
AC005614.3	2.42958	2.25653	2.14452	2.29601	2.63651	2.58752	2.24522	2.70119	1.96998	2.7899	2.17481	2.52314	2.85001	2.16677	2.64789
AC005614.3	2.42958	2.25653	2.14452	2.29601	2.63651	2.58752	2.24522	2.70119	1.96998	2.7899	2.17481	2.52314	2.85001	2.16677	2.64789
AC005614.5	6.58703	6.41054	6.59819	6.55248	6.52175	6.50769	6.65544	6.98265	5.90023	6.72067	6.19605	6.75255	6.63941	6.33931	6.4627
AC005616.2	5.24855	5.14431	5.5837	5.04208	5.59656	5.30155	5.02985	4.59552	5.72067	4.98028	5.24155	4.96963	5.3085	5.37285	5.01853
AC005618.6	6.9698	6.67408	7.50697	7.91388	7.60761	7.78658	7.54897	7.8617	7.64015	7.52779	7.44599	7.58974	8.11082	7.78308	7.80046
AC005618.8	3.38651	2.95624	3.39557	3.75445	2.95668	3.19751	3.75205	3.5022	3.17675	3.39698	3.90571	3.00307	4.13761	3.85708	3.15148
AC005618.9	4.51781	4.49352	4.84411	4.66749	5.09995	4.57513	4.71778	4.62244	5.16189	4.72917	4.81134	4.92136	4.63417	4.74016	5.01603
AC005621.1	12.0787	12.2104	12.3203	12.2839	12.2026	12.1993	12.3456	12.3102	12.2661	12.2447	12.3993	12.4387	12.2996	12.2273	12.2504
AC005625.1	4.92088	5.14884	5.15566	5.14344	5.51361	5.27424	5.18564	4.68242	5.03308	5.38844	4.41426	5.0906	4.99799	5.3311	4.76941
AC005626.3	4.0508	4.15123	3.57462	4.28442	4.32946	3.67319	4.09113	3.88438	4.04883	4.16651	4.21915	5.26248	3.85467	3.96921	3.97429
AC005631.1	12.0427	12.0113	12.0649	11.9101	11.8657	11.9253	11.8508	12.0274	12.1187	11.8374	12.1769	12.1182	12.0594	12.1876	11.9452
AC005668.1	3.06764	2.98631	3.2077	2.97809	2.97225	3.09027	3.22139	3.11839	3.18347	3.04328	2.98532	2.80805	3.06377	3.08902	3.09486
AC005682.5	2.49959	2.91535	2.49178	2.78342	2.65771	2.70687	2.68686	2.38862	2.65632	2.19714	2.75194	2.53785	2.75483	2.38147	2.19373
AC005682.6	4.70657	5.13629	4.51965	4.7976	5.05136	4.57653	4.67256	4.19174	4.77123	4.58726	5.49682	4.57809	4.90777	4.72339	4.74214
AC005686.1	3.1851	3.1013	2.92478	3.81958	2.8782	3.81217	3.65034	3.785	3.69701	3.45265	4.34575	3.97335	3.44586	3.72382	4.15112
AC005701.1	3.05605	2.96741	3.13198	3.39776	3.08002	3.83922	3.12184	3.17461	3.14854	2.97563	3.57267	3.55951	3.05805	3.43951	3.04517
AC005702.1	10.6026	10.2815	10.8075	11.1831	11.0915	10.9536	10.9981	11.033	10.2155	11.18	10.5424	10.7008	11.1934	10.9959	11.373
AC005702.2	10.5709	10.4744	10.8447	11.3386	11.2812	11.1482	11.1324	11.0721	10.2163	11.1929	10.6149	10.7643	11.408	11.1267	11.4723
AC005702.3	10.6702	10.4835	10.9151	11.4008	11.3968	11.2288	11.1944	11.1891	10.3643	11.3114	10.7311	10.8599	11.3961	11.2106	11.5499
AC005702.4	10.7622	10.4951	11.0115	11.3874	11.3209	11.2131	11.1786	11.226	10.3753	11.3658	10.6958	10.8609	11.436	11.2042	11.5561
AC005703.2	3.12425	3.71764	3.83486	2.98308	3.53745	3.76251	3.8488	3.44277	3.30028	2.99516	3.38961	2.74862	3.21448	3.63552	3.56031
AC005703.3	3.74296	4.19149	3.21592	3.63784	3.5476	3.54801	3.48601	3.61175	3.21971	4.08883	3.39738	3.2933	3.28261	3.59813	4.2486
AC005722.4	7.25706	7.38873	7.08912	7.15911	7.03745	6.7511	7.17647	7.0262	6.87202	7.34634	7.15765	7.39245	7.10794	7.13844	7.21995
AC005725.1	4.83718	4.79435	5.18573	4.37917	5.07935	5.4889	5.51211	5.52379	5.76008	5.39044	5.23953	5.7661	4.97534	4.99709	5.44278
AC005730.2	4.85339	4.45855	4.90273	4.32183	4.72298	4.52354	4.51507	4.53519	4.53235	4.85569	4.50065	4.59005	4.32704	4.44748	5.09545
AC005740.4	5.91733	6.52192	6.17708	6.10347	6.12603	6.3405	6.07142	5.88786	6.57232	6.39161	5.91591	6.56884	6.04274	6.31823	6.10017
AC005740.5	3.44037	3.778	2.3831	2.44894	2.68056	2.99704	2.85917	3.13812	2.73384	2.86428	2.6334	2.65895	3.07662	2.64566	2.91254
AC005740.6	4.55737	5.24721	5.92578	5.30424	4.85178	5.64201	5.27753	5.13413	5.34967	5.36189	5.13654	5.80039	5.32029	4.76546	5.29888
AC005741.2	3.12818	3.18413	3.36209	3.42581	3.27621	3.89786	3.47966	3.41938	4.08221	3.67769	4.11781	3.80884	3.21649	3.96989	3.94279
AC005752.10	3.42958	3.94584	3.55134	3.27299	3.01097	3.18844	3.05823	3.0356	2.71188	2.39527	4.06717	3.07293	3.05252	3.30531	3.58379
AC005753.1	4.42959	5.2737	4.97597	4.56008	4.15394	5.5298	4.27922	4.60253	4.50796	4.71341	4.94747	5.13784	5.21311	4.98725	4.55953
AC005754.7	6.48933	6.60561	6.63001	6.78141	6.90615	6.55533	6.83974	6.61399	6.74468	6.79205	6.68826	7.1317	6.86971	6.82357	7.04773
AC005754.8	7.55594	7.45731	7.97358	8.35116	7.96761	7.9317	8.16687	8.20081	8.06788	8.47979	8.21772	8.58506	8.43525	8.38166	8.43162
AC005757.6	4.55262	5.06515	4.82455	4.9443	5.43835	4.78827	4.11041	5.05636	4.89264	4.66222	4.2801	4.81751	5.00426	4.46051	4.31905
AC005758.1	3.27585	2.6607	2.46498	2.59316	2.76126	3.20056	2.60651	3.17198	3.44273	2.75315	2.56748	2.85171	3.03424	2.69151	2.43137
AC005775.2	5.1771	5.05456	4.75861	4.80329	4.78176	4.49755	4.98197	4.79172	4.73624	5.08699	5.03682	4.70371	4.88537	5.01424	5.14836
AC005776.1	4.05402	4.49852	3.92905	4.88384	4.2887	4.13808	4.5325	4.60199	4.46439	4.28514	4.14488	4.23258	4.53747	3.93069	4.20995
AC005777.3	7.62442	7.74947	7.31441	7.60299	7.44746	7.58361	7.53543	7.53346	7.70027	7.36563	7.48989	7.38596	7.31581	7.59059	7.05285
AC005780.1	4.75286	5.37076	4.94624	4.44594	4.98012	5.0398	4.9408	4.98528	4.84154	5.19084	4.98105	5.35907	4.99755	4.39252	4.90868
AC005783.1	11.443	11.6039	11.5318	11.4798	11.5634	11.4966	11.5208	11.4989	11.4625	11.5246	11.6913	11.5196	11.4948	11.5652	11.5544
AC005785.2	5.58708	5.31124	5.50587	5.15544	5.55262	5.542	5.20205	5.43983	5.26792	5.36977	5.56168	5.5197	5.58088	5.74009	5.2456
AC005785.5	5.50522	5.8823	6.63456	7.05246	6.46152	6.75427	6.55778	6.55608	6.63539	6.33972	6.28068	6.85357	6.41323	6.43619	6.31022
AC005786.3	10.2261	10.0066	10.1472	10.5948	10.4067	10.6692	10.2451	9.99097	10.0197	10.0844	9.86604	10.1056	10.6476	10.3281	10.4751
AC005786.5	8.20073	8.21492	8.03079	7.61823	7.67505	7.7584	7.35927	7.22745	7.76135	7.39784	7.73476	7.40561	7.4907	7.65298	7.56644
AC005786.6	3.00575	2.82007	2.91063	3.04489	2.8473	2.55798	2.76626	2.52278	2.49799	2.86619	2.95991	2.83824	2.83183	3.73516	3.04096
AC005786.7	6.87891	6.82473	6.52742	6.1938	6.2794	6.26996	6.02915	6.10882	6.17513	5.81404	6.29956	5.99221	6.23904	6.14529	6.44353
AC005789.9	6.61924	6.43334	6.33541	5.96178	6.60508	6.41779	5.88595	6.31024	6.48933	6.05885	6.22524	5.92975	6.55605	6.59846	6.37002
AC005794.1	5.09539	5.36125	5.01957	5.05341	5.05472	4.80623	5.27738	5.23217	5.04028	5.49868	4.77337	5.55068	5.14356	5.22687	5.26755
AC005795.1	8.15388	8.13446	7.88072	7.81984	7.76379	7.9717	7.92201	7.99634	7.93884	8.09748	7.55548	7.60383	8.06198	8.10367	8.01418
AC005796.2	5.24974	5.5015	4.83531	4.90055	4.54324	5.35689	5.03769	4.89423	5.46009	4.969	4.5835	4.89942	5.49759	5.26796	5.15061
AC005822.1	7.23885	7.611	7.45358	7.27289	7.23732	7.228	7.34948	7.17951	7.20524	7.66748	7.19465	7.08801	7.26708	7.30945	6.98678
AC005828.1	5.86179	5.1433	5.36108	4.93695	5.28511	5.36214	5.49472	5.40259	5.70299	5.44109	5.55941	6.2734	5.23989	5.55853	5.58854
AC005838.2	8.69848	8.71693	8.72677	9.30273	9.06731	9.08577	8.74296	8.93016	8.75631	9.02203	8.81783	8.84026	9.19457	8.99208	8.98503
AC005863.1	4.97363	4.91425	4.22667	4.67825	4.72874	4.63405	4.63173	4.90117	4.43798	4.84291	4.52791	4.34322	4.60556	4.75196	5.18458
AC005863.2	4.53187	4.34878	5.24749	4.29111	4.14835	4.27047	4.25536	4.0389	4.73512	3.95729	4.10753	4.90987	4.27104	3.93421	4.03173
AC005901.1	8.37774	8.05114	7.89432	7.788	7.99723	8.15858	7.95674	7.59653	8.21861	7.83386	7.83347	8.07219	8.12502	8.02619	7.75104
AC005915.1	2.87677	3.28338	3.00938	3.07722	3.19757	2.77344	2.9735	3.13064	3.02946	2.93825	3.17117	2.90176	3.76536	3.00229	3.34271
AC005926.1	8.09884	7.6124	7.83567	7.91738	7.90716	8.01933	8.00945	8.29129	8.26405	7.96406	8.09546	8.28603	8.04951	8.15536	8.07497
AC005932.1	5.64698	5.97541	5.71978	5.85695	5.60875	5.48977	5.6121	5.70483	5.51125	5.14656	5.72248	5.52409	5.32717	5.50727	5.52513
AC005943.4	7.57284	7.70452	8.01511	7.84033	7.65529	7.55371	7.48312	7.88011	7.69883	7.86955	7.8106	7.85619	7.70215	7.74029	7.74603
AC005943.5	7.67526	7.10156	7.01023	6.82276	6.96527	6.61898	7.05535	7.20151	6.59209	6.86934	6.90583	6.93143	6.99462	7.06935	6.99551
AC005943.6	7.32773	7.22755	7.18249	7.30393	7.19021	7.53474	6.58709	6.99759	6.83112	7.03409	7.0385	7.22371	7.29144	7.23756	7.21587
AC005944.2	5.84511	5.33902	5.96392	5.76212	5.8795	5.87136	6.31236	5.99061	5.85709	6.25682	5.46645	5.85731	5.89992	5.83844	5.96303
AC005954.4	4.60731	4.73111	4.72095	4.50052	4.72109	4.55021	4.82914	4.53495	5.2954	4.52024	4.66581	4.90323	5.03092	4.6636	4.42919
AC006000.5	4.37231	3.61535	4.17983	3.58512	4.03122	4.72392	4.20424	4.42872	3.53005	4.12045	3.29396	3.82623	4.48717	4.40496	4.08321
AC006003.3	7.04666	7.47324	7.12428	6.78754	7.03226	6.99959	6.36489	6.84807	7.6176	7.11018	7.02362	6.8218	6.41091	6.76589	6.55277
AC006007.1	3.25483	3.27801	3.18478	2.64134	3.54146	3.75196	2.6926	2.72408	2.59208	2.76254	3.28267	2.92529	2.8022	2.78665	2.68317
AC006019.1	5.67386	5.80034	5.5179	5.14475	5.64098	5.26614	4.8177	5.16138	4.83628	4.10796	4.42588	4.23866	4.38844	4.44019	4.19626
AC006019.3	5.31055	5.62132	5.59771	5.59698	5.15917	5.50174	5.47107	4.85908	5.54881	5.61866	5.39032	5.65667	5.2912	4.82993	5.52995
AC006019.4	4.14166	4.60998	3.75444	3.5018	4.33333	2.91641	5.17717	4.6539	3.85212	3.921	4.28681	5.15922	4.27436	5.38691	4.84954
AC006022.4	5.16509	6.0278	5.52833	5.60606	5.3122	5.38115	5.62184	5.34741	5.82195	5.45755	5.74042	5.43169	5.74384	5.68378	5.7509
AC006026.1	1.91244	1.65398	1.85811	1.72561	1.84445	1.86457	2.10586	1.98517	1.80061	1.82642	2.06572	1.84717	1.86801	1.91441	1.77422
AC006026.12	3.9484	4.71016	4.81206	4.89582	5.19503	5.42281	4.91562	5.02893	5.74704	4.77399	4.57331	4.98351	4.19216	4.87331	4.51665
AC006026.13	5.61806	6.35311	6.10237	6.17989	5.94337	6.1012	5.97439	5.98085	6.09342	5.67043	6.59027	6.10099	6.22395	5.42535	6.0844
AC006026.9	3.4101	3.76789	3.6884	4.10214	3.95894	3.79869	3.90106	3.92567	3.54289	3.86555	3.32881	3.72655	4.17476	3.76721	3.90307
AC006028.11	4.32046	3.52991	4.04582	3.8803	3.89166	3.98316	3.82416	4.2386	3.85741	3.60786	3.64472	4.52612	3.82339	4.20306	4.28888
AC006033.22	6.20472	5.79944	6.15562	6.38141	6.17417	6.23014	5.98686	5.72996	6.18774	5.84871	6.35395	5.90143	5.96236	6.21002	6.44667
AC006037.2	5.93131	6.06707	5.98679	5.84329	5.63286	5.87025	5.32978	5.45399	5.86791	5.17211	5.98957	6.03143	5.416	6.17092	5.47667
AC006041.1	3.27058	3.85458	3.72823	3.3226	3.64811	3.57062	3.6453	3.46545	3.5038	3.36061	3.31086	3.61146	4.08861	4.17236	3.72916
AC006042.6	5.24774	4.9188	5.67696	4.998	5.0074	4.64933	5.05621	5.07864	5.01851	5.21087	4.99783	5.29013	5.11889	5.28205	5.25628
AC006042.8	7.34131	7.54542	7.8991	8.1278	7.70444	7.87422	7.80467	7.92128	8.13138	7.78464	8.20062	8.33744	8.12807	8.04526	8.22648
AC006050.2	6.16158	6.67654	5.98135	6.15427	6.11137	6.62714	6.39954	6.5183	6.19908	6.26255	6.08749	6.37671	5.89094	6.08004	6.02577
AC006070.12	6.05316	5.96662	5.83623	6.0166	6.24422	5.95669	6.10393	5.58759	5.84244	6.08315	6.07552	5.98367	6.04924	5.76319	5.96278
AC006076.1	5.07199	5.10485	5.37851	4.19659	4.95248	4.7746	4.92661	4.9033	4.96052	4.66898	4.96594	4.82761	5.10822	4.40489	4.72649
AC006077.3	6.83069	7.40496	7.07321	7.08257	7.34291	7.13609	7.02473	6.93575	6.58519	6.95282	7.11029	7.05695	7.14702	7.03246	7.12513
AC006077.4	4.2239	4.52258	4.27485	4.52702	4.02771	4.3863	4.10899	4.03292	4.31144	4.23989	4.03859	3.79757	3.99623	4.05271	4.14524
AC006115.1	6.23226	6.15796	6.41125	6.7895	6.70448	6.74837	6.9113	7.23044	6.97679	6.84123	6.73525	6.99896	6.82707	6.73561	6.77815
AC006115.6	4.83901	5.09849	5.05718	5.01903	5.07447	4.76177	5.01341	5.15538	5.15341	5.08576	5.09942	4.88831	5.17974	4.90189	5.09347
AC006116.1	7.08794	7.20707	7.45826	7.72276	7.4465	7.28607	7.76753	8.03062	7.90604	7.66558	7.5719	7.80375	7.67129	7.72818	7.61829
AC006116.13	4.40904	4.73432	4.8917	4.91511	5.27507	5.35643	4.66087	4.97096	5.48088	4.6944	5.05035	5.08065	4.33222	4.64171	5.08324
AC006116.14	4.39694	4.63618	4.73617	5.56968	4.70058	4.32903	4.82327	4.40181	4.6182	4.50529	4.28596	4.27293	4.41725	4.67517	5.09243
AC006116.19	5.75883	6.04733	6.36283	6.47006	5.98682	6.73123	6.75912	6.856	6.40505	6.48905	6.12532	6.82956	6.22672	6.74358	6.68482
AC006116.20	4.74638	4.47808	4.64877	4.32737	4.95157	4.47408	4.45074	4.1471	4.38296	4.52006	4.4799	3.42019	5.09113	4.12569	4.46416
AC006116.21	6.13577	5.89974	5.97147	6.33624	6.06413	6.09953	6.42412	6.39681	6.45073	5.86411	6.46287	5.62337	6.25881	6.55878	5.59466
AC006116.22	4.637	5.56769	5.65957	5.70212	5.83107	5.96392	4.49643	5.42108	5.4185	5.2479	5.49631	5.52791	5.55433	5.20594	5.08635
AC006116.24	4.82927	4.11973	5.56374	4.77442	5.2936	4.59588	5.25206	5.43061	5.26244	5.16108	5.09149	5.64997	4.24095	4.58419	5.28067
AC006126.3	4.65499	4.44319	4.69964	4.28875	4.43836	4.26221	4.02629	4.39646	4.13673	3.76789	4.48311	4.58204	4.20646	4.05863	4.49232
AC006126.4	5.83807	5.98473	5.98683	5.42521	5.81241	5.79662	5.78882	5.33063	5.81478	5.62694	5.48838	5.52161	5.59004	5.29699	6.13798
AC006128.2	5.19558	5.39089	5.58625	5.41644	5.65516	5.30338	5.02227	4.95163	5.21767	5.58591	5.56057	4.69911	5.14152	5.15878	5.26629
AC006129.1	3.54489	4.11887	3.58494	3.74836	3.6971	3.60693	3.95492	3.5714	3.50946	4.14961	3.73392	3.91057	3.44946	3.71616	3.68721
AC006129.3	4.57693	4.85043	4.91646	5.17692	4.84612	4.0055	4.65153	5.03768	4.74273	4.75257	5.72774	5.06197	4.47885	4.97228	4.62659
AC006130.1	7.36705	7.19123	7.475	7.78405	7.62736	7.54471	7.91191	8.25762	8.03528	7.79771	7.76556	7.99741	7.86767	7.92017	7.87293
AC006130.3	5.04012	4.97185	4.04773	4.90728	4.29562	4.67973	4.66771	4.67373	4.32311	4.55411	4.98291	5.14134	4.80347	4.53284	4.68708
AC006130.4	4.47651	4.02679	4.21001	4.59767	4.72822	4.42372	4.60362	4.52205	4.10863	4.37609	4.37573	4.08723	4.79223	4.22228	4.73052
AC006133.3	5.4816	5.24216	5.24713	5.36278	5.25177	5.00118	5.38277	5.43165	5.4701	5.10454	5.13451	5.15119	5.35522	6.02199	4.87619
AC006133.7	3.15595	3.2485	3.68275	3.96227	2.91082	3.62538	3.45624	3.4178	3.17396	2.92413	3.53432	3.32326	3.57713	3.61269	3.72878
AC006145.1	4.14152	4.09242	3.37688	3.15286	3.83219	3.98155	3.921	3.25104	3.57307	3.53402	3.40178	4.20193	3.80224	2.89411	3.2165
AC006150.1	4.1043	4.06581	4.62186	4.15588	3.96534	4.34578	4.63866	3.5057	4.22804	3.67529	3.85103	4.12453	4.12082	4.08432	4.26244
AC006150.2	3.86878	3.56997	3.77555	3.84071	3.61516	3.85525	3.98153	4.27502	4.09908	4.00831	3.94037	3.99422	3.82525	3.71351	3.88391
AC006159.5	3.72341	4.18986	3.51699	4.07083	3.82984	3.4765	3.88766	3.62393	4.06046	3.84392	4.10252	3.82736	3.63851	3.6792	3.89184
AC006160.5	4.47936	5.23004	4.47235	4.32925	5.10612	4.55669	4.58864	4.71967	4.30221	5.13066	4.646	4.03431	4.65886	5.3232	4.48113
AC006195.2	4.3777	4.95457	4.70512	5.04212	5.15742	4.82973	4.88939	4.74797	5.11922	4.65401	4.67879	5.03995	4.93841	4.56253	5.28291
AC006227.1	5.03375	5.67516	5.50419	5.3897	5.74879	5.29782	5.46573	5.20471	5.29533	5.80357	5.31289	5.19028	5.58409	5.39605	5.47383
AC006262.10	4.62478	5.57368	4.41378	4.44253	4.91775	5.04861	4.8398	5.35459	4.67551	5.19618	5.03975	5.23937	4.70838	4.90777	4.98372
AC006262.11	5.33484	5.76631	5.95228	5.21742	5.6309	5.14514	5.44531	5.43275	5.26116	5.66315	5.77329	5.69173	5.26282	5.40546	5.62253
AC006262.4	6.80479	6.71656	6.97676	6.88687	6.4461	7.04234	6.61002	6.90251	7.10601	6.81665	6.90849	6.99417	7.07643	7.16176	6.70011
AC006262.5	5.15875	5.41356	5.02888	4.66382	4.98941	4.29763	4.96577	4.93287	4.60801	5.22443	4.61116	4.6876	5.36443	4.66641	4.9286
AC006272.1	4.66817	4.5317	4.46975	4.54826	4.76819	3.85214	3.98724	4.31845	4.99687	4.07025	4.55089	4.48845	4.69271	4.08673	4.54283
AC006273.4	5.65084	6.07651	5.35571	5.78882	5.32828	5.17116	5.19092	5.22137	5.73731	5.29816	5.4431	5.49746	5.40524	5.48708	5.50443
AC006273.5	5.86306	6.04453	6.24553	5.80252	5.81368	5.82735	5.3414	5.73143	5.9296	5.60964	5.62688	5.82399	6.11904	5.93332	5.61176
AC006273.7	2.98597	3.15215	2.95166	2.85839	3.24828	2.95563	3.01327	3.09365	3.07384	2.96408	2.99209	3.0341	2.94561	3.08775	2.91587
AC006277.2	3.77734	3.56063	2.7876	3.5271	3.85405	4.10889	2.80848	3.80517	4.19119	3.43716	3.80867	3.054	3.0651	3.06886	3.31363
AC006277.3	4.73799	4.80091	4.93576	3.4066	4.37833	3.39046	4.56855	3.61603	4.11116	4.12473	4.58101	3.5277	4.69823	4.35538	4.15862
AC006288.1	3.70058	3.4569	3.45076	3.69792	3.53142	3.66471	3.52486	3.74867	3.68162	3.98421	3.73933	3.69733	3.32327	3.68878	3.71959
AC006296.1	4.2052	4.35108	4.17407	4.32296	3.73151	4.41153	4.58107	4.55232	4.65847	4.16905	4.30011	4.27125	3.97548	4.34956	4.19587
AC006296.2	4.7277	4.87205	5.21904	5.68454	5.57605	5.68113	5.28214	5.10918	5.7381	4.54209	4.92297	4.34906	4.71685	5.06285	4.90792
AC006322.1	1.97357	2.89835	2.51995	2.23957	2.14258	1.82415	2.04473	2.36946	2.34094	2.16045	2.17933	2.3915	2.20908	2.29895	1.99371
AC006326.3	3.19743	2.87656	3.38143	3.67014	3.92598	3.51978	3.23179	3.68407	3.42148	3.00686	4.26447	3.00049	3.23711	3.08344	3.25715
AC006328.2	4.47871	4.86651	4.51385	4.52816	4.24366	4.32813	4.05651	4.62642	4.83978	4.45891	5.06142	4.34406	4.65708	4.48699	4.70122
AC006328.4	8.35878	8.20707	8.79991	9.52953	9.07758	9.26814	9.00738	9.09961	8.84249	8.63293	8.88368	8.85385	9.1061	8.94407	9.21046
AC006328.9	5.82237	5.95842	5.95479	5.68888	6.05	6.08612	5.87177	5.77087	5.68688	5.64359	6.46533	6.29836	6.1804	5.85486	5.75343
AC006335.11	6.11261	6.46778	6.18297	6.04047	6.05561	6.20334	5.7988	5.82148	6.44856	6.15766	5.85136	6.11869	6.05379	6.17811	5.77885
AC006355.3	5.93493	6.43068	5.85269	5.80817	6.17213	6.17334	5.5489	5.65067	6.15365	6.0137	6.02292	5.93674	5.9234	6.18793	5.82351
AC006366.3	3.27509	3.23588	3.46352	3.23166	2.93687	2.9626	3.18161	3.0946	3.4282	2.49202	2.48643	3.25026	3.32175	3.30283	2.81278
AC006369.2	6.64805	6.79013	6.89921	6.71392	6.88391	6.34464	6.50056	6.92529	6.54983	6.71903	6.76652	6.69516	6.52475	6.93591	6.8937
AC006369.3	2.34399	2.87755	2.78339	2.35956	2.56742	2.54932	2.10331	2.41172	2.83172	2.53739	2.29711	2.15213	2.78541	3.0732	2.8907
AC006371.1	3.01601	2.82088	2.84525	2.93702	2.99752	3.06403	3.10112	3.31637	3.29388	2.94681	2.87497	2.74424	3.19771	3.86515	2.74839
AC006372.6	4.03561	3.87499	3.75247	4.28874	3.92449	3.91498	3.91269	4.33551	3.90053	3.83716	3.93848	4.53333	4.0368	3.99847	3.93643
AC006373.1	4.16143	4.46355	3.02496	4.15193	3.83275	4.15392	4.0741	3.99441	4.02912	3.77889	4.22848	4.2576	4.36737	4.45509	4.50047
AC006377.1	2.59273	2.34705	2.51481	2.8416	2.2611	2.7211	2.60638	2.5236	2.47754	2.69501	2.60906	2.51242	2.73669	3.15602	2.51757
AC006378.2	3.93463	3.39598	3.58149	3.62511	2.9586	3.57013	3.37316	3.90748	3.50784	3.59762	3.94631	3.49595	3.82565	3.7817	3.70925
AC006380.1	3.90548	3.45813	3.63472	3.89209	3.81159	3.85688	3.7534	3.9425	3.67312	3.48997	3.89869	3.86755	4.03429	3.71682	3.82266
AC006380.3	3.68689	4.14761	3.72495	3.30253	3.97772	3.4179	3.45483	3.57841	4.09009	3.6382	4.33527	3.72937	3.69923	4.0087	3.72067
AC006386.1	9.92257	9.8492	9.93778	10.1393	10.0872	10.0771	10.0161	10.0123	10.0484	9.82589	9.8534	9.97097	9.97444	9.66504	10.3001
AC006390.4	5.22751	5.58113	5.16376	5.11965	5.08244	5.47034	5.18331	4.82403	5.18687	5.06595	5.80041	4.82656	4.68086	4.922	5.17511
AC006427.2	4.77916	4.9063	4.79453	4.43484	4.08491	4.19049	3.9488	3.35495	4.84542	4.5188	4.07617	4.26783	4.76451	3.13374	4.27794
AC006445.1	9.50732	9.58795	9.4313	9.26479	9.52898	9.59304	9.24579	9.27855	9.19987	9.09862	9.35581	9.14375	9.17974	9.36868	9.44496
AC006445.6	5.8514	5.44034	6.18551	6.4769	6.21331	6.24665	6.01434	5.36125	5.35304	6.00127	5.20077	5.5303	5.96277	5.84779	6.09351
AC006445.7	2.97436	3.30395	2.94307	3.49842	2.94789	2.89055	3.29225	2.99463	3.50705	2.58826	3.16843	2.73055	3.39955	3.10038	2.9081
AC006449.2	4.30391	5.45514	5.30046	5.02528	5.54626	4.83767	5.20003	4.49162	5.05289	4.7019	4.79191	4.87411	4.68964	5.15392	4.97849
AC006452.1	5.51918	4.10813	5.42649	5.00609	5.01857	4.74168	5.23281	5.53511	5.22123	3.58529	4.77363	4.40633	4.46871	4.34805	5.26942
AC006458.3	2.4786	2.73411	2.76353	2.62134	3.0215	3.05609	2.50677	2.74506	2.84568	2.53741	3.69071	2.55847	3.12478	2.7452	2.79753
AC006460.2	2.1411	2.20719	2.15746	2.32897	2.63347	2.36876	2.13489	2.04517	2.32974	1.81427	1.87236	1.87674	2.16644	2.25993	1.76824
AC006461.1	13.1073	13.025	12.9222	12.8422	12.8588	12.897	12.9063	12.7381	12.9504	12.7604	12.9367	12.7911	12.9712	13	12.8992
AC006461.2	5.71033	5.45299	5.30282	5.95919	5.8534	5.6478	5.90788	5.10411	5.25722	5.21605	5.33878	5.19902	5.83072	5.30444	5.33245
AC006466.5	3.30595	3.31865	3.49397	3.36871	3.41157	3.08668	3.0605	3.11529	2.78208	2.99076	3.53113	3.09587	3.06522	3.48914	3.5473
AC006478.1	7.04195	7.01131	7.14019	7.09741	7.48975	7.09036	7.16085	7.34361	7.03058	7.48876	7.49375	7.29465	7.19976	7.39796	7.58062
AC006480.1	11.7523	11.7801	11.7893	11.7545	11.6642	11.7937	11.7842	11.9027	11.9637	11.7641	12.0495	11.9717	11.6429	12.0376	11.7456
AC006482.1	5.3354	5.05405	5.73731	4.92447	4.97912	5.35933	5.14049	5.12422	5.04321	5.02446	5.31028	4.72635	5.15984	4.93896	5.29262
AC006483.5	6.86108	6.48783	6.43757	5.90536	6.2519	5.67704	6.41962	6.77198	6.73868	6.10938	6.63801	6.49427	6.12339	7.26312	6.52427
AC006486.10	4.00855	4.08269	3.77763	2.56526	3.65093	4.58767	3.64315	3.43401	3.5058	3.7813	3.73549	3.1338	3.48887	3.66265	3.36771
AC006487.1	10.6318	10.3418	10.6546	10.7454	10.6904	10.6924	11.102	11.3827	11.0969	11.0598	11.0969	11.1657	10.8609	11.1301	10.8689
AC006499.1	3.04463	3.44868	3.2561	3.96789	3.7907	3.43522	3.47384	3.49583	4.18567	3.26111	2.62935	3.16173	3.21928	2.90261	2.68888
AC006499.2	2.40164	2.41793	2.63303	1.84762	2.61808	2.30747	2.21147	2.1843	2.69104	2.49596	2.60737	2.4103	2.95657	2.46673	2.43381
AC006499.3	3.15512	3.45278	3.38737	3.49022	3.31597	3.42891	3.51891	2.96507	3.62933	3.32536	3.34856	2.84322	3.28148	3.36027	3.64139
AC006499.4	3.47885	3.56274	3.34055	3.27227	3.5971	3.22408	3.23278	3.25205	3.58484	3.46446	3.76691	3.58921	3.44885	3.38753	3.44425
AC006499.5	3.63389	3.33785	3.68625	3.22399	3.2515	3.57484	3.55346	3.30535	3.46602	3.0906	2.47847	3.7809	3.40991	3.54988	3.83309
AC006499.6	5.10535	4.4307	4.85772	4.62497	4.62062	4.70018	4.51257	4.90037	4.25271	4.28645	3.95951	4.23813	4.42331	4.88121	3.98277
AC006499.7	2.87292	2.87785	3.15103	2.91313	3.39572	3.61055	2.6334	2.78662	2.4527	2.92526	2.3641	3.26424	3.01124	2.90831	2.65235
AC006509.4	3.84866	3.42485	3.41706	3.39203	3.71175	3.25551	3.17359	3.54852	3.56662	3.51579	3.23966	3.2286	3.64545	3.64123	3.20169
AC006509.7	5.11806	5.38178	5.38607	5.18663	5.47652	5.32489	5.15218	5.35043	5.1705	5.56452	5.16965	5.00115	5.57874	5.18685	5.39472
AC006534.1	5.0377	4.93559	4.72543	4.75306	5.01	4.47098	4.51655	4.81656	4.86518	4.8878	5.3427	4.70954	4.81345	5.02096	4.86209
AC006534.2	13.8493	13.8896	13.9222	13.9647	13.9166	13.922	13.9354	14.0091	13.917	13.9431	13.919	13.9103	13.9747	13.9522	13.9373
AC006534.3	13.2826	13.2406	13.4119	13.456	13.4647	13.3461	13.6123	13.5139	13.4729	13.495	13.4568	13.5113	13.4466	13.4625	13.4844
AC006538.1	3.74907	3.55164	3.15418	2.97454	3.85835	2.38696	3.75771	4.07329	3.90043	4.2181	4.51516	3.94046	3.69169	3.69336	2.91776
AC006538.8	6.37529	6.13332	5.69181	5.75642	5.82969	6.24046	5.98196	5.85298	5.79313	5.90623	5.92167	6.06435	5.72968	6.39368	5.54669
AC006539.1	7.18939	7.36511	7.4502	7.46402	7.11314	7.21646	7.37315	7.62007	7.54685	7.54109	7.89069	7.83489	7.31432	7.7916	7.29337
AC006539.2	7.54516	6.98061	7.08876	7.29968	7.30368	7.33802	6.98202	6.85648	6.61035	6.75387	6.9227	6.89445	7.14682	6.95434	7.02856
AC006539.3	3.60391	3.45652	3.32727	3.39652	3.53525	3.1715	3.51596	3.98136	3.47446	3.50392	3.27833	3.29081	3.45413	3.57209	3.01082
AC006539.6	9.2848	8.93128	9.35708	9.63479	9.34402	9.37472	9.50054	9.6465	9.25781	9.41317	9.27673	9.41292	9.61217	9.38309	9.64123
AC006547.13	3.0976	3.32101	2.84327	3.6464	3.09928	3.14706	3.37613	2.88487	3.45539	2.88429	2.70299	2.90933	2.85325	4.39764	3.02023
AC006548.19	7.5437	7.59907	7.44446	7.89621	7.78112	7.26705	7.85031	7.79013	7.87706	8.01425	7.53962	7.98616	7.4976	7.2351	7.45536
AC006548.26	5.88048	5.5702	5.81437	5.13491	5.68514	5.19843	5.78122	5.39056	5.55426	5.2854	5.53342	5.39245	5.13285	5.38973	5.65155
AC006557.1	7.49181	7.31623	7.88268	7.9563	8.10368	7.78098	8.70487	8.94922	8.36067	8.83772	8.90701	8.97995	8.57813	8.9007	8.54187
AC006840.1	4.05108	4.24592	4.15732	3.62554	3.9533	4.17696	4.03326	4.4056	3.7925	4.37482	4.14352	3.93331	4.57175	4.01476	3.94651
AC006925.1	3.47308	3.41379	3.65876	3.54046	3.42128	3.58747	3.7613	3.99542	3.86834	3.55177	3.69006	3.67452	3.4817	3.8255	3.62529
AC006926.1	4.94801	4.60657	4.96166	5.35126	5.11188	5.12027	4.97438	5.44008	5.10431	4.89889	5.17222	5.12283	5.10023	5.05592	5.3313
AC006942.4	8.99324	9.2874	8.70523	8.46532	8.89335	8.8299	8.5595	8.69166	8.9977	8.68083	8.66701	8.48639	8.50657	8.66002	8.78517
AC006946.12	4.62865	4.9215	3.79353	4.20519	4.51149	4.38414	4.18169	4.37947	4.65312	4.1487	4.28905	4.37489	4.38334	4.33266	4.29454
AC006946.16	5.54109	5.14901	5.42272	5.34931	5.42734	5.46044	5.39386	5.13806	5.57011	5.71552	6.25188	5.6782	5.45642	5.9927	5.42745
AC006946.17	2.5684	2.4685	2.84923	2.63766	2.73324	2.3028	2.12316	2.31836	2.86888	2.74991	2.6723	2.78205	2.90169	2.96019	2.65247
AC006947.1	6.85478	7.15163	6.78256	6.88208	6.88661	6.88273	6.47397	6.84199	6.73316	6.73799	6.87652	6.54776	6.38683	6.60257	6.72283
AC006960.5	6.34991	6.2997	5.87601	6.01038	5.99285	6.33029	6.18074	6.26597	6.51777	6.18608	6.09691	6.08254	6.36516	6.06953	6.45923
AC006960.7	3.94085	4.20901	3.33952	3.41776	3.71487	3.74145	3.89932	3.61564	3.19253	3.83042	3.49143	3.70038	3.47688	3.51621	3.75934
AC006987.4	5.58947	5.26289	5.55881	5.62907	5.43319	5.91708	5.7407	5.89968	5.99142	5.52144	5.35295	5.33875	5.96221	5.80689	5.4415
AC006987.5	5.73177	5.75315	5.88632	5.73297	5.61675	5.60833	5.28567	5.73288	5.69636	5.63659	5.73903	5.46989	5.7311	5.25263	5.27784
AC006987.6	6.24232	6.34767	6.2105	6.1929	6.45882	6.14587	6.18222	6.28416	6.15312	5.99371	5.96127	5.99064	6.10125	6.25248	6.21164
AC006988.1	3.79818	4.10127	3.64521	3.70948	3.72058	3.20868	3.57642	3.7374	4.05394	3.81761	3.81336	3.74272	3.9065	3.90466	4.06531
AC006989.2	6.62704	6.25491	6.69731	6.46876	6.62245	6.34631	6.52711	6.49979	6.46476	6.52794	6.65352	6.42804	6.67323	6.60659	6.46157
AC006994.1	5.98049	5.88712	5.79819	5.74904	5.78098	6.26662	5.73174	5.79725	5.39009	5.45584	5.2609	6.02223	5.71032	5.56292	5.90685
AC006994.2	5.90477	5.60642	5.77694	5.68206	5.65563	5.97876	5.8856	6.05725	6.06073	5.76162	6.03571	6.06545	5.67044	5.54819	5.63985
AC006994.3	5.08182	5.66855	5.1698	4.87484	5.25609	4.98528	4.75467	5.00873	5.18347	5.04405	4.46449	5.00403	5.05911	5.19376	5.2526
AC007000.10	7.12545	7.16406	6.88134	6.72696	6.96061	7.00386	6.62321	7.03128	6.54354	6.61618	6.8637	6.95289	6.5737	7.04288	6.87145
AC007003.1	2.79472	3.01701	3.10331	3.12869	3.59805	2.63873	3.26063	2.98638	2.89034	3.43887	3.47124	3.19843	3.18707	3.04204	3.51349
AC007006.1	2.17093	1.83177	2.25048	2.3723	2.01524	2.61772	2.19139	2.12782	2.18316	2.08033	2.01798	2.26677	2.3418	2.33038	2.24368
AC007009.2	2.19122	2.6534	2.60962	2.37272	2.6862	2.75097	2.59196	2.85107	2.95867	2.66501	2.66695	2.51329	2.5227	2.50851	2.634
AC007016.3	6.10864	5.88779	6.1159	6.43921	6.44376	6.50694	6.09301	6.14683	6.41226	6.36593	6.17049	6.26236	5.94628	6.16266	6.40981
AC007036.4	5.9804	5.48432	6.17378	5.89683	5.98937	6.24795	6.09346	5.98919	6.46365	6.23917	6.36256	6.20321	6.22546	6.10713	6.34411
AC007036.6	4.20899	3.70864	3.81383	4.62082	3.85713	4.09748	4.12673	4.33462	3.90398	3.92209	3.99556	3.41068	3.90458	4.10905	3.94238
AC007040.1	2.77703	2.33164	2.36133	2.83891	2.64825	2.72368	2.47557	2.1736	2.83924	2.55162	2.89625	2.29033	2.81042	3.35608	2.27582
AC007040.2	2.89341	2.89825	3.51843	3.29745	2.62149	3.0465	2.95745	3.62693	3.32863	3.8856	2.83183	3.85	3.56619	2.98207	2.88122
AC007040.3	3.1384	3.47614	3.59251	3.6756	3.78478	3.89388	3.96335	3.37825	3.72525	3.32742	3.25831	3.56412	3.44589	3.5304	4.0198
AC007040.6	6.29104	6.54819	5.84789	6.23229	6.12514	6.33881	6.12666	5.91714	6.22786	6.1586	6.34812	6.17623	5.73293	6.4063	6.13277
AC007040.8	4.32426	3.65338	3.65614	3.04616	3.35436	3.89863	2.95966	3.48458	4.30272	3.1672	3.71585	3.25727	3.2537	3.44995	3.52941
AC007041.2	6.46149	6.74791	6.9022	6.675	6.51959	6.4945	6.65503	6.66133	6.48852	6.76682	6.64173	6.58437	6.7485	6.87582	6.73472
AC007050.1	2.70042	2.36691	2.61015	3.24747	2.64321	2.93103	3.19223	3.05305	2.56502	2.6883	2.91024	2.56698	2.23603	3.00618	2.57952
AC007050.17	3.48032	3.65805	3.26759	3.35632	3.34273	2.98624	3.52814	3.16336	3.18559	3.80735	3.35639	2.99451	4.21339	2.90321	2.34686
AC007056.1	3.18699	3.68911	3.8535	3.50913	3.74624	4.38225	3.68482	3.39632	3.72814	3.29055	3.63437	3.30151	3.72228	3.78515	3.48382
AC007064.22	4.10232	4.51829	4.1988	4.1447	4.13045	4.5069	4.10116	4.13136	4.02826	4.45455	4.14994	4.64785	4.40568	4.10562	4.25676
AC007064.24	5.9866	5.70708	6.29871	6.08498	5.70313	5.65186	5.94468	5.53112	5.98993	5.74943	6.36391	6.68538	5.49687	5.50806	5.77133
AC007064.25	5.24704	5.48253	5.45506	5.0995	5.92847	5.41177	5.29378	5.10939	5.01923	5.10965	5.03928	5.59291	5.16335	4.84584	5.43188
AC007091.1	4.85921	5.03528	5.16988	5.49484	5.77439	5.24989	4.89315	5.15369	5.15402	5.34361	5.27504	5.39062	5.16541	4.94796	4.99849
AC007096.1	1.5283	1.81041	1.90882	1.80593	1.58762	1.92561	1.77808	1.97196	1.92301	1.85192	1.80797	1.93141	1.62769	1.93818	1.83178
AC007098.1	3.66966	3.83348	4.24613	3.21011	3.14304	3.32553	2.81756	3.45247	2.92561	3.09494	3.45659	3.72812	3.5393	2.53351	3.82108
AC007099.2	4.46353	5.06873	4.51111	4.72411	4.85592	4.91328	4.6156	4.39477	4.89915	4.54706	4.70739	4.2526	4.41226	5.10873	4.757
AC007106.1	2.42498	2.36567	2.06477	2.35693	2.22745	2.39858	2.29612	2.69656	2.21858	2.20964	1.94479	2.24453	2.0567	2.22337	2.34539
AC007115.3	2.71915	2.41431	2.71932	2.62411	2.40367	2.66033	2.5753	2.53167	3.56552	2.55594	2.86765	2.44286	2.97047	2.23859	2.2739
AC007126.1	3.20527	3.35644	3.71147	2.94868	3.39963	3.52944	3.50807	3.22344	3.52572	3.17169	3.49091	3.2851	3.0048	3.59961	2.96267
AC007131.2	2.75029	2.69629	2.84576	2.44967	3.28222	2.89336	2.75771	2.36455	3.86761	2.79197	3.31962	3.00012	2.81597	2.67007	2.68674
AC007131.2	3.73234	3.41632	2.92863	3.12391	3.13863	3.70063	3.16032	3.73406	3.1028	3.18716	2.9745	3.5149	3.16805	2.99627	3.15945
AC007131.3	7.38817	6.93691	7.3071	7.09865	7.42183	7.38048	7.43092	7.30544	7.52735	7.39283	7.31851	7.31353	7.34202	7.23587	7.18883
AC007136.1	6.50944	6.22292	6.44428	6.30903	6.39217	6.61363	6.04317	6.12321	6.46827	6.32925	6.48372	6.08485	6.22831	6.49191	6.74392
AC007161.5	2.68578	3.09888	2.99474	3.27202	2.97368	3.16899	3.71079	3.17416	2.70193	3.16612	3.06023	3.12992	3.35503	3.06248	3.2872
AC007163.1	3.66635	3.70451	3.87095	3.6034	3.67145	3.77179	4.09776	4.20616	4.18839	4.24174	4.35282	4.42685	3.60041	3.77464	3.82971
AC007163.2	8.03768	8.17262	8.22027	8.13931	8.06004	8.08745	8.58781	8.73107	8.81968	8.72505	8.68276	8.65426	8.01624	8.56506	8.11857
AC007179.1	4.18356	4.07661	3.86159	4.17539	3.82056	4.00625	3.63617	3.96384	3.45725	3.75897	3.97113	3.87383	3.78483	3.88568	3.68109
AC007179.2	6.01221	5.65861	5.94055	6.25748	5.97976	6.14208	6.15789	6.59604	6.48776	6.32994	6.29551	6.29399	6.34944	6.28476	6.05347
AC007192.6	6.55354	6.78873	6.51989	6.68963	6.78455	6.77191	6.80659	6.71452	6.46153	6.88178	6.77192	6.72626	6.88088	6.65072	6.75192
AC007193.10	4.95528	4.86631	4.82517	5.30644	4.82752	4.35104	5.01338	4.98448	4.7521	5.28163	5.07546	4.6588	4.85326	5.21256	4.85529
AC007193.8	6.00309	6.3061	6.04577	5.97659	6.0819	5.87432	5.75263	5.50121	6.30473	5.72875	5.84533	5.97118	5.4799	5.61365	6.00041
AC007193.9	3.44204	4.16402	4.77657	4.67495	4.6221	4.04966	4.58412	4.06832	3.74672	4.56763	4.70314	4.462	5.06973	4.4653	4.34922
AC007204.3	2.9419	3.2512	3.51687	3.00302	3.62461	3.13632	3.33715	3.40585	3.5262	2.93108	3.02598	3.35379	3.29371	4.01577	3.71041
AC007228.11	6.27216	6.04577	6.44245	6.26373	6.03288	6.2512	6.11129	6.18786	5.80567	5.97183	5.86138	6.19205	6.35396	5.79346	6.37544
AC007228.5	4.5452	4.8362	4.61073	4.83927	4.83218	5.19823	4.82494	4.32567	4.92583	5.0513	4.79248	5.34327	4.90311	4.35134	5.43955
AC007228.9	6.71473	7.02245	6.91566	6.84521	6.5562	6.58451	7.29137	7.03436	6.98615	6.96293	7.12129	7.04393	6.86088	6.75029	6.73149
AC007229.3	6.02864	6.31379	6.61328	6.90364	6.60322	6.48333	6.88117	6.61258	6.38657	6.63001	6.47312	6.49697	6.57579	6.47274	6.63635
AC007237.2	4.80678	4.37727	3.93325	3.72459	4.48946	4.79912	3.4589	4.28077	3.62645	4.47508	3.81333	4.48752	4.42092	4.53784	4.39828
AC007238.1	5.16835	5.47204	5.76044	6.25646	5.6487	5.86208	6.01268	5.83698	5.4671	5.59954	5.13884	5.29807	6.0423	5.57504	6.00067
AC007241.1	6.02963	6.0592	5.42242	6.23707	6.06295	5.50018	5.94315	5.9133	6.55783	5.92179	6.39177	6.37431	6.15127	5.81253	6.33532
AC007242.1	2.62786	2.50265	2.26588	3.04268	2.62648	2.68912	2.24286	2.17609	2.71546	2.31223	2.18959	2.57113	2.64219	3.02848	2.57429
AC007250.4	4.49263	4.71017	4.35627	4.84458	4.42569	4.25797	4.73988	4.6055	4.6964	4.22214	4.16507	4.54982	4.52151	4.22271	4.28993
AC007251.2	4.68885	4.69721	4.81113	4.51476	4.66549	4.32344	4.50761	4.52475	4.31405	4.61563	4.61772	5.11158	4.83092	5.02537	4.78696
AC007253.1	4.54531	4.51651	4.75692	4.89724	4.67123	4.9117	4.30421	4.59598	4.67692	4.46793	4.06931	4.5613	4.42082	4.3407	4.61684
AC007255.8	5.84457	5.37396	5.12404	5.14434	5.1937	5.25358	5.03301	5.08639	5.59186	4.99031	5.20268	4.94525	5.18511	5.45492	4.85976
AC007271.3	2.08551	2.32563	2.64761	2.53511	2.29559	2.23272	2.21151	2.46776	2.38733	2.86339	2.77113	2.69782	2.79577	2.48742	2.46543
AC007272.3	2.85471	3.39134	2.82329	2.79921	2.9192	2.94713	3.01325	2.82448	2.86455	2.73004	2.92577	3.00173	3.06552	3.22974	2.77945
AC007274.2	2.71792	2.41175	2.07017	2.52722	2.24849	2.15859	2.17662	2.21079	2.39094	2.08538	2.00887	2.05651	2.26885	2.14312	2.07228
AC007274.5	4.9365	5.35951	4.77877	4.89484	5.06704	5.05195	4.26781	4.61192	4.56265	4.60811	4.75312	4.79227	4.59415	4.81528	4.79843
AC007277.3	5.5171	5.90813	5.45064	5.37434	5.13534	5.56942	5.37386	5.49403	5.44195	5.15125	5.01107	5.15906	5.03995	5.07077	5.18152
AC007278.2	2.39475	2.73078	2.74817	2.47724	2.48641	2.49085	2.48255	2.28655	2.9119	2.71455	2.49729	2.33572	2.40464	2.83244	2.56645
AC007278.3	3.79417	4.23762	3.78511	3.48327	3.30538	3.835	3.34776	3.34014	4.0983	3.76511	3.59798	3.84668	3.7396	3.82662	3.8232
AC007279.1	4.70351	5.05568	4.78467	3.91271	4.51639	4.38125	4.336	4.66647	4.41177	3.78966	4.91223	4.69149	4.41803	4.64902	4.67314
AC007279.2	6.40308	6.06922	6.31268	6.32201	6.51773	6.5202	6.26653	5.82018	6.53215	5.89196	6.32152	5.92257	6.03121	6.15518	6.22105
AC007283.4	6.78455	6.61223	6.85151	6.89038	7.03728	7.12994	6.82702	6.37952	6.68117	6.79867	6.34341	6.5159	6.9379	6.58006	6.81257
AC007285.1	2.44905	2.20363	2.50938	2.47293	2.55957	2.34463	2.61547	2.7866	2.90905	2.62941	2.88879	2.53567	2.45996	2.29954	2.48232
AC007285.6	4.83971	4.48729	5.26032	5.18742	5.50636	5.5516	4.93725	4.82575	4.38113	5.32813	4.54683	4.79615	4.88081	5.0571	5.1765
AC007285.7	3.8403	3.51352	3.67672	3.03132	3.65281	3.54172	3.47195	3.2627	3.09493	3.09778	3.79982	3.52885	3.51172	3.89286	3.66265
AC007292.3	4.66109	4.47976	4.92011	5.09209	5.59819	5.45186	4.71645	5.00922	5.39737	4.37459	5.04861	4.9029	5.04209	4.70741	4.88492
AC007292.4	5.34614	5.55216	5.49731	5.63392	5.42999	5.39564	5.42934	5.28165	5.54185	5.40608	5.63465	5.57552	5.59063	5.64272	5.5762
AC007292.6	5.82225	6.03653	5.92917	5.71799	5.76156	5.69871	5.61477	5.45029	6.05325	5.87043	5.84164	5.53261	5.50894	5.66174	5.67725
AC007292.7	6.98067	6.78109	6.92142	7.06854	7.18403	6.9709	7.18563	7.32355	7.20992	6.96287	6.92743	6.86156	6.7334	7.31285	6.89326
AC007304.1	5.10359	5.38581	5.25246	5.93936	6.0815	5.87466	5.65669	5.88081	5.8359	5.33576	5.55339	5.87534	5.36701	5.92409	5.7446
AC007308.6	6.7801	7.22038	6.76809	6.82018	6.72855	6.99315	6.94004	7.24381	6.87964	6.70676	6.79924	6.8264	6.78547	6.79831	6.9342
AC007308.7	2.24263	2.66003	2.55455	2.90529	2.17966	2.80334	2.7176	2.83346	2.36729	2.73062	2.4695	2.15887	2.60016	2.74938	2.6936
AC007312.3	4.9529	4.73903	4.93362	4.93183	5.01636	4.88822	4.48987	4.49419	4.17157	4.95683	4.99343	4.53591	5.30192	5.3073	4.62727
AC007317.1	1.92537	2.16259	2.07894	1.89993	2.44073	2.37705	2.11215	2.09129	1.85497	2.10028	2.11754	1.83985	1.91756	2.42856	2.06417
AC007318.5	10.2733	10.0139	10.4745	10.9817	10.9258	10.8584	10.6878	10.4741	10.1811	10.5049	10.0533	10.134	10.9891	10.4235	10.8409
AC007319.1	4.10608	3.93542	4.28663	3.92728	4.11265	4.35084	3.95597	4.00268	4.3998	4.42939	4.61829	4.38409	4.60706	4.49756	4.09437
AC007322.1	3.8515	3.62993	3.73282	3.66337	3.37741	3.58622	3.43404	3.28319	3.33026	3.30616	3.19582	3.46475	3.60012	3.70552	3.27857
AC007322.3	4.98535	4.49386	4.04716	4.63074	4.57552	4.4731	4.69724	4.45058	4.74708	4.59542	4.39586	4.38212	4.73199	4.92395	4.40441
AC007322.5	4.21863	3.80048	4.54393	4.32431	4.03097	3.68638	3.95128	4.13669	4.42301	4.16781	4.91515	4.58642	4.74656	4.4251	4.15392
AC007322.7	4.9234	4.82403	4.73247	3.93857	4.29892	4.795	4.58158	3.79148	4.56925	4.62434	4.48478	4.79434	4.63144	4.28582	4.21383
AC007325.3	6.84516	6.37813	6.87437	7.68091	7.28019	6.9467	7.03023	7.17676	6.9295	7.30747	6.82816	7.13255	7.49543	6.89879	7.08977
AC007326.1	6.64112	5.90863	6.80278	6.34206	6.66393	6.78279	6.41438	6.48973	6.69262	6.41422	6.7391	6.86334	6.77057	6.36592	6.50401
AC007326.10	4.74894	4.86461	4.36034	4.67239	4.88803	4.65573	4.99887	4.14085	4.74668	4.70733	4.58702	4.56435	4.72195	4.69801	4.67249
AC007326.9	4.79157	4.14374	5.12047	4.73895	4.36405	5.11978	4.58566	5.02029	5.29681	4.88401	4.94698	4.82796	4.79823	4.46458	5.09769
AC007327.6	2.55202	2.6668	2.57709	2.58104	2.6906	2.59302	3.10691	2.75319	2.49581	3.31461	2.85641	2.6872	2.72949	2.4259	2.47399
AC007333.1	5.10062	5.04815	5.16899	5.21377	5.15885	5.34989	5.43496	5.5073	5.39835	5.31371	5.4517	5.5851	5.33289	5.27559	5.24112
AC007339.1	9.38592	9.33151	9.19512	8.91269	9.06184	9.0044	8.95903	8.85732	9.34882	8.97171	9.08223	9.06142	9.03568	9.18117	9.05666
AC007339.2	6.82226	6.9467	6.17774	6.30495	6.23069	6.40168	6.43116	6.52707	6.58024	6.51779	6.42202	6.63499	6.30725	6.56031	6.2601
AC007347.1	13.7224	13.7805	13.8571	13.9258	13.8772	13.9062	13.9256	14.0208	13.9254	13.8847	13.8822	13.8944	13.8997	13.8914	13.8375
AC007349.4	3.97696	4.60597	4.22583	4.47077	4.27706	4.30047	4.07213	3.96265	3.9421	3.93136	4.3604	4.22968	4.373	4.11707	4.41049
AC007349.5	2.50144	3.07652	2.68951	3.01993	2.87714	2.83888	2.74723	3.15652	2.62906	2.96154	2.76473	2.96142	3.29015	2.93544	3.39796
AC007349.7	4.18987	4.50196	4.12115	3.72307	4.19722	4.18579	3.94041	4.07402	4.32223	4.11487	4.54573	4.29832	3.84803	4.05644	4.393
AC007358.1	5.95596	6.3168	6.24543	6.46196	6.42646	5.86643	6.10122	6.83656	6.43226	5.98936	6.23474	6.56702	6.52802	6.31008	6.30158
AC007362.3	8.19632	8.17066	7.8568	7.77153	7.98083	8.15181	7.92655	8.0045	7.81876	8.06167	8.14327	7.81665	7.55177	8.12611	7.90037
AC007364.1	2.32541	2.32042	2.80832	2.8304	2.39731	2.31281	2.04496	2.31944	2.18433	2.43883	2.0378	2.42747	2.33745	2.34264	2.48583
AC007365.2	10.4447	10.3679	10.6862	10.6933	10.5986	10.619	11.0106	11.1948	10.9798	10.992	10.9865	11.019	10.6028	10.8392	10.6173
AC007365.3	6.54539	6.45374	5.75301	5.6068	6.13867	5.96196	6.04258	5.92295	5.908	6.05626	5.78279	5.89183	5.32684	6.2168	5.9475
AC007365.4	7.52832	7.29736	7.41627	7.37789	7.80371	7.92573	7.32392	7.41206	6.9632	7.23506	7.41605	6.84804	7.64403	7.33178	7.61222
AC007367.1	3.27189	2.39884	2.67542	2.46439	2.7866	3.44584	3.41539	2.44585	3.42306	3.64171	2.28232	3.50209	3.24948	2.3743	2.77825
AC007375.1	5.79831	6.07311	6.04262	6.02465	5.84359	5.83949	5.92082	5.46241	5.92029	6.3474	5.35274	5.60657	5.49073	5.81978	5.68381
AC007381.1	7.32132	7.40317	7.47347	7.63329	7.39165	7.34018	7.47397	7.58554	7.30717	7.13327	7.61304	7.6967	7.56101	7.77972	7.39542
AC007381.2	2.94936	2.64224	2.6586	2.80245	2.46599	2.67858	2.49596	2.79424	2.52676	2.63567	2.58519	2.6087	2.60623	2.59185	2.59228
AC007381.3	4.72793	5.13606	5.2457	4.88101	4.71199	5.18226	4.94199	4.93972	4.84827	5.11163	4.76266	4.99295	4.74799	4.86855	5.04075
AC007383.3	6.23692	5.46289	5.66213	5.65679	5.80774	5.93594	5.84258	5.82684	5.31536	5.50595	5.81747	5.90674	5.78337	5.86276	5.55906
AC007383.6	5.52975	5.42044	4.99897	5.5426	5.27813	5.30822	5.2101	5.59655	4.87482	5.4331	5.16917	5.37015	5.75797	5.35523	5.97974
AC007386.3	5.34274	5.79248	5.64705	5.90697	5.81209	5.60291	5.17548	5.18666	5.82894	5.42675	5.51491	5.35929	5.87792	5.74928	5.68875
AC007386.4	2.71013	3.00861	2.80799	2.62152	2.48078	3.00186	2.83953	2.2624	2.94421	2.85768	2.86334	2.59088	2.59285	2.85964	2.51644
AC007386.4	3.78819	4.68325	5.57949	5.24416	5.05661	5.26968	5.71235	4.08368	5.46316	4.63635	5.32633	5.40337	5.20506	5.21288	4.9983
AC007387.2	8.33664	7.97608	8.26294	9.00576	8.95584	9.03193	8.46908	8.23027	7.9525	8.11996	7.65646	7.74867	8.56219	8.17153	8.76513
AC007389.1	5.313	5.66357	5.87556	5.53559	5.4092	5.40386	5.72693	5.74582	5.52057	5.49539	5.42986	5.3318	5.47951	5.51676	5.8125
AC007389.2	7.13107	6.84859	6.87693	7.3671	7.30016	7.21048	7.08467	6.75653	6.84837	7.14156	6.58873	6.84296	7.49236	6.86709	6.92015
AC007389.3	3.82666	3.91801	4.56885	3.43995	3.99644	3.53594	3.44808	3.86235	3.39323	4.11485	3.70608	3.62576	4.0981	3.86127	3.99055
AC007389.4	4.21979	4.23409	4.17543	3.83469	4.34042	4.06274	4.17237	3.98112	4.27847	4.29192	4.04474	4.08798	3.8768	3.97946	4.29654
AC007390.4	3.67523	3.94112	3.00452	3.22151	3.13788	3.33547	2.99251	2.48887	2.77124	2.91687	3.74391	3.31222	3.16032	2.65647	3.3186
AC007391.2	4.43536	4.10881	3.95933	4.0974	4.86006	4.07953	4.35445	4.00888	4.50189	4.35667	4.6795	4.26972	4.43553	4.21955	3.8548
AC007394.3	4.76456	4.16824	4.3171	4.07378	4.82613	3.6718	4.1387	4.0151	4.28881	3.76819	4.09889	4.17552	4.63676	4.1894	4.22506
AC007395.3	3.72406	4.50369	4.46499	4.05612	3.6767	3.53844	3.8604	4.56064	4.05802	3.96153	3.8528	3.72895	3.73536	4.26047	4.0161
AC007395.4	4.81228	4.90379	4.75367	5.07351	4.68366	4.86997	4.99296	5.29461	4.93103	4.73945	4.87677	4.81868	5.4891	4.86201	5.06757
AC007402.1	2.39257	2.70261	2.03442	3.3001	2.45499	2.9756	2.69612	2.78241	2.61635	2.27273	2.61026	2.38996	2.39404	2.79745	2.40922
AC007403.3	2.88347	3.752	3.55516	3.31037	3.5076	3.82459	3.20398	4.11229	3.88357	3.12494	3.32655	3.72943	3.56616	3.22551	3.26048
AC007405.8	6.45825	6.50261	6.30829	6.15289	6.03224	6.4261	6.21039	6.11481	6.42898	6.21547	6.5064	6.2053	5.90494	6.31327	6.1815
AC007422.1	3.11426	3.38285	3.88818	2.74164	2.82596	2.85708	3.39741	2.89446	3.54004	3.22572	2.63502	2.9571	3.17222	3.07301	3.16786
AC007435.1	1.6246	1.9825	2.00705	1.78943	2.07883	1.94386	1.83243	1.75325	2.59709	1.81382	1.91872	1.91209	1.92123	1.987	1.84995
AC007436.1	6.31032	6.36101	6.19264	5.96911	6.21927	5.91266	5.81311	6.02117	5.66657	6.02025	6.13458	6.35223	6.68513	5.93551	6.28122
AC007450.1	2.26313	2.73052	2.3199	2.56786	2.51874	2.6913	2.96295	2.744	2.53509	2.64092	2.88247	2.40014	2.735	2.68256	2.8197
AC007486.1	4.13615	3.5661	4.16331	4.17309	3.86923	3.99595	4.42203	4.60956	4.43857	4.34463	4.08959	4.29815	3.83567	4.51609	4.52057
AC007511.1	5.7503	5.76853	5.7819	5.88048	5.90317	5.82853	5.83491	5.99023	5.89977	5.90679	5.91102	5.99493	5.87791	5.92952	5.97261
AC007528.1	8.53678	8.2873	8.30272	8.41589	8.42716	8.72885	8.68332	8.82265	9.03144	8.33653	8.46229	8.56394	8.53773	8.32882	8.53287
AC007528.2	6.27098	6.17573	6.42441	6.67839	6.47332	6.47405	6.45051	6.59833	6.68745	6.53099	6.62395	6.58861	6.34551	6.58219	6.50251
AC007535.1	3.66526	3.53543	3.61979	3.66158	3.73068	3.75292	3.78138	3.91483	3.7482	3.71027	3.56958	3.65295	3.73951	3.90081	3.80596
AC007551.1	5.73957	5.7891	5.63092	5.91764	6.02701	6.05721	6.15766	5.75167	6.07269	5.87513	5.85951	6.05447	5.89001	5.81246	6.04392
AC007551.2	6.39569	6.23487	6.1707	6.07434	6.26726	6.60827	5.96665	6.03611	6.19251	6.58825	6.27825	6.48085	6.10681	5.98591	6.08239
AC007556.3	2.52637	2.90879	2.63535	2.72437	2.7909	2.81115	3.07779	2.77073	2.75817	3.12598	3.27555	2.95457	2.70343	2.8274	2.49647
AC007557.3	3.73967	2.88223	3.38557	4.2086	2.96092	3.4332	3.38162	3.28231	4.05825	3.1975	3.21564	3.98598	4.21873	3.44688	4.18717
AC007557.4	4.76024	4.53404	4.32293	4.30265	4.21588	4.57718	4.31575	3.86682	4.40923	4.24185	4.99663	4.5183	4.1894	4.49486	4.23509
AC007557.5	5.31518	5.45652	5.39317	5.49989	5.68916	5.58335	5.67936	5.85033	5.3924	6.01305	5.84229	5.67936	5.93175	5.9428	5.84557
AC007559.1	5.66777	5.94204	5.66277	4.92781	4.94939	5.40666	5.27702	5.19086	5.83806	5.18885	4.71029	5.08897	5.26596	4.98133	5.51895
AC007560.1	10.2731	10.1401	10.4902	10.7769	10.7153	10.6311	10.6228	10.6346	10.1855	10.5356	10.2931	10.4385	10.5955	10.455	10.5768
AC007560.2	4.06668	3.90048	3.80437	3.80842	4.0633	4.11603	4.04339	4.99007	4.305	3.75689	3.89878	4.0478	4.42508	3.93342	3.96791
AC007562.1	5.403	5.67295	5.84744	6.0805	6.37651	6.57484	6.50364	6.63347	6.84663	6.31226	5.85186	5.98123	6.6046	6.2446	6.61236
AC007563.1	3.79015	4.21352	3.97613	3.81143	3.89049	3.62318	3.73675	3.32048	3.67915	3.84266	4.06575	4.09877	3.62791	3.59848	3.85133
AC007563.3	2.76024	2.4144	2.16605	2.49698	2.26203	2.22085	2.10037	1.96218	2.34087	2.53918	2.58572	2.21089	2.19984	2.43587	2.25202
AC007563.4	5.72104	5.88303	5.95322	6.39842	5.53572	5.90261	6.09798	5.86643	6.16578	5.96469	6.03247	5.95188	6.10921	5.54527	5.80827
AC007563.5	3.56536	2.95082	3.03376	3.79541	3.0352	3.22978	3.2236	3.21241	3.09267	3.69599	4.15873	3.48343	3.52684	3.71779	3.539
AC007566.10	5.81691	5.71824	6.02548	6.4682	6.20557	6.16909	5.97391	5.57244	5.26886	6.0115	5.2634	5.86093	6.34004	6.19105	6.4515
AC007567.1	10.4579	10.6003	10.4694	10.5573	10.5556	10.5605	10.6212	10.71	10.6292	10.5866	10.7186	10.7477	10.5642	10.6875	10.7168
AC007568.1	3.78336	3.80412	3.8285	3.59189	4.14836	3.55753	3.70429	3.7317	3.77099	3.42415	3.68185	3.49311	3.92929	3.95322	3.79473
AC007611.1	3.14362	3.12795	2.89585	3.29941	3.2466	2.90468	3.00112	3.28058	3.0792	3.0717	3.04624	2.98176	2.56321	3.20504	3.06168
AC007618.3	5.0058	5.19082	5.22087	5.64774	5.01418	5.25472	5.37013	5.16532	5.60739	5.07169	5.0292	5.14366	5.244	5.17927	5.31386
AC007620.3	5.7504	5.37167	5.9627	6.10237	5.26122	5.68809	6.09022	6.29383	5.9217	6.01239	6.35561	6.48565	5.8374	6.17017	5.73301
AC007631.1	2.33729	2.37716	2.0775	2.19147	2.23931	2.05292	1.95849	2.62115	2.10778	2.49429	2.14463	2.16176	2.31282	2.33975	2.70336
AC007652.1	4.50241	4.23766	3.99762	3.48959	4.15232	4.05089	4.02074	3.99865	3.61452	3.6537	3.80343	3.37114	4.04452	3.8045	3.90899
AC007677.2	2.90215	2.47034	2.69338	2.9438	2.69245	2.67552	2.8885	2.61904	2.66858	2.8346	2.70491	2.58446	3.293	2.89189	3.04732
AC007679.1	5.39042	5.92587	5.96361	5.41997	6.06127	5.92912	5.83327	6.04591	5.98319	5.79744	5.89474	5.63934	6.25983	5.43278	5.76235
AC007679.3	4.66199	4.48642	4.02167	4.73314	4.37733	4.52171	3.52578	4.15386	4.46433	4.50785	4.50503	4.47459	4.76643	4.5183	4.55555
AC007679.4	4.48465	4.17112	4.20198	4.30454	5.07129	5.17355	4.66106	4.56895	4.42414	4.24623	4.09657	4.27729	4.97289	5.09854	4.7564
AC007680.2	3.36603	3.75302	3.61871	3.1788	3.19717	3.59987	3.67682	3.85269	3.6995	3.57866	3.87176	4.00216	3.47592	3.66114	3.78234
AC007682.2	3.66649	3.07782	3.29417	3.93533	3.33818	3.69351	3.57492	4.03085	4.06016	3.13613	3.67818	3.67106	3.5874	3.62227	3.47909
AC007682.3	2.37896	1.85049	2.46809	2.46355	2.44798	2.47275	2.3796	2.65738	2.38203	2.57646	3.26939	2.47482	2.40315	2.65352	2.44315
AC007682.4	6.83339	6.87835	6.32228	6.11659	6.38267	5.89118	6.14769	6.1534	6.58601	5.91405	6.15774	5.97143	6.45232	5.93431	6.34611
AC007742.3	2.931	3.10766	2.7395	3.08103	3.3095	2.91156	2.93623	3.72721	3.77858	2.91378	2.8281	3.28655	3.2408	3.19467	2.85013
AC007750.1	10.7909	11.1432	10.9307	10.9253	10.9517	11.0425	10.8231	11.0991	11.0557	10.9333	10.9829	11.0873	10.9482	11.03	10.9749
AC007773.1	7.94535	8.03226	7.76867	7.77392	7.78466	7.95077	8.24379	8.07428	7.82765	7.82439	7.94639	7.98437	8.04935	8.10163	8.22318
AC007787.2	4.71722	5.64397	5.45281	4.9981	4.95777	5.78845	4.99793	4.6459	5.05221	5.295	5.05986	5.10448	5.12375	5.36163	5.05213
AC007787.3	3.98976	3.63676	3.87514	3.12064	4.16561	3.83346	3.54729	3.58959	3.75627	3.72876	3.63999	3.72064	4.08497	3.16427	3.99554
AC007790.4	3.57692	3.26177	3.3461	3.55674	3.62112	3.39562	3.81531	3.44324	3.5002	3.84111	3.94233	3.36938	3.2404	4.26039	3.71762
AC007792.1	2.75622	2.48043	3.00416	2.52964	2.76985	3.10536	2.57981	2.57086	2.69355	2.37029	2.44926	2.39557	2.62606	2.1879	2.77256
AC007795.1	5.05497	5.5152	4.90712	4.50354	4.69446	4.90167	4.93901	4.54596	4.05767	5.24347	4.63197	4.48603	4.73978	4.78273	4.452
AC007842.1	7.45309	7.73397	7.72177	7.6873	7.47305	7.70255	7.77115	7.82737	7.91027	7.7467	7.98126	7.91556	7.72643	7.7649	7.84571
AC007842.2	7.56092	7.83305	7.87852	7.79259	7.77873	7.72629	7.88986	7.91134	8.4042	7.86937	8.04634	8.02085	7.80083	7.80371	7.94242
AC007875.2	4.71774	5.32635	4.92205	4.89808	5.17262	4.8618	4.81231	4.79317	4.99673	4.83522	4.95312	4.78589	5.04284	4.55865	5.10831
AC007879.1	3.16014	3.67519	4.35442	4.42728	4.2312	3.56545	4.00614	3.95933	3.97811	3.77633	3.81065	4.15068	4.00347	4.1092	4.63492
AC007879.4	3.44981	3.76892	3.90596	3.63179	3.51732	3.66547	3.93847	2.87038	3.36175	3.49649	3.37165	3.8996	3.82659	3.31832	3.53717
AC007879.5	4.20001	4.75855	3.78923	4.17562	3.96248	4.2254	4.29992	4.13018	3.95347	4.19382	4.0433	4.14349	3.79454	4.14285	3.8109
AC007879.6	5.11742	4.64882	5.54799	4.5327	4.76289	5.30769	4.82108	4.9198	4.57292	5.55496	5.26813	5.01613	5.04214	6.07712	5.3462
AC007881.1	2.58166	2.84118	2.62363	3.6931	2.61137	4.15648	3.08045	2.74348	3.08468	3.10196	3.2065	2.78677	3.17298	3.44742	3.10384
AC007881.4	8.0561	7.61205	8.10527	8.3959	7.86077	8.21442	8.20801	8.17541	7.99246	8.2175	8.3349	8.01597	8.50149	8.3831	8.08458
AC007899.3	5.64499	5.49382	5.68927	5.47495	5.74637	5.87141	5.71459	6.0437	5.91916	5.433	5.28723	5.63838	5.94264	5.28405	5.45582
AC007906.1	3.77352	3.58879	3.93781	3.30075	3.68749	3.64397	4.10493	4.13184	3.72636	3.60179	4.23259	3.97563	4.21789	3.96076	4.02538
AC007908.1	5.31001	4.69127	4.80478	4.95362	4.78399	5.03154	4.84684	4.47277	4.82432	4.97892	5.13089	5.34357	4.94809	4.36448	4.88114
AC007919.1	1.995	2.58837	1.85074	2.37314	2.64942	2.49118	2.47838	2.04342	3.18936	2.5906	2.35598	2.59724	2.54244	2.13842	2.54468
AC007919.18	2.10692	2.24892	2.08514	2.79288	2.1565	2.42005	2.08913	2.30779	2.0154	2.38213	2.21648	2.17989	2.25309	2.33049	2.15712
AC007919.19	5.10607	4.76091	4.41181	4.65332	4.83957	4.01528	4.5449	4.92144	4.71522	4.43466	4.16167	4.6449	4.51635	3.97515	4.57741
AC007919.2	6.98051	6.8542	6.82913	6.85426	6.95878	6.71845	7.22815	7.10855	7.57927	7.11633	7.26071	7.29227	7.0806	7.27477	6.95099
AC007948.1	2.88374	2.78384	3.32148	3.20774	2.92421	2.995	2.75198	2.77381	3.51316	3.00314	3.44596	3.35359	2.7443	2.76367	2.9955
AC007950.1	4.20496	3.51293	3.90493	3.55822	3.21194	3.60697	3.17876	2.90922	3.65672	3.26004	3.1594	3.34307	3.40459	3.1628	2.92084
AC007950.2	5.45994	5.80606	5.59513	5.83008	5.46649	5.52124	5.92811	5.62221	6.02208	5.43744	6.30739	5.92266	5.85645	5.68457	4.80567
AC007952.4	3.8579	4.16865	4.33224	3.76377	3.91379	3.15786	3.44583	3.67896	4.08756	3.60948	4.06853	3.54838	3.79358	3.50836	3.89195
AC007967.2	3.57534	3.60241	3.08001	3.16616	3.70194	3.76635	3.44519	2.9056	3.48365	3.81748	3.20945	3.494	3.20499	2.77345	3.05939
AC007967.3	2.95295	2.97491	3.15	3.43247	3.19563	3.01073	3.43623	2.79662	2.83454	3.18071	2.73692	3.35581	2.63086	2.60564	2.72542
AC007967.4	4.23296	4.4292	4.32503	4.28797	4.10592	4.63479	4.205	4.43097	4.57163	4.30024	4.24577	4.29668	4.95656	4.17503	3.90249
AC007969.4	5.91494	5.36446	6.05144	6.02709	6.0208	6.01685	5.79918	5.73161	5.66788	5.80617	5.79668	6.09281	6.18101	5.95388	6.07022
AC007969.5	11.0855	10.8891	10.9726	11.4958	11.5073	11.4401	10.9172	10.7562	10.3912	10.7455	9.99612	10.2203	11.1158	10.6842	11.0905
AC008041.1	6.31555	6.51573	6.44064	5.92187	6.35766	6.3212	6.23783	6.24557	6.17723	6.26618	6.50299	6.33795	6.17921	6.25399	6.28255
AC008045.1	2.49921	2.60206	2.68506	2.72925	2.55013	2.79149	2.76505	2.93548	3.09001	2.723	2.64572	2.79974	2.40245	3.08859	2.61942
AC008060.1	3.10712	3.55368	3.34576	3.16006	3.44224	3.75867	4.12439	3.38679	4.21179	3.61441	3.13873	4.06388	3.51568	3.48891	3.40692
AC008060.5	4.0923	3.1989	2.89956	3.02229	3.25631	3.64245	3.72595	3.27619	3.62628	3.07419	3.18161	3.67696	3.81852	3.4061	3.47046
AC008060.7	7.57647	7.65457	7.4115	7.4507	7.3543	7.4685	7.2696	7.58986	7.65721	7.72667	7.7761	7.6225	7.67247	7.69896	7.59195
AC008060.8	4.25931	4.00876	4.2207	4.04071	4.45679	4.39499	4.29066	3.8538	4.68323	4.32163	4.29074	4.3979	4.2344	4.23932	4.16075
AC008063.2	3.66057	3.82605	3.4514	3.78541	4.05774	3.79943	3.74561	3.67729	3.84917	3.43051	3.84453	4.02915	3.57349	3.69903	3.74825
AC008063.3	5.09485	5.18244	5.16797	5.20756	4.98644	5.23943	4.88288	4.96619	4.5179	5.22073	5.02022	5.36511	5.28996	4.84541	5.22238
AC008065.1	7.35167	7.28857	7.63283	8.07809	8.11549	8.0691	8.03027	7.77309	7.79376	7.90342	7.28231	7.563	7.81632	7.88322	7.91341
AC008067.2	5.99078	6.26367	5.23981	5.02347	5.20129	4.66408	4.88086	4.79683	5.21468	4.86115	4.77069	4.92536	4.5346	4.50707	4.93718
AC008069.1	4.79044	4.58776	4.40504	5.02962	4.54774	4.51492	4.59738	4.35024	5.13941	4.49952	4.69159	4.61699	4.50871	4.37934	4.41534
AC008069.2	6.49704	6.19553	6.03507	6.08751	6.22895	6.24514	6.17254	6.21509	6.23967	5.90725	5.89533	6.10982	6.08739	6.13818	5.99202
AC008072.1	3.69967	2.81817	3.08912	2.88868	3.14593	3.43543	3.41888	2.87162	2.7364	3.19229	3.36163	2.70605	3.15632	2.44936	2.87076
AC008073.7	5.50137	5.67634	4.81156	4.8957	4.30435	5.13563	5.35684	5.20913	5.48681	4.96389	4.9597	4.99364	4.62771	4.96893	5.04812
AC008073.9	5.42695	5.56372	5.27405	5.32288	5.59199	5.38717	4.68113	5.21437	5.25367	5.65837	5.71924	5.55244	5.0541	4.7778	5.58951
AC008074.1	5.51838	4.84937	4.91671	4.98011	5.16291	5.31818	5.22145	5.24796	4.33561	5.31179	4.40322	4.98695	5.16527	5.43665	5.3438
AC008074.3	5.14765	4.82485	4.732	5.40832	4.37778	5.0356	5.09473	5.11042	5.25603	4.37232	5.2605	5.27455	4.83869	4.50936	5.12211
AC008074.4	3.42163	4.01503	3.47754	3.33844	3.56577	3.31554	3.62713	3.07217	3.89585	3.24654	3.31559	3.01744	3.41722	3.36116	3.39867
AC008074.5	3.75466	3.26342	3.46126	4.32308	3.55133	4.43964	3.96338	3.54354	3.54072	3.28507	3.54761	3.92597	3.27158	3.6361	3.63306
AC008079.10	4.57668	4.27424	4.18928	4.13903	3.91536	4.15419	3.94069	3.27409	3.77845	3.9671	4.5845	4.26855	3.71306	3.72859	4.03844
AC008079.9	2.96154	3.6499	2.72595	3.12701	2.95102	2.77781	3.47222	2.86303	3.04291	2.68614	3.8813	2.85966	3.92886	3.27571	2.89116
AC008085.1	1.65728	1.81041	1.98407	1.88829	2.01598	1.78528	2.15723	2.22319	2.21661	1.78692	2.30728	1.97358	1.90661	2.42208	1.84308
AC008088.4	6.39011	7.0526	6.53674	5.95417	6.03116	6.58921	5.87591	6.05905	6.47007	5.958	6.16668	6.4005	6.39588	5.94153	6.50519
AC008103.3	4.076	3.96672	4.82983	3.96829	3.9756	4.00996	3.95993	4.1781	3.81456	4.01456	3.84356	4.02919	3.99439	4.0732	3.77112
AC008103.4	4.24073	3.99452	4.42495	4.38226	3.90623	4.1434	3.73099	3.862	4.08881	4.33747	4.09877	3.91731	4.28882	3.84839	4.28522
AC008132.13	5.87981	5.68861	5.13058	5.83663	5.98262	5.878	5.8526	5.49352	5.80523	5.91815	5.68953	5.83308	6.0347	5.89381	5.69258
AC008132.13	5.752	5.95226	5.57886	5.15874	5.83075	5.68508	5.67966	5.33542	5.54693	5.49605	5.46313	5.3157	5.82352	6.13283	5.68383
AC008132.15	3.23341	3.96206	3.49777	3.16695	3.38783	4.18161	2.93121	3.20897	3.19722	3.32899	3.46541	3.1282	3.11404	3.98007	3.5776
AC008154.4	4.94196	5.37427	5.14751	5.16096	5.01945	4.96107	5.04538	4.80404	4.78744	5.20093	5.2967	4.9906	4.97045	5.23339	5.55459
AC008154.5	4.95992	4.68658	4.49402	5.0758	4.78949	4.7161	4.91919	4.66927	4.6475	4.4704	4.98398	4.28763	4.61916	4.71869	4.92747
AC008155.1	7.88862	7.83364	7.66635	7.44021	7.58363	7.84765	7.87527	7.91249	7.5451	7.79967	7.58142	7.75598	8.21347	7.79089	7.93525
AC008155.2	4.08398	4.08187	3.97306	3.61664	4.20159	3.97553	3.95366	3.67875	3.85525	4.07739	4.04576	3.81626	4.54029	3.92565	4.39776
AC008163.4	2.7463	2.93369	2.8256	3.05122	3.58662	2.54936	2.93353	3.14398	2.88476	2.95203	2.67847	2.81348	2.5358	2.59095	2.58822
AC008166.1	9.61217	9.76567	9.81432	9.74466	9.77682	9.71136	9.74049	9.80155	9.88897	9.74074	9.96979	9.78706	9.91648	9.75277	9.79243
AC008169.1	3.53389	3.16599	3.18199	3.74664	3.53363	3.37868	3.67227	3.56531	3.3181	3.93782	3.45475	3.73221	3.86842	4.08919	3.63123
AC008171.1	4.10663	4.15065	3.74769	3.20888	3.39161	3.52407	3.72116	3.71192	3.71159	3.56985	4.49295	3.48079	3.62404	3.3247	3.65729
AC008173.1	2.5865	3.40357	3.01337	3.35901	2.97205	3.5339	3.15522	2.75374	2.70794	2.6763	2.88702	3.11608	3.01023	3.28879	3.43445
AC008264.4	5.1883	5.30248	5.22431	4.99778	5.40221	4.89349	5.26743	5.19489	5.46395	5.10642	5.181	5.55608	4.84354	5.19609	5.12696
AC008265.2	6.34016	5.98646	6.31124	5.93938	5.79931	5.89471	6.19072	6.05624	5.99084	6.36025	5.3912	6.07411	6.89721	6.89376	6.92853
AC008268.1	5.30909	5.47774	4.84777	5.23551	5.17691	5.41166	5.34942	5.1293	5.13118	5.13456	4.91532	5.54818	5.27599	5.12479	5.35518
AC008268.2	6.86897	6.54762	6.3872	6.39335	6.51941	6.40185	6.47573	6.72393	6.21526	6.54568	6.7879	6.33885	6.68605	6.35865	6.29963
AC008269.2	2.69192	3.12745	3.00179	3.21231	3.10367	2.64095	3.10663	3.26604	2.99098	3.13416	3.25362	3.47374	3.31147	2.83447	2.81909
AC008277.1	6.05848	6.03474	6.49596	6.49194	6.35671	6.48683	6.24882	6.5881	6.24442	6.60845	6.60102	6.56392	6.77264	6.29736	6.90116
AC008278.3	4.58558	4.94533	4.81762	4.76286	4.65302	4.70638	4.70991	4.93018	4.6489	4.19053	5.0742	4.45653	4.57355	4.87835	4.69405
AC008280.1	3.12514	2.70499	2.77032	2.83695	2.87668	2.89716	2.59009	2.74849	2.68308	2.77345	2.42347	2.36754	2.37863	2.92479	2.55331
AC008280.3	2.46156	2.21509	2.52469	2.30953	2.3479	2.48499	2.3977	2.42469	2.38366	2.21668	2.40022	2.32055	2.64269	2.37326	2.4638
AC008281.1	5.97862	5.61253	5.13434	4.6831	5.62257	5.33866	4.76572	4.74898	4.60478	4.76095	4.93878	4.95749	4.97107	4.85639	5.15742
AC008391.1	12.2796	12.2664	12.1587	12.0755	12.1716	12.1506	12.0955	12.1616	12.2007	12.1734	12.2951	12.3332	12.1534	12.4078	12.2003
AC008410.1	5.84435	5.56153	6.34932	6.16	5.92722	6.20529	6.45426	6.83132	6.61528	6.39619	6.7033	6.57217	6.60359	6.36071	6.58542
AC008440.5	3.10064	3.28287	3.45069	3.32565	3.68952	3.943	3.79813	3.91639	3.02312	3.76946	3.24046	3.53484	4.00565	3.51907	3.20247
AC008449.1	8.05483	7.77701	7.60943	7.66166	7.79917	7.86825	7.79514	7.75335	7.89049	7.61131	7.89649	7.74217	7.8263	7.7	7.89529
AC008464.1	3.91917	3.65364	3.85897	3.94374	4.0121	4.05483	3.94832	4.20594	4.18465	3.81616	3.98905	3.82032	3.64513	4.03586	3.8327
AC008514.1	7.27936	7.28453	7.54226	7.44495	7.33923	7.31854	7.36403	7.53136	7.20071	7.25757	7.56124	7.96412	7.7113	7.59747	7.45796
AC008521.1	3.40752	2.63803	2.94182	2.74458	3.44908	3.28082	3.50361	3.33198	3.62682	3.12197	3.45852	2.85994	4.0892	2.94944	3.70915
AC008536.1	10.9968	11.0586	11.0066	10.8106	10.8483	10.9517	10.8952	10.9681	10.9883	11.0109	11.1583	11.059	11.0311	11.1676	10.8941
AC008547.1	12.5625	12.6154	12.5651	12.3911	12.5497	12.4989	12.4287	12.4158	12.5213	12.4757	12.6136	12.6496	12.612	12.6244	12.5481
AC008562.1	4.76575	5.33256	4.58246	5.0112	4.5719	4.41026	4.97687	4.761	4.75038	4.58979	4.92963	4.71945	4.24165	5.03947	4.78278
AC008565.1	3.59778	3.65916	3.29955	3.92838	3.8265	3.37459	3.34189	3.38406	3.50934	3.57395	3.75712	3.67649	3.42616	3.58276	3.42232
AC008581.1	3.58553	3.24649	3.07399	3.22352	2.66931	3.41577	3.29699	3.28285	2.77748	3.43765	3.4766	3.62417	3.42365	3.05973	3.63564
AC008592.4	5.61122	5.37931	5.46085	5.3942	5.69441	5.27235	5.61298	4.9915	5.13636	4.7419	5.8289	5.32572	5.6341	5.84918	5.5398
AC008592.5	3.94125	3.6729	4.07777	3.86062	3.88385	3.88306	3.72273	4.09521	3.76876	3.89149	3.98648	4.00014	3.6346	3.99798	4.08025
AC008592.7	4.33584	4.65172	4.14253	4.11528	4.92198	3.86614	3.99714	4.4364	4.56751	4.20455	4.19925	4.74794	3.79514	4.38994	4.36656
AC008598.1	8.65506	8.58248	8.37911	8.06964	8.63145	8.38331	8.42969	8.39698	8.49443	8.11335	8.43029	8.50349	8.29751	8.14109	8.3692
AC008623.1	9.44195	9.20216	9.33697	9.95478	9.59936	9.84864	9.41887	9.58318	10.2473	9.76061	10.0401	9.8266	9.60611	9.70284	9.65892
AC008625.1	2.80183	2.54235	2.79217	2.52948	2.51577	2.46385	2.85556	2.49407	3.1696	2.54666	2.86527	2.933	2.49918	2.79542	2.63189
AC008641.1	2.67592	2.31125	2.42651	3.19036	2.35221	2.01507	2.36909	1.80933	1.8117	2.16062	1.86634	2.41638	2.31125	3.08215	1.63766
AC008671.1	2.18268	1.98051	2.23136	2.12596	2.26727	2.5951	2.04276	1.81362	2.1048	2.11845	2.31553	1.90695	2.47471	2.50979	2.15389
AC008674.1	6.21353	6.40778	6.78903	6.61588	6.59144	6.56399	6.5688	6.54856	6.59449	6.74611	6.60402	6.57934	6.46066	6.36822	6.75404
AC008686.1	11.763	11.8231	11.6374	11.4937	11.5945	11.615	11.5119	11.723	11.6217	11.5724	11.7214	11.7787	11.5926	11.7066	11.6337
AC008691.1	2.88881	2.61973	3.64912	3.19646	2.38866	3.04237	3.12181	2.59294	2.97843	3.49643	2.93944	3.34781	2.68344	2.78984	2.81661
AC008694.2	3.00592	3.22401	3.34315	3.29277	2.90462	3.5324	3.29812	2.92709	3.63552	2.97264	2.8724	2.99469	3.5461	2.75417	3.45763
AC008694.3	5.35047	5.01148	5.59468	5.11419	5.52398	5.27099	5.54563	4.47671	5.08326	5.03566	4.9748	4.73136	4.75708	5.54042	4.76484
AC008703.2	5.7397	5.94939	5.96721	6.65022	6.19346	6.88921	5.33104	6.27063	6.15846	5.94071	6.32322	5.63617	5.71314	5.67789	5.72975
AC008740.1	13.2591	13.2311	13.1919	13.1235	13.1184	13.22	13.0824	13.2027	13.1747	13.2369	13.3079	13.2755	13.2726	13.3151	13.1505
AC008746.10	5.00048	4.53891	4.46562	4.6298	4.77416	5.64441	4.42681	4.62602	3.97528	4.94503	4.13332	4.6332	4.57612	4.73355	4.84523
AC008746.3	5.45902	5.51237	4.05083	4.84267	5.0764	5.22739	5.32903	5.08258	5.39968	5.23518	5.30196	4.67315	4.35288	4.56666	4.84173
AC008746.5	4.02175	3.5103	3.42962	4.63541	3.9037	3.85949	4.15606	4.34427	3.2439	3.87258	4.29844	4.21263	4.24053	4.20022	3.84824
AC008746.9	5.85379	5.30946	4.79049	5.41922	5.081	4.67941	5.06772	5.13688	5.39395	4.99753	5.24087	4.97598	5.27564	5.19954	5.17097
AC008752.1	6.61929	6.82306	7.19478	7.35965	7.50683	7.14155	7.75496	7.71469	7.17956	7.48981	7.17194	7.28921	7.4341	7.42359	7.27847
AC008753.1	7.32132	7.40317	7.47347	7.63329	7.39165	7.34018	7.47397	7.58554	7.30717	7.13327	7.61304	7.6967	7.56101	7.77972	7.39542
AC008753.3	8.29019	8.03474	7.83939	7.96459	7.84257	7.85458	7.69678	7.51032	7.1007	7.4385	7.24889	7.53693	7.98457	7.77458	7.84777
AC008753.4	5.5581	5.74116	5.6564	5.40849	5.70968	5.81249	6.07553	5.72696	6.04555	5.79394	5.24524	5.97852	5.66183	6.08205	5.63807
AC008753.6	5.6279	5.6442	5.61135	5.57009	5.6793	5.53555	6.00245	5.20572	5.38641	5.61503	5.13264	5.44028	5.75823	5.65192	5.52587
AC008756.1	3.4881	3.91501	3.73081	3.4989	3.48829	3.24962	3.33553	3.70839	4.1613	3.23563	3.82308	4.06553	3.67412	4.45496	3.6769
AC008759.1	13.7048	13.7781	13.8045	13.8287	13.792	13.7977	13.7442	13.7672	13.9106	13.8149	13.8723	13.8564	13.755	13.8455	13.8143
AC008780.1	3.0995	2.22044	3.05636	2.41021	2.35426	2.39725	2.77752	2.86218	3.57622	3.41642	2.83271	2.71815	2.34826	2.97072	2.43034
AC008781.7	5.09411	5.94413	5.66209	5.16055	5.65034	5.56757	5.60177	5.43124	5.56234	6.15532	5.51036	5.06664	5.2643	5.22371	5.48816
AC008798.1	10.99	11.0205	11.0097	11.0401	10.8886	10.9801	10.9457	10.9551	11.1594	10.8072	11.0079	11.046	10.8497	11.1144	11.0097
AC008810.1	9.59027	9.61245	9.66951	9.68631	9.60825	9.5825	10.0412	10.0221	10.227	10.0345	10.3731	10.1369	9.55484	9.7914	9.71188
AC008834.1	4.58619	4.62339	4.22415	3.78547	4.52321	3.99999	4.3036	4.13012	4.05682	4.61607	4.49332	4.00704	4.31194	4.25019	3.93638
AC008834.2	7.38626	7.31173	7.62423	7.69872	7.55459	7.43537	7.52181	7.68139	7.37906	7.84315	7.54205	7.79566	7.7735	7.80948	7.4652
AC008836.1	5.26218	5.29296	5.36163	5.53353	5.45694	5.47831	5.62711	5.69971	5.97356	5.69804	5.6313	5.77076	5.24925	5.71057	5.43838
AC008850.3	3.71991	3.53807	3.98639	3.33636	3.80292	3.53635	4.0003	4.0239	3.87336	3.86345	3.54643	4.07192	3.85645	3.80562	3.74663
AC008865.1	5.25259	5.37386	5.09148	4.5509	5.02317	4.55977	5.02724	5.17891	4.58936	5.44374	5.32682	4.70927	4.34498	4.98406	4.5361
AC008869.1	12.4603	12.4143	12.3015	12.2161	12.2137	12.2684	12.2599	12.2736	12.344	12.2406	12.3823	12.3508	12.3301	12.4801	12.2669
AC008869.2	2.12352	1.98155	2.99153	2.19383	1.88407	2.24224	2.0397	2.51108	2.2945	2.04931	2.21503	2.38444	2.52272	2.17612	2.09404
AC008906.1	8.13255	7.91089	7.92314	7.55679	7.76337	7.80265	7.4465	7.51103	7.85161	7.7767	7.5544	7.43138	7.45309	7.65094	7.49766
AC008914.1	13.2837	13.2274	13.1846	13.2578	13.275	13.2312	13.3252	13.3595	13.2419	13.274	13.2049	13.2702	13.2578	13.3854	13.3004
AC008937.2	4.43832	4.46773	4.2684	4.57857	4.72452	4.34377	4.50365	4.11124	4.10792	4.83474	4.16701	4.42574	4.14445	4.3165	3.99992
AC008937.3	3.41951	3.5499	3.40896	3.45915	3.18651	3.30895	3.18269	3.4994	3.48441	3.58742	3.53908	4.00896	3.48226	3.44125	3.58626
AC008938.1	11.6629	11.6489	11.6648	11.5134	11.6368	11.5963	11.7214	11.6068	11.687	11.6711	11.9353	11.7806	11.7809	11.8075	11.6344
AC008940.1	2.92655	3.61077	2.73171	2.60871	2.51374	2.98929	2.92157	2.97012	2.77182	2.42041	3.03433	2.79225	2.86306	3.27382	2.76682
AC008967.1	5.5578	4.99449	5.43385	5.20965	5.15757	5.48497	5.27268	5.36412	5.71022	5.42522	5.36444	5.28155	5.40771	5.6212	5.40966
AC008982.2	8.11369	8.0736	8.1414	8.22913	7.99011	8.07771	8.14983	8.22541	8.28538	7.99035	8.21324	8.01321	7.98724	8.42498	7.92685
AC008984.5	5.62979	4.33817	3.72479	4.01124	4.42387	4.49275	4.03695	4.2061	5.13827	4.42385	4.01545	3.90201	4.29828	4.46088	3.82052
AC008984.6	5.617	5.90126	5.34914	5.70752	5.7138	5.07018	5.94818	5.40337	5.36696	5.61345	5.8775	5.16517	5.47582	5.37951	5.58594
AC008984.7	4.14454	4.15092	3.85936	3.73786	3.11595	3.62922	3.63743	3.80289	3.43001	3.61028	3.72033	3.71837	3.71665	3.30802	3.66424
AC008985.1	4.06427	4.7236	4.04077	3.64954	4.27768	4.40146	4.44106	4.55821	4.26312	4.08342	4.31225	3.93317	4.64564	4.26047	4.1018
AC008991.1	5.8001	6.19084	5.819	6.29484	6.06119	5.87462	5.79103	5.76064	6.28955	6.43532	6.20638	6.00398	5.76071	6.03136	6.03631
AC008992.1	5.33594	5.79131	5.09066	4.62592	4.77564	5.31247	4.56755	4.65931	4.2675	4.65871	4.98345	4.86132	4.46895	5.10606	4.97673
AC009005.2	4.76934	4.74863	4.65209	4.17504	4.15901	4.28938	4.51502	4.66417	5.22134	4.6121	4.45955	4.46416	5.01648	4.70181	4.73004
AC009009.1	7.95092	8.11294	8.15105	7.77737	8.29736	8.06953	7.95421	8.14703	8.31733	8.03848	8.10107	8.02725	7.80943	8.10466	8.04313
AC009022.1	10.1021	10.1919	10.2282	10.3167	10.0711	10.2101	10.5633	10.5864	10.6951	10.5924	10.6914	10.7282	10.3076	10.3643	10.2991
AC009035.1	6.31463	6.20967	6.51227	6.71568	6.06898	6.53598	6.68281	7.10652	6.92295	6.51313	6.61855	6.84225	6.84381	6.77862	6.72992
AC009060.2	11.4264	11.4108	11.5062	11.545	11.5386	11.4135	11.7419	11.8232	11.7961	11.6454	11.6977	11.9859	11.4244	11.6473	11.5279
AC009065.2	2.57276	2.13941	2.69689	2.63955	2.42597	1.9439	2.36657	2.58823	2.31957	2.2577	3.25369	2.89704	2.75802	2.65986	2.4991
AC009065.3	8.24672	8.02441	7.69868	7.79837	7.86006	7.929	7.8074	8.04318	8.0117	7.88156	8.24065	7.91297	7.85751	7.94563	7.95902
AC009065.4	5.22925	5.3703	5.10248	5.05978	5.21825	5.05947	5.32463	5.38476	5.19888	5.28657	4.79875	5.0749	5.38052	5.1226	5.12964
AC009080.1	2.90805	2.3821	2.48285	2.53819	2.62747	3.19702	2.6199	3.36229	2.49004	2.99001	2.62403	3.18337	2.56831	2.66153	2.40977
AC009081.1	3.33064	3.59729	3.49969	3.70764	3.3485	3.61752	3.49453	3.58635	3.92522	3.58367	3.85223	3.9977	3.73517	3.60514	3.51007
AC009091.1	3.68024	3.73018	3.75146	3.78559	3.81669	3.52266	3.90347	3.70271	3.51082	3.64921	3.55267	3.86744	4.09459	3.71296	3.74412
AC009095.4	4.8516	5.62002	5.47568	4.64403	5.2896	5.22489	5.1674	5.08853	5.64776	5.17079	5.38007	4.97878	4.70469	5.57543	4.78085
AC009108.1	10.0554	10.0254	10.0477	10.1327	10.1404	10.1082	10.2879	10.2024	10.0986	10.1549	10.1186	10.2334	10.1531	10.1317	10.2255
AC009108.2	6.29636	6.25492	6.52859	5.92838	6.33008	6.14834	5.84067	6.06475	6.3991	5.89503	6.21964	5.88997	6.12948	5.94989	5.90866
AC009110.1	3.0822	3.06426	3.14394	3.06475	3.18966	3.18485	2.97201	2.92177	3.29319	3.3315	3.10775	3.44522	3.31104	3.38395	3.04536
AC009120.10	3.9524	4.17824	3.69804	4.228	4.29459	3.84648	4.04087	3.86156	4.12875	4.43538	3.95549	4.32089	3.71324	4.14061	3.91023
AC009120.11	4.41881	4.24317	5.21782	5.16813	4.58322	3.91494	4.79704	4.8811	4.99727	4.49739	4.84633	4.39492	4.28459	4.73712	4.82724
AC009120.3	6.23216	6.37189	5.95294	6.91553	6.3528	6.88764	5.98601	6.64577	6.51209	6.42713	6.58718	6.77068	6.44138	6.39973	6.79538
AC009120.5	4.13379	4.62408	4.72046	4.12145	4.06552	3.98478	4.30829	4.1981	3.62329	4.48832	4.36558	5.04257	3.68983	3.77509	4.171
AC009120.6	6.59263	6.35343	6.73412	7.21686	6.86749	6.82846	6.16404	6.64676	6.35396	6.59899	6.4999	6.69172	6.80686	6.57901	6.29613
AC009120.8	5.96767	6.01603	5.95175	5.60004	5.77519	5.78336	6.06965	5.92187	5.70352	5.80624	5.70978	5.64002	5.59815	5.78466	5.92662
AC009120.9	3.45181	3.47664	3.65493	3.749	3.58429	3.72551	3.43449	3.3805	4.13969	3.7512	4.22452	3.43812	3.76839	4.14435	3.85039
AC009121.1	8.70917	8.72485	8.39321	8.24583	8.40647	8.32658	8.02494	8.0489	8.41848	8.36011	8.44057	8.21002	8.14649	8.28829	8.22809
AC009121.2	8.57632	8.45155	8.36065	8.1532	8.27866	8.29765	8.0544	8.17041	7.72559	8.2427	8.11512	8.241	8.51583	8.4178	8.44626
AC009127.1	6.98915	7.24136	7.10936	7.14236	7.14702	7.16157	7.11566	7.15669	7.325	7.12071	7.24153	7.25635	7.09612	7.11507	7.20763
AC009133.12	7.61321	7.46253	7.39834	7.09138	7.30372	6.97319	7.51628	7.0053	7.26459	6.8673	6.9377	7.12804	7.21114	6.86617	7.21782
AC009133.12	6.87615	6.11006	6.50009	6.10704	6.33319	6.44309	6.14366	6.58302	6.23198	6.00633	5.62688	5.85023	6.23897	6.03733	6.22323
AC009133.15	7.74164	7.74683	7.59774	7.27779	7.5335	7.49612	7.25706	6.40788	7.14511	7.1337	6.99384	6.93441	7.06987	7.09385	7.17826
AC009133.17	6.99807	7.10779	6.54439	6.06232	6.5814	6.63665	6.63924	6.55941	6.5425	6.64744	6.63963	6.70145	6.35043	6.44596	6.88027
AC009133.21	5.603	5.91712	5.61473	5.66967	4.86314	5.71933	5.62384	5.43222	5.16586	5.60146	5.44651	5.45736	5.58215	5.39375	5.30625
AC009134.1	3.79175	4.2857	4.85092	4.5383	4.63396	4.68773	4.3978	4.38368	4.70072	4.90958	4.69158	4.19663	4.46665	4.53926	4.37368
AC009159.1	2.47914	2.30986	2.59102	2.50467	2.59409	2.41585	2.66725	2.73137	2.97495	2.77441	2.64813	2.66889	2.58612	2.62094	2.60915
AC009161.1	2.50781	3.11855	2.60591	2.58994	2.3375	2.58687	2.22691	2.50912	2.80912	2.54526	2.41085	2.26475	2.59592	3.30666	2.2966
AC009166.5	6.07802	6.44231	5.60617	5.76779	5.2991	5.88592	5.69446	5.39256	5.80481	5.86575	5.92495	5.80891	5.74994	5.86922	5.65686
AC009166.7	4.0937	4.08333	4.35333	3.81249	4.91665	4.05187	4.02537	3.92492	4.69722	3.71128	4.33602	4.35832	4.28226	4.21371	4.65892
AC009196.1	4.67697	4.20438	4.15223	4.43979	4.67654	4.66234	4.93105	3.88345	4.82717	4.60909	4.58769	4.40595	4.45551	3.88268	3.77427
AC009227.3	2.26842	2.88917	2.18911	2.26112	2.09778	2.42594	2.84844	2.15815	2.47091	2.57763	2.74451	2.34871	3.17343	2.47298	2.6604
AC009228.1	3.77471	4.97627	3.70497	4.22089	4.01561	3.81237	4.26096	4.2522	4.01356	4.44717	4.1584	4.70407	4.13028	3.97283	4.11007
AC009229.5	4.30552	4.52434	4.23575	3.47745	4.41803	4.31267	3.62665	3.67831	3.31044	4.41229	3.49123	3.77636	3.99083	4.09976	3.60524
AC009229.6	5.34528	5.0497	5.14594	5.18376	5.29915	5.21333	5.23844	5.24235	5.18159	5.39866	5.28146	5.13809	5.19373	5.39427	5.35203
AC009236.2	6.57406	6.15521	5.94222	5.38188	6.05026	5.99142	6.14759	6.00032	6.10327	6.12924	6.39484	6.24578	6.12951	6.18328	6.37547
AC009237.10	4.98169	4.26584	4.85145	4.39821	4.23431	4.16552	4.37869	4.66176	4.3955	4.6719	4.0277	4.49525	4.52205	4.29966	4.51935
AC009237.11	5.41991	5.24955	5.17344	5.16667	4.8037	4.992	5.23509	5.19692	5.37037	5.35563	5.43197	5.51862	5.16132	5.49405	5.40927
AC009237.13	3.19199	3.38714	3.07694	3.11101	3.07705	2.98637	3.22313	2.86711	3.28495	3.05149	3.77466	3.27594	3.1257	2.9911	3.55606
AC009237.14	2.87733	2.84635	2.81853	2.65708	3.02126	2.7535	2.72994	2.90699	2.69083	2.52759	2.3553	2.77957	2.96905	2.75295	2.88492
AC009237.16	4.32369	4.67601	4.19685	4.45863	4.19636	4.22547	4.26371	4.10156	4.67693	4.35773	4.88525	3.7654	4.45176	4.4492	4.02463
AC009237.17	3.46587	4.01664	2.98363	4.03239	3.68975	4.11023	4.03513	4.12454	3.29362	4.26348	4.08964	4.13243	3.83248	3.41358	3.85182
AC009237.2	5.20793	4.78523	4.28177	4.14715	4.26002	4.27005	4.27286	3.99969	4.47185	4.86765	5.30712	4.4405	4.05235	4.79195	4.50151
AC009237.4	3.22992	3.74088	3.61885	3.19669	3.4462	3.35409	3.14935	3.34852	3.39435	3.32208	3.75376	3.27852	3.18385	2.72414	3.85321
AC009237.5	3.21344	2.68679	2.90344	2.99345	2.63484	2.86238	2.77531	2.40939	3.01863	3.36746	3.22093	2.93827	3.12626	2.53125	2.9781
AC009237.6	2.41569	2.40479	2.9442	3.03182	2.00508	2.6952	2.3231	2.28574	2.77654	2.16261	2.69086	2.30058	2.55219	2.43492	1.84954
AC009238.6	4.46067	4.54557	4.46861	4.30575	4.5118	4.535	4.04277	4.77662	4.16476	4.28946	3.93361	4.40729	4.54857	4.54984	4.43417
AC009238.7	3.48373	4.14665	3.36093	3.41754	3.39051	4.21626	3.9116	3.81855	3.88644	3.80865	3.63041	4.06224	3.57268	3.38478	3.76635
AC009238.8	4.1819	4.72781	4.54747	4.10919	4.19136	4.1778	3.93739	4.18333	4.45945	4.62141	5.03128	4.32915	4.08	4.3513	3.75373
AC009245.3	10.1565	9.87901	10.2572	10.7256	10.6832	10.7582	10.1736	10.0641	9.74244	10.0458	9.63277	9.90889	10.6455	10.2339	10.5941
AC009260.1	2.79992	3.36747	3.04489	3.71772	3.66131	3.15204	3.53186	2.87053	3.73608	3.20291	2.95456	2.99796	2.74825	3.06698	3.02295
AC009262.2	4.98866	4.53173	5.1986	4.8608	5.52598	5.83809	5.32611	5.48438	4.65766	5.09593	5.0853	5.4265	5.68699	4.10012	5.49314
AC009263.2	2.05982	2.43621	1.86677	2.29891	2.23559	2.14887	2.53019	2.15666	2.82917	2.42662	2.13472	2.07786	2.81625	2.31633	2.70771
AC009274.6	7.0545	7.00555	6.92747	6.57852	6.83675	6.9077	7.20491	7.06632	6.93542	6.89897	7.24304	6.84096	6.71489	6.93085	7.13034
AC009276.4	3.86367	4.15897	4.50462	4.13549	4.21431	4.4678	4.40949	4.66307	4.17374	4.15752	4.28251	4.40138	3.72713	4.52891	4.3229
AC009297.1	5.53515	5.06873	5.0771	5.7704	5.45193	6.03595	5.79829	5.61781	5.70218	5.40982	5.84743	5.8106	5.29772	5.56379	5.61731
AC009299.1	2.69655	2.67368	2.71524	2.70141	2.6125	2.7977	2.74634	2.71476	2.84472	2.73933	2.76274	3.12502	2.9452	2.96214	3.179
AC009299.4	7.75154	7.56894	7.59749	7.96586	7.93325	8.0567	8.24848	8.55077	8.87096	8.60013	8.80298	8.69977	8.06687	8.3148	7.98334
AC009299.5	7.98378	7.86474	8.11045	8.48451	8.57788	8.56435	8.27624	8.37607	7.83067	8.53016	8.01079	8.27201	8.76529	8.33573	8.66438
AC009302.2	5.94801	5.66432	5.86959	5.95976	5.87665	5.83646	5.97997	6.04447	5.81523	6.00318	5.82298	5.94698	5.88294	5.93652	5.68695
AC009303.1	5.18815	4.85252	5.16697	4.99248	5.19458	4.90544	5.10817	4.77627	4.53504	5.00582	4.87544	5.24856	5.52251	4.27335	5.07621
AC009303.2	3.32739	3.88064	3.51094	3.49207	3.47176	3.67312	2.98482	3.67751	3.88229	3.64003	3.9928	3.98641	3.69316	3.75929	3.17514
AC009303.3	6.13722	6.27952	6.73165	5.98934	6.04961	6.32843	5.93948	6.1236	6.60969	6.05933	6.38105	6.31008	6.0728	5.78633	6.18738
AC009305.1	3.54554	3.95097	4.24488	3.2874	3.79681	3.94355	3.74288	3.52635	3.77202	3.48894	3.68483	4.11063	3.83377	3.81349	3.77351
AC009305.2	5.66954	5.40346	5.68724	5.78724	5.65307	5.63067	5.75203	6.17868	5.98675	5.79804	5.77628	5.75836	5.62428	6.14037	5.56958
AC009310.1	3.18105	2.67387	3.25769	3.47121	3.03845	3.10783	3.1249	3.40337	3.15481	3.19346	3.11244	2.97411	2.97817	3.49374	3.11809
AC009312.1	6.60323	6.23959	6.72971	6.38083	6.73955	6.96601	6.53314	6.5553	6.63102	6.18414	6.23491	6.10844	6.59033	6.58426	6.81228
AC009313.1	5.19438	5.45978	5.26534	5.46079	4.7526	5.16685	5.36747	5.08877	5.47481	5.20383	5.48854	5.00364	5.29303	4.98984	5.76151
AC009313.2	3.76	3.85039	3.42068	3.63023	3.61887	2.8386	3.2154	3.02361	3.50499	2.90444	3.39683	3.08155	3.40849	2.96352	2.62039
AC009336.1	3.5829	3.34641	3.26599	3.45277	3.44918	3.56602	2.96816	2.9097	3.32924	4.05532	4.17822	3.81362	3.73176	4.25357	3.65206
AC009362.2	4.91749	5.25886	5.28737	5.1181	5.38549	5.4964	5.25175	5.28198	4.84965	5.73091	5.37119	4.89286	5.56757	5.11759	5.43771
AC009404.2	6.46563	6.41293	6.63966	6.72261	6.59968	6.43633	6.57157	6.72345	6.54656	6.85405	6.58287	6.88566	6.6003	6.5651	6.57415
AC009406.1	7.32132	7.40317	7.47347	7.63329	7.39165	7.34018	7.47397	7.58554	7.30717	7.13327	7.61304	7.6967	7.56101	7.77972	7.39542
AC009406.2	7.32132	7.40317	7.47347	7.63329	7.39165	7.34018	7.47397	7.58554	7.30717	7.13327	7.61304	7.6967	7.56101	7.77972	7.39542
AC009410.1	4.72024	4.828	5.74421	5.66408	6.09481	5.88279	5.42954	5.85495	5.60009	5.87508	5.01333	6.16675	5.95739	5.63231	5.43313
AC009411.1	4.12307	4.29177	4.00656	4.16609	3.86861	4.21545	4.0208	3.87925	4.07719	4.04449	4.37413	4.48045	4.17663	4.19741	4.29537
AC009413.2	6.97854	6.78708	6.98891	7.13975	7.0795	7.3817	7.26357	7.27752	7.28213	7.40462	7.40954	7.29958	7.39591	7.08779	7.43805
AC009414.1	2.70233	2.61939	3.04268	2.24975	3.03624	3.24147	2.57628	2.29615	2.38258	2.34944	3.03179	2.51176	2.32223	3.07718	2.71192
AC009474.1	6.07067	5.78748	5.91477	5.46523	5.52182	5.94882	5.74185	5.90282	6.00486	5.93419	5.71111	5.32172	5.788	5.40749	6.02619
AC009474.2	8.75748	8.54683	8.6432	9.12994	8.9838	9.09685	8.72537	8.61737	8.54627	8.65393	8.40465	8.78508	8.87217	8.52068	8.8729
AC009477.7	7.67106	7.40085	7.59412	7.45817	7.65725	7.6115	7.04368	7.24265	7.26921	7.33491	7.45326	7.23348	7.41029	7.08199	7.17853
AC009478.1	3.10084	3.25601	3.05761	3.13589	3.01507	2.79759	2.78879	2.63914	3.4745	3.09948	3.3015	2.95488	3.20875	3.35835	3.12425
AC009478.2	5.17491	4.73067	5.89781	6.04515	5.5773	5.6091	5.93348	6.09577	6.32295	6.06206	6.13001	6.16785	5.93467	6.33739	5.76213
AC009480.1	3.95967	3.6549	4.34048	4.54261	4.1512	4.0543	4.23902	3.92202	4.23053	4.54261	4.01572	4.74361	4.43847	4.37056	4.45768
AC009480.3	4.20343	4.92479	4.4493	3.54752	3.99442	3.92031	4.9294	4.26767	4.07061	4.03423	4.2929	4.69334	3.64387	3.54524	4.14126
AC009480.4	3.8634	4.35526	4.77935	4.55336	4.1514	4.26936	4.18035	4.85417	4.73068	4.63565	4.19081	3.80527	4.21228	4.42569	4.3833
AC009487.4	5.99885	6.28254	5.62774	5.51826	5.63619	5.86021	5.49157	5.35366	5.83608	5.48567	6.08404	5.51005	5.64997	5.6374	5.90913
AC009491.1	3.75708	4.35142	3.76713	3.6499	3.86054	3.80626	3.37869	3.65594	3.79835	3.8557	3.85865	3.65561	3.98476	3.73974	3.57031
AC009491.2	4.15364	3.8992	4.36427	3.46311	3.12886	3.84277	3.14035	3.58085	3.66815	3.67126	4.08501	3.52877	3.42585	3.68809	3.76264
AC009494.3	5.08833	4.46526	4.64705	5.00671	5.20733	5.68001	4.86928	5.16533	4.25743	5.11939	4.84695	5.01685	5.16154	5.31703	4.38875
AC009495.1	4.50472	4.31931	3.82388	4.60207	4.25535	4.37967	4.34452	4.31729	4.42588	4.51241	4.46454	4.55373	4.46407	4.2595	4.51521
AC009495.2	5.47186	4.9205	5.06049	4.85557	4.94309	5.13646	4.5749	4.91172	5.68966	5.03443	5.12966	5.08151	5.07479	5.10857	4.62196
AC009495.3	4.15691	4.27963	4.30783	4.51966	4.2407	4.63832	3.97783	4.22639	4.14529	4.10087	4.23951	4.36155	4.20492	4.01818	4.28911
AC009495.4	4.73259	4.63176	4.81314	4.47976	4.67187	5.0302	4.44335	4.22224	4.39164	4.96733	4.67586	4.35512	4.40769	4.39433	4.46509
AC009498.1	3.83094	4.28638	3.58863	4.11069	2.81351	3.52159	3.69509	4.17129	3.76124	3.21284	3.1939	2.72992	2.93634	3.43927	4.29255
AC009499.1	4.81541	4.56567	5.00263	5.01664	4.91254	5.4045	5.4159	5.45335	5.09639	5.24029	5.40155	5.19892	5.21479	5.1405	5.30046
AC009500.2	2.74956	2.52752	2.99999	3.05498	2.86824	3.06514	2.78394	2.73748	2.42255	2.7429	2.91444	2.89744	2.93277	3.03231	2.69243
AC009502.1	3.945	3.78091	4.18066	3.98525	3.97212	3.82774	3.9833	4.10943	4.37586	4.24045	4.55172	4.17817	3.97388	3.74354	4.24546
AC009502.4	5.06642	4.76577	4.37918	4.57409	4.33692	4.50759	4.06016	4.5484	4.35027	4.18688	4.22017	4.54246	4.05724	4.26198	3.83025
AC009505.2	5.7574	5.99759	5.61979	5.83495	5.73954	5.6178	5.36356	5.32988	5.01351	5.60735	5.46229	5.72175	5.58894	5.51689	5.3444
AC009505.4	6.2275	6.00098	5.56819	5.6116	5.65091	5.94226	5.41692	5.17688	6.01275	5.86245	5.65166	5.22942	5.5356	5.17987	5.96799
AC009508.1	5.30672	5.60809	5.18251	5.12241	5.51452	5.48227	4.98405	4.91482	5.59009	5.52496	5.54114	5.20121	5.28114	5.15232	5.28853
AC009517.2	4.97592	4.8977	4.72925	5.09849	5.41397	5.42411	4.81893	4.77839	4.85418	4.77401	4.6521	4.40101	5.24889	4.54927	5.50595
AC009518.2	3.01316	3.26485	3.51835	4.13666	2.95253	3.23805	3.19116	3.80597	3.1595	2.86017	3.17403	3.16404	2.96964	3.62979	3.14935
AC009518.3	4.06691	4.36718	4.25835	4.22468	3.64093	3.817	3.71438	3.93087	3.89058	3.79565	4.02799	4.48662	3.63007	4.24644	4.11623
AC009518.8	3.69349	3.32686	3.70782	3.11214	3.1207	2.91262	2.92028	3.51972	3.51345	3.54885	3.20018	2.99572	3.73072	3.06693	3.19852
AC009531.2	5.39246	5.51789	5.62902	4.98964	5.29537	5.52054	5.17355	5.16531	5.61999	5.02196	5.74931	5.28853	5.44489	5.16517	5.64973
AC009541.1	2.92259	2.97212	2.76397	2.68946	2.70668	2.95538	2.63027	3.03468	2.98486	2.83812	2.80844	2.46779	2.75668	2.64663	3.12235
AC009542.2	5.46185	5.46914	5.02372	4.86795	5.06645	5.10381	4.89218	4.80221	4.5961	5.09831	4.64882	4.84333	4.82236	4.95092	4.96727
AC009677.1	6.17709	6.03251	6.30062	6.44662	6.5794	6.48762	6.53012	6.59891	6.77278	6.52051	6.92369	6.92725	6.37428	6.55859	6.561
AC009695.1	11.2715	11.351	11.46	11.3704	11.4605	11.4141	11.4443	11.4365	11.5799	11.445	11.6342	11.5123	11.3957	11.364	11.5917
AC009729.1	6.505	6.87859	6.99763	6.40152	6.91731	7.19419	7.09926	7.13711	7.01402	6.69396	7.10953	6.75152	6.97935	7.06103	6.94412
AC009784.1	4.35498	4.09496	4.37001	4.46214	4.39066	4.12698	4.3782	4.58896	4.57387	4.34139	4.47718	4.43867	4.96612	4.67789	4.51243
AC009784.3	2.18419	2.96101	2.35592	2.78907	2.47518	2.49208	2.27731	2.37563	2.52113	2.31374	2.94389	2.72354	3.2682	2.73487	2.6347
AC009784.4	2.88087	2.29226	2.50959	2.18201	2.5171	2.15087	2.02518	2.11519	2.46307	2.28553	2.3924	2.2683	2.22988	2.38757	2.10293
AC009800.1	5.43838	4.58018	5.24905	5.52422	5.58035	5.17875	4.96744	5.08162	4.99923	5.08384	5.25445	4.92778	4.88695	5.50425	5.08384
AC009831.1	8.71542	8.93169	8.92975	8.82777	8.75745	8.77994	8.797	8.93607	8.91407	8.86957	8.75346	8.82189	8.78154	8.7552	8.73722
AC009835.1	2.86935	2.74667	2.80794	2.65986	2.25976	2.51207	2.4061	2.79171	2.5655	2.56426	2.33441	2.58603	2.55403	2.68795	2.44886
AC009878.2	3.19797	3.74953	3.83969	3.19141	3.78855	3.08513	3.77992	3.46293	3.27837	3.50353	3.77015	3.46257	3.22408	3.40979	3.59102
AC009892.10	5.98617	5.80318	5.68153	5.51663	5.71941	5.73851	5.89619	5.3704	5.78243	5.7099	5.97849	5.65443	5.75434	5.77358	5.53276
AC009892.2	4.9288	5.36688	5.06199	4.73919	4.92499	4.62657	4.76528	5.00664	5.26472	5.17563	4.59326	4.89785	4.65496	4.65848	5.07689
AC009892.5	6.05711	6.38653	6.21372	5.91468	6.11322	5.77511	5.86561	5.74715	5.94995	6.25174	6.2499	5.81247	5.94282	5.79387	5.70683
AC009892.9	5.44965	5.76909	5.47864	5.4257	5.69221	5.49835	5.80625	5.8032	5.83752	5.47102	5.66703	5.77755	5.47959	5.65692	5.69095
AC009941.1	2.60312	3.14336	3.09186	2.64641	3.26052	3.24381	3.12556	2.69195	2.74578	3.65092	2.74366	2.85358	2.64072	3.19053	2.93488
AC009945.4	5.82794	6.34338	5.76722	5.68449	5.90089	6.13453	6.00954	6.01164	5.77341	6.16445	5.34821	6.25701	5.75633	5.44822	5.72512
AC009947.2	4.74833	5.03975	4.75977	4.65374	4.30119	4.30833	4.76734	4.36395	4.4424	4.37662	4.42447	4.0852	4.51846	4.51713	4.55868
AC009947.5	5.04682	4.47387	4.98547	4.06868	4.18356	4.41409	4.82057	4.0654	4.60036	4.82239	4.95061	4.93763	4.48463	4.54509	4.57912
AC009948.7	6.83746	6.09647	6.73587	6.95054	6.82636	6.84383	7.05196	7.08049	7.03001	6.80443	6.70855	6.87536	7.30652	6.97976	7.10345
AC009950.2	3.53017	4.17823	3.85978	4.23851	3.64609	4.17326	4.00101	3.99341	3.25638	3.64997	4.31017	3.6786	3.61612	3.82618	4.51631
AC009955.8	3.93919	3.72347	3.90151	3.26834	3.75367	3.37625	3.62222	3.20876	3.97088	3.33598	3.01967	3.50764	3.88448	3.16586	3.46196
AC009961.2	6.31719	5.53399	6.31855	6.31937	6.36945	6.61523	6.52069	6.01072	5.92581	5.84932	6.1416	6.03239	6.25174	6.19636	6.01779
AC009961.5	3.27093	2.56138	2.56346	2.65503	3.00827	2.55605	3.16032	2.91037	2.91567	2.5282	2.81436	3.1137	2.74677	2.99195	3.07462
AC009963.3	6.55655	6.17491	7.06326	7.51035	6.72649	7.33703	7.06431	7.25595	7.00265	7.11529	7.11467	7.19186	6.81205	7.12882	7.12874
AC009963.4	8.46755	8.1365	8.49176	8.96852	8.63456	8.5305	8.67961	8.8809	8.97834	8.90773	8.8195	8.98254	8.79178	8.75673	8.57954
AC009963.5	5.05881	4.57418	4.83306	5.2023	5.16515	4.83652	4.87592	4.86824	4.78206	5.1819	4.82037	4.97702	5.38883	4.95979	5.15605
AC009963.6	7.29166	7.00293	7.38077	7.39146	7.10028	6.99993	7.37301	7.26808	7.26698	7.37442	6.9805	7.20442	7.57456	7.41684	7.26002
AC009965.1	3.75859	3.54569	4.24453	3.88157	3.80504	3.71275	3.58348	3.48251	3.87422	3.77902	3.51343	3.78466	3.53611	3.4854	3.75561
AC009965.2	3.12991	2.59176	3.00605	3.108	3.18362	2.90515	2.82997	3.40734	3.20898	2.89512	3.42046	3.44606	3.26479	3.27647	3.43998
AC009967.3	4.65606	4.61825	4.93106	4.93725	4.63025	5.08648	4.6678	4.92276	4.91775	4.72057	5.07882	4.47521	4.44364	4.74173	4.49455
AC009969.1	5.68784	5.90384	5.63016	5.85903	5.8346	6.25175	5.72137	5.93905	5.64022	6.17017	6.11911	6.31484	5.9837	5.94565	5.98431
AC009970.1	4.31794	4.77406	4.7193	4.68237	4.82205	4.33484	4.53125	4.45842	4.47372	4.59863	4.90555	4.91818	4.585	4.76486	4.74964
AC009973.1	13.6076	13.6082	13.5462	13.4049	13.3917	13.548	13.3789	13.333	13.5762	13.4267	13.5519	13.5495	13.4348	13.6209	13.4335
AC009977.1	13.4487	13.5196	13.5016	13.624	13.5533	13.5584	13.6542	13.6524	13.682	13.5265	13.6274	13.5691	13.4029	13.5632	13.4682
AC009987.1	6.01659	6.07411	6.18652	6.52441	6.22442	6.40007	6.39024	6.64094	6.79167	6.62129	6.84296	6.18491	6.05065	6.72098	6.34237
AC010082.2	4.10547	3.85466	3.68572	3.47139	3.64578	3.8058	3.53281	3.7259	3.95967	3.58115	4.36091	3.41092	3.82032	3.5457	3.52053
AC010084.1	5.17367	5.01174	4.80412	4.71047	4.6398	5.11602	4.94542	4.81739	5.12844	4.90528	4.81331	5.03812	5.21759	4.72303	5.09813
AC010086.1	2.20534	2.48685	2.2968	2.31325	2.77318	2.07019	2.22415	2.62244	2.32839	2.23594	2.24557	1.99383	1.87316	1.98475	2.16434
AC010086.2	7.04105	6.82533	6.79573	6.93144	7.11056	7.06491	7.2015	7.25152	7.14241	6.98017	7.21623	7.02221	7.31942	6.88857	7.41895
AC010086.5	8.03275	8.07944	8.00937	7.54169	7.86411	7.80825	7.89842	7.67219	7.90653	7.77596	7.88326	7.73389	7.96423	7.6103	7.80588
AC010092.1	6.7307	6.03413	6.47065	6.77424	6.51355	6.9028	7.17702	7.37415	6.93445	7.26556	6.70889	7.28003	6.84954	6.94163	6.83409
AC010095.6	6.09665	5.46795	5.73949	5.6501	5.93956	5.70272	5.86929	5.68883	5.54482	5.68981	5.5198	5.66711	5.74318	5.52012	5.73772
AC010096.1	3.24095	2.52116	3.09126	2.56626	2.73237	2.91839	2.90619	3.23745	3.2876	2.39463	2.87557	2.88644	3.24763	2.19754	2.81793
AC010096.2	6.48652	6.15868	6.04283	5.83444	6.10565	5.95265	5.70698	6.1094	5.993	5.67831	5.66366	6.12572	5.92338	5.72695	5.83921
AC010103.1	5.57334	5.00213	5.7183	5.83185	5.49088	5.75215	6.01663	6.01772	5.76322	5.30196	5.39147	6.02911	5.53364	4.84645	4.99281
AC010105.1	2.78529	2.73039	2.59486	2.67302	2.89983	2.97184	2.56778	2.1618	2.5328	3.05027	2.51371	2.92173	2.68214	2.45778	2.89978
AC010132.10	3.51198	4.1472	3.39793	3.29431	3.69998	2.94316	3.42891	3.07366	3.52763	3.41573	3.37879	3.32216	3.16604	3.11291	2.84562
AC010132.11	6.38626	6.15561	5.79377	6.14579	6.19584	5.78136	6.09392	5.66463	6.39175	6.08027	6.32004	6.23871	6.14168	5.93493	6.27831
AC010136.2	4.34352	4.64786	4.12701	3.93836	4.43529	3.92576	4.02224	3.93204	3.79986	4.05207	4.51888	3.68203	4.5346	4.84201	4.2279
AC010139.1	12.0426	12.0712	12.0678	11.8612	11.9733	11.9644	11.9725	11.9931	12.0194	11.9905	12.1572	12.0898	12.134	12.1893	12.0356
AC010141.1	5.78592	6.09985	6.04436	5.54619	5.43517	5.533	5.89297	5.72315	5.7415	5.64214	5.87367	5.79084	5.83872	5.70835	5.98136
AC010141.4	4.92312	4.94146	4.01934	4.81215	5.03312	4.77123	4.48165	4.95019	4.71945	4.81738	4.67755	4.85504	4.82566	4.99145	4.90763
AC010141.6	4.91789	5.06368	4.1033	4.73596	5.02473	4.82132	4.50116	5.04454	4.80865	4.86747	4.89278	4.98522	4.91486	4.71895	4.90763
AC010141.8	3.63153	4.09163	3.6059	3.26518	3.66171	3.38388	3.48731	3.48869	3.68537	3.50356	3.46728	3.5025	3.55573	3.43327	3.15311
AC010145.4	6.6663	6.66501	6.711	6.80813	6.50282	7.10333	6.53337	6.77351	6.92362	6.11712	6.53545	6.55177	6.58065	6.58341	6.66032
AC010146.2	4.40191	4.33525	4.0842	4.04121	3.84266	3.86878	3.77672	3.96116	3.84559	3.99551	4.34391	4.06911	3.86974	4.27699	4.09446
AC010148.1	2.84944	2.61512	2.92128	3.04359	3.09854	2.88049	3.12986	3.06413	2.97191	3.0652	3.08294	3.11748	2.89563	3.14674	3.31864
AC010149.4	5.04907	5.06034	4.79152	4.59794	4.86896	4.90816	5.19141	5.06111	4.41912	4.52638	4.90131	4.85294	5.10589	4.94759	5.24544
AC010150.1	4.44217	4.85184	4.07912	4.61163	3.93223	3.74138	5.676	4.00188	4.46097	4.22843	4.79675	4.38073	4.29237	3.83636	4.83561
AC010150.2	2.69689	2.56469	2.69235	3.24671	3.00315	2.49751	3.26289	3.7548	3.59318	3.30619	3.5554	3.17853	2.86405	3.06933	3.07333
AC010153.3	2.96901	2.96955	2.97377	3.00148	2.88417	2.85337	3.02708	2.97359	3.5131	2.56246	2.64765	2.96537	2.85007	2.86963	2.74966
AC010154.2	3.77582	3.07479	3.39346	3.54943	2.85585	3.82445	3.60765	2.97845	3.48132	3.36479	3.27989	2.73901	3.06891	2.92444	3.03103
AC010168.1	4.57859	5.10399	4.8204	4.43692	4.67439	4.40869	4.14469	4.38611	4.7834	4.19261	4.46304	4.81622	4.01309	4.57326	4.37246
AC010184.1	6.70711	7.17839	6.48763	6.56307	6.62243	6.53604	6.48544	6.32702	6.04256	6.63794	6.22205	6.19397	6.4394	6.26841	6.36053
AC010196.1	3.12372	2.86855	2.86852	2.45777	2.60656	3.47932	3.27028	3.06203	2.91696	2.38059	2.52278	3.24791	2.68989	3.04477	2.8922
AC010207.1	2.20459	2.60916	2.04946	2.28473	2.21743	2.51201	2.95019	3.02616	2.521	2.36168	2.47809	2.75813	2.53115	2.55003	2.99405
AC010209.1	3.63174	2.88436	3.49021	3.9169	3.55578	3.64342	3.70142	3.30721	3.65658	3.02824	3.32351	3.37209	3.61956	3.08871	3.07972
AC010235.1	9.77938	9.68281	9.85534	9.84321	10.0428	10.0024	9.87749	9.86115	10.1896	9.99139	10.2068	10.1256	9.9322	10.0195	9.99813
AC010240.2	2.74155	3.17996	3.02797	2.96827	2.86972	3.59921	2.85316	2.82584	2.83438	2.83117	2.73364	2.85157	3.06322	3.14203	2.58815
AC010240.3	7.10152	6.81598	7.21737	7.49273	7.43668	7.55384	7.5376	7.38369	7.06434	7.43536	7.4093	7.35454	7.50056	7.35238	7.5766
AC010287.1	3.20147	2.8096	3.0507	2.86554	3.17479	2.97709	2.87132	2.61497	3.41376	3.06361	3.04622	2.92453	2.82061	3.00484	2.98071
AC010295.1	7.51295	7.48657	7.8441	7.75141	7.66361	7.7201	7.79603	8.24356	8.04696	7.60135	7.97146	7.81621	7.88963	7.9484	7.69472
AC010297.1	2.09912	2.08879	1.98302	2.1583	2.1023	2.05012	1.97337	2.09997	1.90874	1.85076	2.37122	1.83841	1.89102	2.09874	2.15152
AC010311.1	4.78393	4.79223	4.83094	4.91657	4.67334	4.84509	4.63222	4.71195	4.90232	4.57007	5.02417	4.82345	4.86101	4.89004	4.89006
AC010319.1	2.00934	2.05959	2.28975	2.25106	2.03263	2.48154	2.19848	2.62012	2.69887	1.85233	2.08277	2.3172	2.06897	2.46269	2.1954
AC010323.1	11.8919	11.941	11.9076	11.901	11.8929	11.8594	11.8951	11.9846	12.0062	11.8165	12.0198	11.8875	11.7515	11.9621	11.8338
AC010329.1	8.38015	8.41998	8.65443	9.28985	8.95331	9.09237	9.07874	9.49148	8.88411	9.07739	8.64254	9.12954	9.24663	8.95305	8.9734
AC010364.1	5.27763	5.67384	5.8405	6.00593	5.98868	5.73599	5.85174	6.17558	6.20614	5.95732	6.56993	6.03883	5.93237	6.2496	6.05532
AC010368.1	5.66227	5.36851	5.67383	5.82041	5.54246	5.79301	6.05642	5.99961	5.88377	6.00495	5.972	5.99892	5.91631	5.95198	5.70564
AC010376.1	3.04099	3.22178	3.18293	3.54763	3.62237	3.03803	3.04846	2.98985	3.17676	3.27349	3.03633	2.68627	3.32801	2.94748	2.73816
AC010455.1	2.157	2.54784	2.34048	2.58172	2.32019	2.50546	2.44789	2.07204	2.60332	2.22082	2.45617	2.47399	2.40425	2.67071	2.32425
AC010458.1	5.0052	5.03637	5.16865	4.82648	4.89731	4.9433	5.15547	5.47006	5.3707	5.23555	5.34925	5.28022	5.37008	5.18075	5.26331
AC010468.1	5.9625	5.29466	5.79066	5.89093	6.0351	6.30497	5.51847	5.7916	5.77709	5.58484	5.49487	5.58543	6.2098	5.78264	6.08531
AC010468.3	2.41041	1.75217	2.19605	1.97209	2.30183	2.31023	1.65494	1.97553	2.50724	2.38558	2.05293	2.51558	1.96549	2.38592	2.50126
AC010480.1	7.39026	7.48299	7.61868	8.03788	7.65964	7.72678	7.95981	8.18467	7.95325	7.87984	7.80323	8.0656	7.88535	7.97887	7.83861
AC010492.2	4.63932	4.58273	4.72164	4.50893	4.6442	4.97747	4.56872	4.69396	4.6818	4.64877	4.42518	4.726	4.7162	4.54024	4.77914
AC010492.4	6.26928	6.11093	5.56036	5.0425	5.34887	5.60801	5.43346	5.29444	5.59365	5.33487	5.21076	5.61227	5.37822	5.45918	5.85137
AC010492.5	3.32894	3.14044	3.28423	2.68777	3.30453	3.07157	3.66787	3.05222	3.12119	3.00952	3.33439	3.5482	2.95993	3.11496	2.98687
AC010504.2	5.98441	5.84069	5.66289	5.2535	5.81226	5.56297	5.69088	5.5882	5.7971	5.45897	5.11007	5.62872	5.7698	5.20566	5.596
AC010518.2	4.01934	5.20286	4.43616	4.67805	4.88031	4.94736	4.42654	3.97827	4.46771	4.35108	4.62698	3.76442	4.89276	4.71985	5.15424
AC010518.3	4.55552	4.68394	4.6669	4.91832	5.16708	5.11067	4.84949	5.16869	4.44254	4.90937	4.35479	4.94725	5.62898	5.10777	4.64017
AC010525.1	6.14214	5.91581	6.18617	5.81239	5.72408	5.70797	5.8466	5.91767	5.93798	5.724	6.18774	5.62881	6.13801	5.91239	5.67785
AC010525.4	4.97227	4.96272	4.98024	4.78917	4.80491	4.94972	4.81483	4.98771	5.09244	4.81167	5.02956	4.68366	4.58526	4.70719	4.42964
AC010525.5	2.51212	2.18939	2.3777	2.09386	2.11633	2.28389	2.56307	2.33974	2.40068	1.99249	2.47554	2.26535	2.63828	2.35273	2.29446
AC010528.1	3.27374	2.8092	3.29623	3.39679	3.13416	4.19981	3.89369	3.41091	3.00777	3.34188	3.49322	3.74545	4.35547	4.29948	3.54262
AC010543.1	2.28385	2.6388	2.59437	2.85365	2.36996	2.37327	2.38873	1.97206	2.49267	2.3827	2.26608	2.29483	2.34012	2.60029	2.42762
AC010546.1	3.32024	3.37473	3.08301	3.8	3.34262	3.0232	3.81447	3.21807	3.21926	3.28455	3.83976	3.79041	3.29114	3.36101	3.55671
AC010608.1	5.04389	4.31794	5.07828	5.64701	5.14963	5.27805	5.20589	5.65931	5.54154	4.92753	5.56054	5.37439	4.99801	5.30203	5.20753
AC010609.1	3.71536	3.55872	3.50278	3.88731	3.618	3.29836	2.77424	2.98023	3.53109	3.34889	3.38889	3.28429	3.11768	2.98275	3.16325
AC010633.1	2.40006	1.97986	1.71659	2.39237	1.93975	1.6552	1.89296	2.2226	2.03828	2.27962	2.07529	2.30554	2.07989	2.50399	2.12788
AC010641.1	7.73023	7.60557	6.99865	7.1185	7.56861	7.34288	7.16488	7.2292	7.33624	7.12968	7.3943	7.39337	7.1748	7.03289	7.53276
AC010642.2	6.29191	6.37049	6.17926	5.85045	6.21314	5.93558	6.21287	5.99435	6.06937	6.0023	6.35574	6.07606	6.10899	6.12558	5.80472
AC010655.1	1.64665	1.76907	1.8688	1.85429	1.99037	1.77269	1.63439	1.761	1.79491	1.68734	2.14544	1.96416	1.95003	1.70295	1.64057
AC010677.5	5.41149	5.99853	6.04942	6.54067	5.99924	5.85722	5.80948	5.98935	5.75628	6.07249	6.08228	5.78727	6.50595	6.0605	6.4247
AC010723.1	2.83419	2.62623	2.91829	2.41241	2.61788	2.62231	2.63764	2.65127	2.88814	2.86088	2.80269	2.31405	2.80506	3.07058	2.84458
AC010723.2	7.22147	7.40503	7.42709	7.29337	7.38433	7.48039	7.40343	7.36182	7.40974	7.37799	7.531	7.54802	7.14945	7.38468	7.47659
AC010729.2	4.24277	4.45834	4.19725	3.52694	3.82188	3.44621	4.19283	3.75691	3.94475	3.32079	3.65134	3.88526	3.80592	3.80785	3.86864
AC010729.3	4.67771	4.32212	4.46576	3.88066	4.28007	4.54578	3.97916	3.96818	4.17018	3.7368	4.08848	4.28888	4.39268	4.30002	4.33056
AC010731.3	5.04549	4.74653	4.97357	4.7767	4.65109	4.84521	4.3106	4.54835	4.67639	4.46698	4.47603	4.88312	4.35321	4.80762	4.32475
AC010731.6	4.58622	3.92409	4.20507	4.28986	5.03859	4.60287	4.35074	4.47075	3.79583	4.49577	4.07894	4.05354	4.09575	4.6908	4.25064
AC010733.5	6.99946	7.19523	7.23506	6.82038	7.21524	7.15871	7.06263	7.38524	6.99586	7.30027	7.45374	6.97044	7.22771	7.0477	7.51034
AC010739.1	2.39871	2.38675	2.40102	2.34755	2.44406	2.78133	2.21953	2.58107	2.29567	2.4579	2.25659	2.1246	2.25902	2.53363	2.97432
AC010740.1	4.2707	4.54475	4.1435	4.20721	4.33874	3.75151	4.1045	4.2055	4.17169	4.38012	4.42908	3.83606	3.44438	4.20528	4.46665
AC010745.1	4.86526	5.17185	5.2568	4.80874	4.62908	4.87028	4.72322	5.12074	5.13948	5.46198	5.41887	5.27668	5.52837	5.21184	5.85707
AC010745.2	5.41001	6.42327	5.57493	6.11039	5.72984	5.86633	5.55264	5.71416	4.46692	6.33248	6.00291	5.6491	6.78504	5.33536	7.04697
AC010745.3	6.3619	6.71404	6.36251	6.20632	6.11875	5.67823	6.19555	6.46199	6.63287	6.30148	6.77269	6.74176	6.40347	6.54862	6.65761
AC010745.4	9.70664	9.49579	9.94238	9.90463	10.0174	9.70553	10.2283	10.3838	9.80745	10.5691	10.5555	10.7788	10.1582	10.0186	10.0823
AC010746.3	3.21909	3.36954	3.21324	3.08099	3.1398	3.48023	3.2834	3.21837	3.19955	3.00703	2.48528	3.21212	3.44354	3.73339	3.32183
AC010754.1	4.86926	4.4746	4.97155	5.03347	4.85709	4.98921	5.084	5.23907	4.87038	5.01227	5.12352	5.37817	4.98233	5.11404	4.95044
AC010761.10	6.01235	6.60688	5.90916	5.97745	5.83469	6.35345	6.03274	6.35134	6.16281	6.30138	6.08391	6.11928	6.02609	5.6007	6.43086
AC010761.13	4.50776	4.70752	4.5342	4.65904	4.8903	4.71582	4.53041	4.84444	4.97572	4.42626	4.77952	5.01462	4.78694	5.02868	4.89368
AC010761.14	9.04169	9.10876	9.15077	9.44882	9.18307	9.16938	9.2709	9.26483	9.29593	9.07875	9.17926	9.14221	9.19601	9.10169	9.10803
AC010761.6	6.32624	6.24685	5.97982	5.83265	5.7434	6.09349	6.15421	5.88785	5.7832	5.63276	5.33889	5.73682	5.23259	6.0373	5.89435
AC010761.9	8.93935	8.69311	8.11887	7.35549	7.74898	7.54256	7.34177	7.00212	8.20108	7.04004	7.35396	7.06839	7.40413	7.35677	7.33413
AC010872.1	3.74987	3.6234	3.39476	2.96379	2.96679	2.86613	2.9219	3.17934	3.08196	2.71388	3.22845	3.86017	3.48378	2.46065	3.65681
AC010874.1	3.64555	3.36796	3.45224	3.26161	3.24703	3.7485	3.48862	3.90345	4.07315	3.68207	4.12117	3.86063	3.82365	3.77216	3.35136
AC010878.3	3.97512	3.02347	3.63163	4.00229	4.20498	4.45732	4.38102	4.56748	3.64272	4.40205	3.77247	4.00354	4.75788	3.94193	4.19525
AC010880.1	4.79164	4.84498	4.86707	4.60084	4.86118	4.19441	4.88263	5.12864	4.13053	5.49535	5.34486	5.22689	4.94128	4.40342	4.6896
AC010883.5	6.75888	6.81996	6.52025	6.56713	6.84397	6.49214	6.85187	6.90292	6.45847	6.6917	7.07647	6.76487	6.81192	7.20907	6.8527
AC010884.2	10.2363	10.1768	10.4587	10.6392	10.5549	10.6244	10.6883	10.8414	10.735	10.6693	10.7016	10.8563	10.6155	10.6929	10.4587
AC010886.2	3.26838	3.86769	2.49171	3.06721	3.23511	3.45789	3.0765	2.6389	2.77531	3.46047	2.81071	2.80128	2.92692	3.42625	2.92226
AC010887.1	8.10797	8.27255	8.26166	8.55274	8.46253	8.41862	8.63182	8.8324	8.81319	8.69461	8.87881	8.74757	8.50981	8.54213	8.42243
AC010888.1	2.78151	2.50772	2.59353	3.09904	2.85589	2.82394	2.75514	2.97597	2.86169	2.86169	2.63909	3.01149	2.86169	3.46755	2.976
AC010891.2	4.52239	4.05276	4.10183	4.0628	3.97444	4.13172	3.83265	3.84916	4.19113	3.8923	3.91966	4.17832	3.54401	3.25327	4.29252
AC010894.3	5.00606	5.44045	5.19687	5.45344	5.34732	5.56998	5.59325	5.4824	5.40291	5.34088	5.73037	5.30797	5.62391	5.6759	5.64701
AC010894.4	5.24579	4.89139	5.09592	5.46897	5.38779	5.47101	5.7402	5.4363	5.60781	5.50686	5.11256	5.53704	4.90372	5.47688	5.48405
AC010894.5	5.71017	6.23824	6.07847	5.68911	6.03305	6.17329	5.97033	5.61213	5.61244	5.86201	5.44823	5.3601	5.69046	6.19216	5.856
AC010900.1	6.01211	6.04932	5.91506	5.66514	5.96304	5.73449	6.05961	6.20335	5.87519	6.12365	6.10338	6.16576	6.10345	6.16827	6.20955
AC010900.2	5.17399	4.35719	4.59731	4.86676	4.94306	4.6815	4.94792	5.06779	5.03239	5.29817	5.01339	5.11403	5.01597	4.92066	5.12891
AC010904.1	6.66937	6.33003	6.49909	6.31885	6.65448	6.08795	6.5303	6.71433	6.18253	6.5891	6.46246	6.27892	6.43012	6.51763	6.33744
AC010907.2	4.94117	4.92989	5.3777	5.41735	5.11159	5.24751	5.51072	5.25696	5.68762	5.29073	5.24523	5.74682	5.05979	5.64017	5.70519
AC010907.5	5.9129	5.96309	5.62561	5.8368	5.67369	5.91719	5.43422	5.36826	5.35459	5.58305	5.13309	5.03409	5.74454	5.82978	5.45489
AC010928.1	8.96384	8.86591	8.96459	8.53861	8.76371	8.79442	8.62849	8.77919	8.92978	8.63435	8.92614	8.73789	8.65957	8.64991	8.68809
AC010930.1	2.02932	1.80721	2.04209	1.91093	2.01137	2.31673	2.24357	2.49623	2.37753	2.08714	2.25329	2.40102	2.00407	2.33516	2.15053
AC010931.1	13.4345	13.4337	13.5159	13.4811	13.5335	13.5155	13.6169	13.5866	13.5537	13.5384	13.5341	13.6458	13.5694	13.6126	13.5433
AC010967.1	5.56333	5.70261	5.28207	5.09948	5.13719	4.83049	5.28186	5.30792	5.57195	5.53684	5.30103	5.35336	4.86475	5.70809	5.46856
AC010967.2	2.42099	2.96974	2.40238	2.07091	2.14385	2.35661	2.09641	2.06444	2.31572	2.0895	2.25465	1.8675	2.1616	2.1564	2.07304
AC010967.3	3.71349	3.379	3.06791	3.17084	3.12274	3.52114	3.24725	3.34571	2.84604	3.18497	3.02316	3.1	3.03483	2.84716	3.04938
AC010969.1	6.67059	7.1361	7.16175	5.93343	6.66464	6.33329	6.14115	6.03919	7.00816	6.80377	5.93997	6.27994	6.45284	6.43581	6.05251
AC010970.1	6.87607	6.84608	6.41547	6.06612	6.29846	6.48279	6.28261	6.34328	6.51143	6.31857	6.40058	6.07946	6.32618	6.3282	6.71146
AC010970.2	9.09369	9.5375	8.99378	9.27126	8.74481	9.10734	8.9567	9.10022	10.126	8.96205	9.84163	9.52646	8.96732	9.20868	8.5892
AC010971.1	4.07632	4.12484	4.11174	4.2423	3.93861	4.35661	4.34748	4.38133	4.59345	4.2885	3.8739	4.09776	4.1531	4.45237	4.03452
AC010974.1	6.08441	6.37874	5.96246	5.96429	5.97399	6.22229	5.63121	5.87159	5.9971	5.9358	5.85383	5.85422	5.81499	6.10218	5.93985
AC010974.3	2.16873	2.43309	2.59549	2.48168	2.28534	2.12523	2.19719	2.33091	2.3705	2.02716	2.88545	2.18612	2.08282	1.96381	2.27541
AC010975.2	3.68228	3.4462	3.3965	3.70192	4.09284	4.13404	3.67845	3.81034	3.9747	3.77467	4.0218	3.86278	3.90505	3.92525	3.49495
AC010976.2	3.86102	3.29717	3.24255	2.53554	3.04791	3.03361	2.87323	2.64758	3.8617	3.04205	3.13925	2.98616	3.23409	2.93262	3.32307
AC010980.2	5.38385	5.20688	5.02543	5.09479	5.37961	5.14692	5.3724	5.31751	5.13052	5.75397	5.29128	5.39361	5.53445	5.34164	5.23709
AC010982.2	4.87359	5.51569	4.69589	5.04137	5.14533	5.02851	4.66838	4.59851	4.76955	4.68378	4.70958	4.92478	4.35642	4.62604	4.90387
AC010983.1	3.8971	4.32313	4.14095	4.38968	4.34868	4.3809	4.0207	4.27831	4.05262	4.19326	4.20626	4.25447	3.59611	4.51635	4.18081
AC010987.5	3.17767	3.22342	3.52567	3.36084	3.74514	3.7785	2.76451	3.38423	3.41587	3.5222	3.42318	2.96093	2.90649	3.6495	3.55774
AC010999.1	7.45536	7.10953	7.58599	7.58137	7.60155	7.87253	7.91272	7.98835	7.98262	7.61191	7.97027	7.93534	7.63847	7.95657	7.69136
AC011043.2	5.05834	4.94947	5.20143	5.30067	5.39744	4.74265	6.74811	6.63117	5.68455	6.62572	6.65439	6.93505	5.61458	6.09788	5.69285
AC011073.1	12.1295	12.3835	12.1918	12.164	12.1521	12.1659	12.065	12.1244	12.3156	12.154	12.3972	12.3708	12.1762	12.2352	12.0704
AC011155.1	3.10408	3.03469	4.45597	4.07879	3.43137	3.65286	3.75287	3.93374	3.72006	2.9814	2.47237	3.86855	3.08967	3.57264	3.79078
AC011193.1	3.97754	3.91089	3.14746	3.0227	3.46336	3.16677	3.32046	3.64621	2.95096	2.9932	3.12269	3.60765	4.0909	3.16074	3.43486
AC011196.3	5.50151	5.34884	5.80664	5.72893	5.74206	5.70419	5.69342	6.40614	5.59501	6.12526	6.22219	5.96606	5.26451	5.75835	5.64412
AC011225.1	4.09835	4.05888	4.01226	3.14122	3.64984	4.01345	4.00183	3.36218	3.99814	4.06304	4.46715	4.02323	4.04752	3.6504	3.54377
AC011233.2	3.67006	3.69146	3.00813	3.16884	3.19562	3.19856	3.17737	3.33891	3.41832	2.91495	3.13692	3.70554	3.54794	3.20297	3.41597
AC011239.1	6.50076	5.5396	5.75642	5.44312	5.82637	6.13992	5.47042	5.12029	5.90029	5.44731	5.46959	6.20572	5.56764	5.74384	6.14385
AC011239.2	4.91683	5.15771	4.85086	5.03006	5.28932	4.95901	4.84992	4.88815	5.39873	4.88091	5.40418	5.05575	5.10375	5.10401	5.16764
AC011242.5	3.17818	3.36318	4.02416	2.94387	3.77544	3.28446	3.28836	3.21689	2.99545	3.17222	2.88659	2.61473	3.40934	2.84037	3.16188
AC011243.1	5.46768	5.79673	4.79534	5.49777	5.24125	4.86361	4.55645	4.64979	5.06286	4.77429	4.92665	4.65531	4.66614	4.91056	4.91056
AC011247.3	5.0487	4.76264	4.37338	4.64103	4.73865	5.19765	5.12052	4.60669	4.84631	5.04685	4.89549	4.78957	4.81999	4.95986	4.86297
AC011284.3	3.27635	3.29796	4.07081	3.35387	3.86652	3.44642	3.67341	3.46695	3.29984	3.50939	3.50759	3.55771	3.62749	3.27794	3.3867
AC011286.1	6.08565	5.66669	5.64234	5.88655	5.6152	5.97951	5.49138	5.95009	5.97418	5.31728	5.80954	5.43399	5.6593	5.86832	5.46674
AC011288.2	7.67037	7.61955	7.95855	8.40094	8.26546	8.22386	8.02064	8.03516	7.7881	8.04888	7.52795	8.0152	8.272	8.03626	8.23711
AC011290.4	6.23696	6.63183	6.42256	6.04004	6.3307	6.44063	6.31505	6.39097	6.67952	6.53009	6.47405	6.33437	6.77066	6.68833	6.37577
AC011290.5	6.10827	6.4061	6.34042	6.48779	6.30344	6.30918	6.3033	6.49723	6.00369	6.26283	6.14087	6.32757	6.23911	6.172	6.14153
AC011298.2	7.17793	7.17025	7.15377	7.16888	7.16624	6.99822	6.81728	7.16155	7.37265	6.97745	7.02722	7.11921	7.12797	7.33013	7.18165
AC011306.1	2.7855	2.92755	3.20258	2.74043	3.40059	3.55	2.24164	2.49161	2.45344	2.07211	3.20828	2.30519	2.46208	3.35541	2.22312
AC011309.1	5.0357	4.35949	5.01324	4.57559	4.93448	5.01648	5.27144	5.04928	5.28655	5.1545	5.19161	5.24869	5.14021	4.97335	5.09385
AC011313.1	5.17441	4.96395	5.35473	5.49526	5.0877	5.07367	5.66783	5.60871	5.82196	5.61254	5.6709	5.52024	5.09403	5.07587	5.762
AC011330.13	4.70232	5.65509	5.69584	6.23736	5.92523	5.92773	5.76636	5.83964	5.86542	5.4057	6.15421	5.81663	5.76025	5.39834	5.54559
AC011330.5	6.44353	6.2491	7.02211	7.23282	6.9003	7.19373	6.50614	6.61764	6.72263	6.46871	6.77316	6.76923	6.73469	6.36183	6.36655
AC011357.1	3.27265	3.21709	2.68373	3.13536	3.19787	2.9485	2.93015	2.89513	2.91023	3.43306	2.78251	2.98132	2.91593	2.79199	2.48082
AC011363.1	5.02274	5.28759	5.37097	4.94822	5.19939	5.92963	5.94171	5.76186	5.87899	5.3358	5.82387	5.95887	5.51476	5.67533	5.57355
AC011372.1	10.1819	10.5352	10.1332	9.7827	10.0003	10.0206	9.89082	9.77378	9.97291	9.73527	10.0933	9.78891	9.75646	9.68313	9.88195
AC011376.1	3.30546	3.84509	4.33088	4.19608	3.40799	3.76051	3.92221	3.98438	4.09336	4.04065	4.15185	3.86103	4.10336	3.81471	4.28131
AC011379.1	2.50633	2.42759	2.69468	2.65209	2.77747	2.64483	2.70933	2.80532	2.7312	2.95644	3.17719	2.69081	2.63252	2.67851	2.70255
AC011406.2	5.67283	5.40402	5.30771	5.19088	5.0818	5.19254	5.44824	4.96801	5.35241	5.46065	5.48879	5.19652	5.24562	5.30405	5.10471
AC011410.1	2.91594	3.18068	3.3149	3.19765	2.76102	3.29575	2.43309	2.88582	2.8584	2.67112	3.09308	2.50711	3.20378	3.47533	2.87834
AC011431.1	6.12901	5.5867	6.30164	6.69963	6.12692	6.4148	6.36957	6.33409	6.00884	6.5663	6.21318	6.15061	6.0677	6.41048	6.67711
AC011431.2	2.37142	2.21439	2.6133	2.41401	2.15531	2.62141	2.73911	2.32101	2.80896	2.78521	2.47584	2.3728	2.87406	2.42446	2.35681
AC011450.1	6.51161	6.71608	6.93698	6.89392	6.83051	7.15449	7.38112	7.24074	7.14655	7.09252	7.30076	7.22007	7.26646	7.28994	7.30882
AC011453.1	13.5735	13.5637	13.5408	13.4154	13.474	13.4815	13.3973	13.4236	13.4776	13.4876	13.5506	13.5703	13.5804	13.6051	13.501
AC011456.1	2.25048	2.11179	2.13912	2.23343	2.04477	2.03971	1.9276	1.99963	2.20782	2.09511	2.04321	2.18741	2.08601	2.09974	2.09866
AC011465.1	8.04851	8.01916	8.29462	8.28528	8.30577	8.21092	8.56504	8.59724	8.56747	8.37071	8.59488	8.4619	8.30263	8.81398	8.24697
AC011477.1	6.74734	6.79265	7.25369	7.6113	7.56031	7.417	7.4826	8.14032	7.29157	7.52437	7.62674	7.44878	7.39201	7.51357	7.42519
AC011498.1	12.5045	12.512	12.3534	12.1881	12.276	12.3572	12.3066	12.3133	12.3547	12.2724	12.427	12.3687	12.3786	12.5214	12.3012
AC011499.1	13.0718	13.034	13.0152	12.9428	12.9539	13.0132	12.9533	12.92	13.0289	13.0115	13.1965	13.1078	13.02	13.101	12.9726
AC011513.4	5.42303	5.32779	4.98889	4.6366	4.70671	4.473	4.69768	4.52173	4.79513	4.51062	4.91291	4.75384	4.61448	4.51035	4.71763
AC011515.2	4.86639	4.46949	4.39621	4.21623	4.56708	5.09272	4.65109	4.65952	4.36734	4.47493	3.85193	4.57142	4.26592	4.84197	4.40064
AC011518.2	3.37089	3.10311	2.91499	2.89239	2.86329	2.9324	2.86239	2.88	3.23183	2.89229	3.38392	3.07472	2.79101	3.02996	2.99877
AC011524.2	5.51584	5.58592	6.1172	5.72918	5.68378	5.80025	6.01369	5.97482	6.21874	5.77462	6.175	6.16393	5.96485	5.99547	5.72258
AC011524.3	3.19435	3.40645	2.57744	2.98006	3.61398	3.35573	3.34303	2.8761	2.52289	2.83461	2.76574	3.23914	3.1787	2.76805	2.86569
AC011558.5	6.50034	6.715	6.7293	6.38889	6.63085	6.55584	6.51197	6.55524	6.38755	6.56771	6.82749	6.26274	6.31774	6.6893	6.23577
AC011591.1	4.16048	3.97	4.44538	4.25859	4.28113	4.33124	4.90262	5.07161	5.10558	4.88043	4.21516	4.49574	4.41061	4.64353	4.75779
AC011625.1	6.83409	7.13501	6.92631	6.55723	6.73937	6.84859	6.69591	6.67977	6.7708	6.6485	6.99693	6.14219	6.98878	6.64341	6.91009
AC011648.1	4.63407	4.42594	4.65192	4.63077	4.06322	4.49666	4.34608	4.72787	4.22143	4.64893	4.528	4.33536	4.28228	4.46834	4.55992
AC011718.2	3.47658	4.28882	3.69861	3.50547	3.79156	3.20562	3.91492	3.48047	4.1243	3.2792	4.39913	3.65703	4.1678	4.06298	3.43022
AC011718.3	5.6912	6.17738	6.41505	6.96285	5.7357	6.415	5.16337	5.69482	6.5631	4.35202	4.75107	4.58236	4.48877	4.60998	3.67732
AC011738.1	10.6981	10.6862	10.9488	11.1009	10.9796	10.9503	11.2131	11.5413	11.3462	11.2062	11.3003	11.3415	11.009	11.2283	10.9774
AC011742.3	4.57994	4.88788	4.6684	4.48404	5.18826	4.9212	4.94015	5.28	4.84788	4.77236	4.84553	4.59814	4.74072	4.4751	4.38431
AC011742.5	4.12791	3.61137	3.44614	3.70319	3.49603	3.95102	3.96952	3.60689	3.83591	3.63218	3.58876	3.27475	3.59913	3.67701	3.05838
AC011747.3	5.48236	5.63071	5.50428	5.92524	5.78107	5.6307	5.4574	5.48863	5.51609	5.10434	5.31284	5.10795	5.59219	5.03685	5.60643
AC011747.6	3.5053	3.59014	3.3878	2.96777	3.52351	3.29901	2.81903	2.68293	3.18419	3.22571	3.0803	2.99603	3.01248	3.17846	4.04343
AC011748.1	5.61121	5.35449	5.3011	5.68725	5.40023	5.79128	6.10913	6.11883	5.91134	5.49956	5.69892	5.60591	5.57827	5.74765	5.54376
AC011752.1	4.13483	4.75973	4.23067	4.47183	4.17126	4.30067	3.83131	3.76475	4.4165	4.50043	4.47594	3.81989	4.50856	4.70222	4.28278
AC011753.5	4.25223	4.25772	4.55297	3.67919	4.15903	4.32674	4.0603	4.04724	4.29297	3.5637	3.91388	4.27062	4.40066	3.8205	4.23785
AC011753.6	6.11459	6.31758	6.2489	6.55605	6.29039	6.76353	6.26425	6.16564	6.15966	6.29305	5.88599	6.13555	6.55951	6.33368	6.65983
AC011754.1	4.53789	5.09387	4.61947	4.22179	4.44959	4.44637	4.54794	4.41933	4.40072	4.49979	4.29711	4.73459	4.5885	4.56453	4.68048
AC011816.1	4.45661	4.3865	4.59476	5.26979	4.64138	4.72802	5.03771	4.90552	5.06884	4.95958	5.3639	5.0093	5.61719	5.01138	5.05544
AC011841.1	4.98072	4.1433	5.44841	5.56321	4.924	5.26147	6.52328	6.77008	6.3246	6.61962	6.66418	6.86762	5.40837	5.87594	5.53767
AC011841.2	12.9966	12.8784	12.9743	12.8416	12.9265	12.8595	13.0438	13.2321	12.9586	13.094	13.0309	13.1385	12.8747	13.0178	13.0495
AC011841.3	11.4395	11.3728	11.4921	11.3394	11.3275	11.3587	11.4603	11.6398	11.5077	11.6139	11.5311	11.5438	11.4461	11.591	11.5004
AC011841.4	8.50933	8.25805	8.27817	8.27159	8.17959	8.21181	8.458	8.62724	8.38486	8.55356	8.38776	8.71609	8.58708	8.65817	8.58364
AC011841.5	12.8201	12.79	12.8923	12.8159	12.7911	12.7916	12.9835	13.144	12.8994	13.0166	12.9918	13.0545	12.8737	12.9721	12.9633
AC011841.6	11.7378	11.6901	11.7918	11.4511	11.6207	11.617	11.8673	12.0098	11.9004	11.8748	11.8283	11.9058	11.914	11.8044	11.9298
AC011841.7	11.1576	10.7482	11.0368	10.8626	10.7234	10.8909	11.0782	11.3964	11.0424	11.2072	11.043	11.1559	11.2139	11.1249	11.2121
AC011897.2	2.53923	3.3506	2.78039	2.98	2.70707	2.73789	2.75584	2.6788	2.76506	2.8484	2.35241	2.39736	2.57125	3.01892	2.58277
AC011899.10	6.00684	5.93306	5.81233	5.37695	5.79736	5.64898	5.58053	5.51467	5.18467	5.87797	5.63266	5.37078	5.59377	5.67703	5.638
AC011933.2	6.95809	6.40268	6.6363	7.08608	6.80307	6.92625	6.88916	6.64058	5.90176	6.74468	6.48636	6.65965	7.04201	6.67294	6.99803
AC011994.1	10.7022	10.972	10.8461	10.7991	10.8746	10.8452	10.8518	10.7944	11.0411	11.0022	11.099	10.9381	10.7991	10.815	10.9936
AC011995.1	6.9041	7.39308	7.26663	6.7587	7.35809	6.85184	7.03104	7.31549	6.78333	6.97903	7.44953	7.05909	7.19145	7.0217	7.0707
AC011997.1	3.52708	3.37105	4.05214	4.47653	4.61017	4.09481	3.80702	4.45302	3.98929	3.49371	3.50607	4.06191	4.19377	4.02687	4.40926
AC011998.1	3.47285	3.35165	3.36093	3.0499	3.22391	2.39189	3.92822	3.63658	4.01867	4.81969	4.04305	3.32095	3.71204	3.38867	3.74243
AC011998.2	5.40888	5.81948	5.55587	5.56355	5.67502	5.80876	5.99488	5.61889	5.94947	5.75435	6.15308	5.91747	5.80907	5.81011	5.50124
AC011998.4	6.39652	6.09326	6.36512	6.1305	6.15438	6.28767	6.47736	6.38384	6.82843	6.66444	6.70615	6.65955	5.94713	6.10976	5.64512
AC011999.1	5.89818	5.60246	5.85664	6.24786	5.9907	6.18844	6.05378	6.19655	6.13359	5.88368	6.34808	6.17938	6.1618	6.30617	6.23338
AC012003.1	10.0888	10.3743	10.1873	10.4253	10.7218	10.573	10.8759	10.7814	10.6407	10.5234	10.7222	10.5949	10.7524	10.5059	11.0874
AC012005.3	9.5849	9.36054	9.49443	9.6963	9.73762	9.73089	9.75766	9.59663	9.5877	9.44446	9.42116	9.53269	9.63827	9.42043	9.82422
AC012005.4	7.83849	7.64054	7.99204	8.60701	8.28716	8.30899	8.00098	8.12154	7.8872	7.80965	8.28028	7.94104	8.18884	7.95257	8.23959
AC012047.1	1.90593	1.86834	1.71506	1.95769	2.05158	1.93949	1.63256	1.9945	2.20896	1.86597	2.05473	1.86849	1.73138	1.99678	1.77672
AC012065.4	3.97553	4.27053	3.65987	3.80952	3.81584	3.81285	4.07498	4.30767	3.85867	4.17975	4.06853	4.03271	3.56962	3.84583	4.01996
AC012065.5	6.54359	5.84173	6.00821	6.92352	6.67348	6.71719	6.61553	6.52538	6.67446	6.49584	6.23576	6.38161	6.61423	6.47826	6.65773
AC012066.1	7.57935	7.10488	7.37411	7.5674	7.61719	7.38432	7.83693	7.88784	7.6054	7.94122	7.69978	7.96254	7.5087	7.70952	7.51942
AC012074.2	5.97296	5.52874	5.89702	6.41966	6.31866	6.32831	5.50738	6.48563	6.14749	6.0184	5.92661	6.53516	6.24782	6.20053	5.84518
AC012075.1	4.135	4.10259	3.79618	3.88104	4.11134	3.80153	3.56175	4.00508	3.68999	3.51812	4.1111	3.59109	3.77645	4.00796	3.95454
AC012078.2	2.72283	2.24308	2.06157	2.09485	2.21583	2.12094	2.44398	2.39567	2.97698	2.92923	3.13071	2.51823	2.63169	3.08082	2.69952
AC012119.1	2.96383	3.00584	3.08672	3.15177	2.9122	3.75337	2.99882	3.13007	3.08317	3.50661	3.15218	3.10982	2.79624	2.97519	2.80097
AC012123.1	5.03522	5.56087	4.9395	4.85034	5.38491	5.11642	4.40799	4.6567	4.92234	4.65601	4.72811	4.8252	5.06176	4.73548	4.86734
AC012150.1	2.89718	2.78717	2.66683	2.8722	2.37193	2.58631	3.02294	3.10544	2.90169	2.83365	2.77271	2.68212	2.54764	2.69192	3.3355
AC012168.1	3.76689	4.3988	4.28592	4.05392	4.24389	4.4275	4.17754	4.11402	4.19328	4.25098	3.56933	4.33492	4.14963	3.85638	4.16958
AC012175.1	4.28191	4.81503	4.7521	4.32523	4.5301	4.69444	4.41222	4.60495	4.60646	4.94139	4.72259	4.62767	4.63885	4.83941	4.581
AC012181.1	12.4077	12.4638	12.4177	12.2234	12.267	12.3182	12.2514	12.227	12.3971	12.3658	12.5061	12.4508	12.3709	12.505	12.363
AC012181.2	6.49795	6.85427	6.6607	6.70613	6.4079	6.48002	6.60445	6.7558	6.86346	6.67954	6.87741	6.82894	6.59662	6.49243	6.51905
AC012306.2	2.81014	2.74011	2.62394	3.19497	3.18977	2.68208	2.83075	2.66874	3.20367	2.67044	2.82929	2.86387	2.91542	2.60468	2.84684
AC012307.2	7.83038	8.13312	7.75268	7.52249	7.89809	7.82352	7.60744	7.58475	7.62646	7.7951	7.82408	7.51279	7.38896	7.4407	7.7321
AC012314.19	5.89518	6.01214	5.86102	5.53825	5.90492	5.90493	6.09153	5.71131	5.97027	5.62479	6.65411	6.05248	5.96715	5.8625	5.88893
AC012322.1	4.08627	3.89858	3.62527	3.75563	4.03348	3.87299	4.22172	3.89646	4.19203	3.52169	4.48973	3.29814	3.71487	3.69321	3.68835
AC012353.1	7.7884	8.17384	8.11122	8.12481	8.15465	8.21612	8.26125	8.2823	8.28117	8.22774	8.36514	8.29779	8.38779	7.84111	8.41909
AC012354.6	5.99406	6.49316	6.18512	6.14055	6.07346	6.18632	5.63769	5.93464	6.43708	5.51459	6.24991	5.80996	5.37149	6.36658	5.69201
AC012354.8	6.38797	6.44893	6.4425	6.38312	6.1014	6.47663	6.27356	6.59795	6.45768	6.61277	6.70461	6.4703	6.47354	6.54034	6.46201
AC012358.4	5.9218	5.66369	5.33315	5.65995	5.25075	5.60504	5.39648	5.46674	5.16952	4.84175	5.1126	4.91593	5.3788	5.43647	5.22732
AC012358.7	6.22612	6.55511	6.70725	6.95762	6.79034	6.84952	6.84611	6.86682	6.85126	6.79154	6.71207	6.92089	6.69927	6.78029	6.85049
AC012358.8	5.56447	5.70333	5.2932	6.08774	5.67463	5.98881	5.62469	5.68767	5.53479	5.15863	5.23609	5.6556	5.81323	5.65941	5.58112
AC012360.1	12.8758	12.8143	12.7928	12.6903	12.6818	12.712	12.6859	12.7403	12.7728	12.7671	12.9092	12.8815	12.8425	12.9363	12.7861
AC012360.4	5.16777	5.70716	5.13601	4.7057	4.89496	4.74375	4.9317	5.02684	5.13196	4.9477	5.53729	5.50594	4.94913	4.50297	4.8151
AC012360.6	5.33362	5.26952	5.12601	5.31825	5.12966	5.41874	5.11871	4.98432	5.7581	5.34954	5.29126	5.42202	5.8716	5.28777	5.2538
AC012362.3	4.72303	5.2686	4.76552	4.36839	4.82249	4.98326	4.63693	4.53966	4.68398	4.74805	4.37714	4.66737	4.70719	4.50634	4.70053
AC012363.1	13.3714	13.2915	13.3513	13.2567	13.2253	13.2847	13.3051	13.3226	13.4018	13.1972	13.3899	13.3294	13.3716	13.3621	13.2278
AC012363.13	10.0857	10.4707	9.90972	9.47751	9.87024	9.78146	9.58276	9.37195	9.91876	9.547	9.71515	9.49044	9.39613	9.34985	9.45841
AC012363.4	7.43406	7.40654	7.36985	7.37209	7.29954	7.29713	7.2127	6.85929	7.30681	7.36103	7.3318	7.03452	7.1098	7.13993	7.20478
AC012365.1	6.00493	6.37242	6.13778	6.11957	6.11931	6.02008	6.09821	6.01636	6.13829	6.12757	5.99081	6.05948	5.94244	6.19835	5.99282
AC012368.1	2.38195	2.47252	2.60276	2.58079	2.49563	2.6053	2.59677	2.61699	2.61121	2.60443	2.38115	3.03146	2.54865	2.46191	2.50805
AC012370.2	4.90386	4.36761	4.52772	4.58855	4.82198	4.85604	5.02158	5.35944	5.07706	5.18057	5.36982	5.09225	4.76345	4.81968	4.85742
AC012370.3	4.64072	5.06182	4.50815	4.2294	4.92123	4.99015	3.96933	4.53855	4.98588	4.64784	4.33216	3.25234	4.67023	4.44987	4.59449
AC012414.1	6.1728	6.18993	5.97837	5.84534	5.98306	5.98749	5.79069	5.86531	6.18554	5.83868	6.54116	5.97584	5.81206	5.88565	6.25653
AC012442.6	5.22017	5.79586	5.56823	5.7451	5.65969	5.57893	5.88596	6.02625	5.01591	5.94183	6.21683	6.04078	5.78817	5.39411	5.68839
AC012445.1	2.50547	2.82212	2.68879	2.99412	2.46396	2.34281	2.58988	2.2266	2.79848	2.60156	2.27771	2.88357	2.39785	2.30808	2.19043
AC012451.1	5.36002	6.06824	5.04808	4.54142	4.9623	4.6495	4.48239	4.83434	4.86761	4.52976	4.96389	5.11859	5.04925	4.96253	4.84296
AC012454.4	2.77236	2.62796	2.61053	2.54066	2.83376	2.46954	2.44482	2.66857	2.57479	2.514	2.48305	3.01308	3.11606	2.78072	2.47129
AC012456.3	2.67839	2.95406	3.06141	2.80642	3.59784	3.01071	3.02066	2.75093	3.29573	3.07417	3.07388	2.98835	3.3219	3.05736	2.85089
AC012456.4	4.89496	4.52501	4.10711	3.95899	4.77239	4.40619	4.53896	4.63468	4.52946	4.29795	5.10202	4.44449	4.67524	4.87409	4.44969
AC012462.1	4.0445	3.64298	3.9195	4.31598	3.63058	4.63298	4.01298	3.90497	3.94838	3.58299	3.81273	4.05721	4.25728	3.81971	4.01435
AC012462.3	6.37536	6.35757	6.70392	6.15134	6.06716	6.0526	5.74169	5.68722	5.79174	6.00019	5.92579	6.01471	6.19531	5.85864	5.86157
AC012476.1	3.25907	3.4515	3.32384	3.15946	3.49255	2.85047	3.158	3.07433	3.01752	2.99597	3.30859	3.0668	3.42151	2.83775	3.06392
AC012485.2	3.70299	3.36836	3.32325	3.55061	3.55293	3.13916	3.44602	3.5237	3.29631	3.85497	3.35289	3.30388	3.40656	3.41918	3.39084
AC012493.1	3.11509	3.71374	3.77471	3.9214	3.44962	3.69124	2.87815	3.59533	3.45113	2.75452	4.04175	3.24037	4.11464	3.93185	3.78981
AC012497.2	2.40436	2.41728	2.1375	2.46423	2.75666	2.83482	2.99296	2.29762	2.52774	2.27506	2.36387	2.58271	2.7432	2.35026	2.5584
AC012499.1	3.8813	3.32716	3.82155	3.61195	4.01099	3.64801	3.06913	3.30996	3.67822	3.66225	3.56343	3.41917	3.8191	3.39887	3.20699
AC012501.2	6.18022	6.04317	6.20677	6.09001	6.29634	5.97788	6.33596	6.40831	6.03108	6.21022	6.13644	6.08484	6.42761	6.27973	6.34741
AC012506.1	3.64889	3.37117	3.26362	3.3025	3.06423	2.89839	3.57329	3.96494	3.39604	3.28675	3.52997	2.86866	3.36389	2.50434	3.12471
AC012506.2	5.68288	6.02905	5.89184	5.50151	6.36015	5.63548	5.65059	5.50237	6.1078	5.74047	5.92545	5.93676	6.05203	6.06598	5.80041
AC012506.3	3.94403	4.38144	4.1429	4.26767	4.2269	4.16846	4.40427	3.68742	4.25098	4.41051	4.24841	4.49627	4.48141	4.1735	4.2531
AC012506.4	3.22992	4.30581	3.73447	4.02222	4.43215	3.91267	3.79476	3.5345	4.024	4.33054	4.07943	3.41547	3.69967	3.46528	3.94433
AC012507.4	6.45355	6.06824	6.20939	6.12853	6.30778	6.31371	6.15971	6.10238	6.78047	5.93635	6.40705	6.03114	6.22293	6.02926	6.16614
AC012512.1	3.50847	4.48215	3.82035	3.29502	3.89779	4.00083	4.0776	4.20969	3.56342	3.60476	3.83394	3.98249	3.71236	3.5651	4.56462
AC012513.4	7.58512	7.58703	7.5179	7.03546	7.33463	7.4411	7.85113	7.71513	7.4009	7.54469	7.30116	7.26387	7.52576	7.64224	7.58806
AC012513.6	4.52543	4.45043	4.7995	4.55422	4.39569	4.35852	4.54869	4.6036	4.40795	4.09893	4.36035	4.51882	4.53725	4.12625	4.48165
AC012531.25	4.65135	4.87576	4.56952	4.65111	4.38476	4.48965	4.16777	4.78812	4.38434	4.40272	4.08307	4.58727	4.41196	4.75986	4.38154
AC012593.1	2.3212	2.93317	1.97586	2.55183	2.51174	2.38509	2.13662	2.06794	2.64751	2.26379	2.44809	2.52314	2.39922	2.10302	2.53252
AC012603.1	3.25452	2.83754	3.04178	3.35949	3.16647	2.49699	3.41289	3.81948	3.0673	3.07456	2.80907	2.73501	3.13403	2.44043	3.11351
AC012603.2	3.33747	2.94907	2.92046	3.19265	2.81315	3.07538	2.93521	3.12929	3.07244	3.21773	3.1314	3.066	2.63748	2.83119	3.16616
AC012627.1	6.44357	6.02295	6.35008	6.45574	6.60402	6.66176	6.66622	7.07999	6.53731	6.46611	6.54072	6.61704	6.51873	6.57489	6.77534
AC012667.1	4.23882	5.09486	4.53415	5.0424	4.82007	5.33011	5.12118	4.51191	4.99228	5.22572	5.03533	4.98531	4.40769	5.11883	5.33786
AC012668.1	4.12115	3.31922	3.48859	3.87795	3.10783	3.54255	3.68732	3.35614	3.70607	3.5927	3.51953	4.26644	3.35377	3.48422	3.63741
AC012668.2	3.41811	3.96451	3.05316	2.36497	3.39645	3.17102	2.79512	2.81113	3.29644	2.45007	3.261	3.17368	3.2883	3.21854	3.5831
AC012671.1	10.5282	10.7449	10.7168	10.5397	10.6092	10.7261	10.7501	10.7139	10.875	10.7738	10.9319	10.8533	10.6855	10.755	10.7207
AC012671.2	5.55818	5.13873	5.5223	5.65196	5.49577	5.73726	5.274	5.13338	5.28152	5.73386	5.20779	5.66293	5.31468	5.37663	5.59711
AC012671.3	2.5412	2.28771	2.23136	2.33598	2.26913	2.00396	2.28709	2.11521	2.17662	2.20116	2.01026	2.34567	2.23564	2.05278	2.29986
AC012671.4	2.46073	2.56862	2.58849	2.80525	2.75822	2.42028	2.70297	2.88918	2.45425	2.59605	2.49616	2.841	2.56824	2.61716	2.80134
AC013248.2	2.1784	2.51693	2.42149	2.75241	2.72636	2.99172	2.84865	2.66943	3.18561	2.60946	2.90845	2.95516	2.78639	2.76856	2.84217
AC013251.1	4.92902	5.53846	5.2908	4.9218	4.84496	4.87519	4.54576	4.36244	4.44401	4.62671	4.72927	4.38783	4.91047	4.49616	4.60941
AC013262.1	4.76637	4.3984	5.00078	4.643	4.71601	4.7696	4.57928	5.06783	4.51924	5.06708	5.1533	4.8916	4.74486	4.91475	4.78842
AC013264.2	4.74567	5.38481	5.03985	4.92388	4.99876	5.23024	5.20664	4.56929	5.11695	5.02839	4.88732	5.03094	4.77919	4.80991	4.88033
AC013267.1	5.37768	5.04603	5.40794	6.143	5.71117	5.73032	5.69379	5.49785	5.51315	5.50332	5.43398	5.38804	5.80529	5.73798	5.82232
AC013268.3	4.43345	4.74083	4.29167	4.16409	4.1368	4.31179	4.71038	4.10147	4.53587	4.1093	4.73148	4.91991	4.46734	4.74369	4.21266
AC013268.4	6.11572	5.99146	5.95615	5.9185	5.94834	6.06978	5.79793	5.92864	6.09378	6.12018	5.91846	6.01335	6.00588	5.50123	5.87953
AC013269.3	5.05667	4.58514	4.68122	4.45319	4.20983	4.803	4.23976	4.48366	4.61956	4.74322	4.30614	4.29215	4.40265	4.95551	4.85638
AC013269.4	5.22285	4.9744	4.97016	4.31517	4.40522	4.99058	4.92091	4.78855	4.6005	4.60827	4.99162	4.73913	4.68496	4.73889	4.4171
AC013275.2	4.53401	4.6666	4.26035	4.26071	4.2126	4.00243	4.46446	4.44214	4.16686	4.19275	4.38622	4.58052	4.27792	4.70224	4.07884
AC013399.3	4.66855	4.33841	4.46656	3.97402	4.60373	3.81258	3.72261	3.75746	4.55928	4.08836	4.34643	3.68349	4.69653	4.07564	5.04482
AC013401.1	2.28888	2.177	1.92948	2.38358	1.91952	2.08013	1.97717	1.87888	2.01972	1.93316	2.11822	1.96824	2.18168	2.05951	2.10053
AC013401.2	2.98411	2.86994	2.40852	2.42266	1.88605	2.60079	2.36758	1.9666	2.41008	2.26387	2.70326	2.78577	3.03035	2.71521	2.09785
AC013402.1	2.9034	3.23713	3.42846	3.74745	3.22221	3.37835	3.18061	3.32531	3.51757	3.45229	3.28029	2.97242	3.57877	3.50775	3.2209
AC013402.5	3.76929	3.41479	3.59363	3.82233	3.54669	3.3543	3.58496	3.30774	3.88318	3.29234	4.12505	3.60859	3.73501	3.56059	3.57151
AC013403.13	6.20354	6.17855	5.99164	6.17176	6.34945	5.97239	6.41392	6.28125	6.09948	5.74748	6.03115	5.95811	6.13138	5.92803	6.33294
AC013404.1	5.18749	4.9332	4.96099	5.17687	5.28509	5.16122	4.69049	4.85205	4.65914	4.6401	4.25417	4.87711	5.09495	4.90074	4.96923
AC013406.1	2.93416	2.96116	3.43657	3.23446	3.21952	3.80745	4.00581	3.15077	3.25656	3.20534	3.02742	3.41886	3.79364	3.42917	3.6315
AC013409.1	5.3025	4.8318	5.01957	5.61009	5.50707	5.54847	5.39989	5.7299	5.40398	5.55491	5.17942	5.82873	5.40174	5.94224	5.26244
AC013410.1	4.01413	3.27549	4.27668	4.03915	4.02392	4.01465	3.86887	4.2367	3.58575	3.82455	3.21196	3.21191	4.34879	4.13397	3.92143
AC013410.2	2.97561	2.68595	3.34871	2.98	3.52665	2.80345	2.57102	2.81657	2.80474	2.62933	3.18993	3.15335	3.27317	3.42328	3.13388
AC013429.4	4.64408	4.61689	4.61048	4.59559	4.50407	4.54518	4.45624	4.46079	4.5664	4.38045	4.81858	4.82286	4.36564	4.53479	4.57024
AC013429.5	2.5848	3.28511	3.51785	3.57748	3.47997	3.70878	3.87908	3.36939	3.4333	3.38663	3.40471	3.80557	3.55731	3.25096	3.50432
AC013436.6	5.60035	5.47751	5.29128	5.2143	5.45871	4.95628	4.59802	4.7244	5.61629	5.17957	5.10712	5.69994	4.86783	4.90707	4.77589
AC013439.4	2.77071	3.34796	3.54013	3.20955	3.2567	3.52135	3.42936	3.15961	3.75097	3.20015	3.35096	3.5442	3.27719	3.00793	2.73223
AC013442.1	6.17038	6.34287	6.32929	5.71921	6.14469	6.29084	6.28069	6.32017	6.16644	5.90866	6.19546	6.08482	6.5038	6.14844	6.05876
AC013444.1	2.41795	2.97414	2.29645	2.5804	3.09007	2.62703	2.5373	3.11322	3.26545	2.2514	2.4306	3.08273	2.65857	3.30335	2.74783
AC013444.2	6.2512	5.80605	6.13353	6.08028	5.87718	6.11251	6.18793	6.56677	6.46804	6.05479	5.89765	6.25886	6.1485	6.13743	5.95801
AC013448.1	5.75287	6.03192	6.01432	6.03998	6.11422	6.05512	6.14816	5.77285	6.13881	5.71849	6.37171	5.84405	5.73502	6.66578	5.62451
AC013448.2	2.7931	2.59172	2.47814	2.52503	2.65481	2.8847	2.38969	2.59308	2.38773	2.40437	2.60896	2.74968	2.55353	2.37688	2.47968
AC013448.3	7.15786	7.03685	7.13342	7.2391	6.94969	7.18343	7.56332	7.584	7.88842	7.25691	7.4171	7.61746	7.28815	7.87299	7.46617
AC013463.2	3.21105	4.48496	3.79508	4.12476	4.03288	3.95574	3.00134	3.95655	3.94111	3.81553	4.05417	3.81962	3.60313	4.45957	3.91814
AC013463.2	6.56332	7.08321	7.44645	8.03956	8.04544	7.96442	8.01633	7.86041	7.34394	8.128	7.83215	8.15221	8.62209	8.58661	8.58904
AC013467.1	3.00572	2.65339	2.39507	2.66308	2.3648	2.56833	2.54516	2.43183	2.57543	2.857	2.64511	2.64652	2.4542	3.34144	2.3989
AC013470.6	5.34995	5.21824	5.71411	5.22092	5.39836	5.36896	5.63423	6.04512	5.47229	5.70164	6.05314	5.45943	5.57258	5.76398	5.64568
AC013470.8	3.67987	3.06398	4.35319	3.94969	3.05063	3.84952	3.21047	4.20181	3.82878	3.19384	2.78183	2.93453	4.0811	3.1178	3.13242
AC013472.3	3.79747	3.3456	3.41994	3.09605	3.01182	3.47196	2.92808	2.88547	3.45362	3.26152	3.10654	3.48466	3.1849	3.30683	3.58582
AC013472.4	5.0433	4.93894	4.17814	4.11622	4.86647	4.25267	4.80219	4.50694	4.51746	4.57878	3.91591	3.72766	4.21874	4.29798	4.43869
AC013474.4	5.01543	5.12379	4.98189	5.30595	5.26926	4.94877	5.6006	5.04177	5.43838	5.61337	5.21599	5.5705	5.40107	5.35706	4.99698
AC013476.1	7.92241	8.107	8.16485	8.15922	8.16648	8.16026	8.13977	8.27648	8.24805	8.14641	8.25706	8.27892	8.12945	8.45728	8.10973
AC013480.1	1.77278	1.91479	2.15915	2.04222	1.80797	1.77384	1.96598	2.23399	2.1868	1.91036	1.92226	2.15464	1.70892	1.74574	1.84598
AC013480.2	3.08809	3.83161	3.12156	3.19748	4.10796	2.89052	3.2788	3.25559	3.06195	3.22576	3.03314	3.08493	2.91129	3.0095	3.02201
AC013549.1	5.33657	5.11665	5.84025	5.10634	5.09491	5.54991	5.37728	5.19384	5.77004	5.27067	5.29216	5.06773	5.29997	5.20888	5.28771
AC013553.1	5.90303	6.00162	5.8872	6.0147	6.04167	5.72769	5.40909	5.10619	5.32249	5.6214	5.41797	5.23016	5.39095	5.7737	5.87157
AC013660.1	2.42625	2.25685	2.30204	2.24141	1.87336	2.45045	2.04226	2.42751	2.54034	2.36029	2.42984	2.03302	2.51327	2.42259	1.80564
AC013701.1	4.92455	4.35257	4.74302	4.80214	4.56126	4.69925	5.19478	5.25488	5.02294	4.9579	5.00404	4.85463	4.98514	5.15843	4.5538
AC013722.1	9.29211	9.21034	9.44283	9.63532	9.57444	9.50583	9.79856	9.88525	9.93495	9.65351	9.97029	9.83431	9.58137	9.75147	9.65283
AC013727.2	5.79862	5.68607	4.56411	5.85487	5.63696	5.53802	4.66635	5.07553	5.28892	5.3816	5.86661	5.42142	5.21905	5.41062	5.13935
AC013733.3	5.60329	5.69965	4.93561	5.47701	5.23235	5.30988	5.26087	5.46708	5.76901	5.21515	5.2144	5.6841	4.98079	5.27834	5.21202
AC013733.4	2.36379	2.28928	3.05912	2.5816	2.21161	2.43438	2.55387	2.06696	2.43157	2.09491	3.24621	2.88451	2.56751	2.46554	2.1718
AC013734.1	2.09031	1.74278	1.84542	2.19947	2.10572	2.12923	2.11714	2.71825	1.87063	2.44793	2.29771	2.36143	1.79109	2.47916	2.03666
AC013737.1	13.3046	13.3399	13.3163	13.2331	13.1765	13.3314	13.154	13.1318	13.4679	13.2393	13.4284	13.3241	13.3698	13.3062	13.22
AC013738.1	7.09024	7.00265	7.15385	7.05776	7.49615	7.17039	7.22626	7.29797	7.03424	7.51017	7.50876	7.20762	7.17858	7.41297	7.57789
AC013751.1	6.29742	6.22044	5.89062	6.03691	6.10507	6.15508	5.80753	6.02684	5.9471	5.49029	6.2416	5.99269	5.97991	6.0112	6.31052
AC015600.1	8.70578	8.579	8.77887	9.02342	9.09272	8.79415	9.11545	9.30083	9.25537	9.12567	9.17624	9.26517	8.99562	9.11647	9.12845
AC015691.13	4.48563	4.71206	4.00175	4.58791	4.49514	4.66663	4.49408	4.8834	4.75966	4.83596	5.33204	4.37879	4.53275	4.3335	4.48343
AC015720.1	4.16052	3.89863	3.86987	3.50897	3.45438	4.25829	3.9052	4.49077	4.24568	3.85048	4.2332	3.57925	3.31013	4.09274	3.65619
AC015818.6	9.53566	9.23317	9.46096	9.41789	9.31638	9.54024	9.66769	9.70326	9.6116	9.36689	9.18591	9.29262	9.63418	9.33371	9.62337
AC015820.1	7.66684	7.82629	7.76016	7.88533	7.83929	7.75387	7.88396	7.87869	8.06914	7.80802	7.99274	8.01412	7.96582	7.79832	7.93651
AC015849.12	4.89619	5.37669	4.96812	5.61918	5.2878	5.06812	4.62139	4.93117	5.05015	5.03727	4.91651	5.39076	5.17159	5.19101	5.4132
AC015849.13	6.46301	5.26844	6.29883	6.1583	5.98898	6.55005	6.30642	6.56149	6.47449	5.97034	6.50318	6.35903	6.27003	6.32416	6.29642
AC015849.14	3.5338	3.24089	3.43555	3.54322	3.34974	4.12203	3.69369	3.20362	3.55943	3.5157	3.51944	3.7675	3.91764	3.74086	3.46503
AC015849.19	5.02063	4.48168	4.70077	4.49432	4.49516	4.33946	4.94696	4.33968	4.21719	4.15125	4.38601	4.59426	4.51605	4.52543	4.43929
AC015849.2	4.45917	4.2064	4.72872	4.09654	4.21027	4.28371	3.84357	4.25961	4.07721	4.37306	4.77784	4.27155	3.93454	3.84163	4.43174
AC015883.1	7.2014	7.32464	7.22324	7.32335	7.31943	7.28665	7.35275	7.49411	7.25494	7.45855	7.37206	7.35076	7.42488	7.27563	7.42924
AC015884.1	5.99849	6.5775	6.61299	6.2845	6.42626	5.88926	6.65389	6.77379	6.57381	6.61053	6.53566	6.90815	6.51033	6.69487	6.67708
AC015909.1	11.8017	11.9095	11.7726	11.5663	11.7252	11.7558	11.7192	11.6944	11.8652	11.6178	11.9924	11.9962	11.8342	12.0146	11.7397
AC015922.5	4.29773	4.29176	4.33487	4.36162	4.14765	4.37812	4.03285	4.42212	4.035	4.40548	4.03392	4.22843	4.32996	4.67976	4.2531
AC015922.7	3.5047	3.46009	3.3542	3.13478	2.69473	3.3936	2.60378	2.71316	3.01054	3.62915	3.33238	2.82939	3.43635	3.50091	3.67321
AC015923.1	3.58919	4.04283	3.80034	3.46996	3.73673	3.5824	3.52199	3.39113	3.8509	3.80913	3.49379	3.19832	3.39084	3.67546	3.87339
AC015923.2	7.34585	7.30656	7.27886	7.45785	7.49094	7.74278	7.16818	7.36916	7.88427	7.28043	7.4524	7.33792	7.1702	6.78554	7.22227
AC015933.2	3.1014	3.05921	3.38866	3.56867	3.09786	3.5891	3.31373	2.97993	3.44624	3.13469	3.28159	4.14337	3.45735	3.40264	3.22044
AC015936.3	7.97162	8.21618	7.87935	7.48539	7.92979	7.86284	7.78975	7.72587	7.84378	7.90837	8.11185	7.85807	7.72495	7.66627	7.8749
AC015969.3	3.20136	3.22858	3.47909	3.53472	3.00783	2.87359	2.78467	3.09492	3.39901	2.99159	3.63709	2.76772	3.2128	2.95884	3.24543
AC015971.1	8.56301	8.24573	8.4993	8.69858	8.46233	8.57744	8.78206	8.91533	8.86578	8.69044	8.75003	8.78327	8.53454	8.7985	8.61031
AC015971.2	2.47165	2.7032	2.10549	2.60099	2.41578	2.91166	2.65102	2.6078	2.51104	1.89759	2.00289	2.21636	2.94157	3.00152	2.14875
AC015971.3	6.96404	7.52355	6.98589	6.67214	6.96321	6.93426	6.93535	6.98749	7.30134	7.12899	6.86687	7.1977	7.02608	7.20619	6.94815
AC015977.5	4.33416	4.60234	3.88356	4.03406	4.07311	5.07665	3.95595	4.40818	4.45407	3.46016	3.584	4.16856	4.17752	3.34588	4.05148
AC015977.6	5.99918	5.799	5.80156	5.47874	5.65114	5.28426	5.51417	5.35309	5.78515	5.44051	5.31689	5.54299	5.46581	5.44404	5.55798
AC015987.1	2.91784	3.05724	3.28165	3.25525	2.93267	3.26702	3.01819	2.88766	3.5072	2.74069	3.14426	3.5663	2.7339	3.19008	2.98215
AC016113.1	2.30723	2.47607	2.62923	2.49615	2.01597	2.83691	2.49596	3.39863	2.53768	2.61021	2.6851	2.34215	3.02378	3.41421	2.51143
AC016142.1	7.99106	8.02267	8.24629	8.03141	8.11344	7.99465	8.50324	8.72674	8.74494	8.62352	8.63294	8.68153	7.98526	8.26935	8.12745
AC016194.1	5.30643	5.11577	5.62467	5.27536	5.58206	5.20913	5.67004	5.51907	5.22151	5.57461	5.38949	5.44805	5.78193	5.69697	5.54403
AC016292.1	5.31652	5.37116	4.63803	4.64631	4.81354	4.42669	4.71382	4.77597	4.89772	4.69105	5.12948	4.86447	4.41407	5.02253	5.38993
AC016292.3	7.99122	8.10707	8.04627	8.54048	8.32451	8.39562	8.29245	8.02206	8.292	8.05208	8.01702	8.21185	8.2736	8.3465	8.22546
AC016405.1	4.89863	3.78038	5.26427	5.1148	4.72159	4.92834	5.20027	5.30847	5.30266	5.13104	4.95545	5.71795	4.6873	5.03547	5.27682
AC016543.1	4.10344	4.02371	4.41337	4.07765	4.07581	4.48043	4.0426	4.56643	3.93024	4.36786	4.46882	4.22204	4.08037	4.08541	4.31541
AC016549.1	7.03066	6.66834	7.45206	7.79634	7.81713	8.07173	7.82011	8.02245	7.49339	8.27837	7.88502	8.17921	7.74011	7.95345	7.90615
AC016561.1	2.65232	3.03282	2.98157	3.02323	2.73655	2.97351	3.0466	2.73881	3.07952	3.0214	3.01938	3.06195	3.05411	3.01145	2.9165
AC016575.1	6.83104	6.70251	7.22521	7.3669	7.14916	7.23747	7.53208	7.43074	7.67648	7.65163	7.40513	7.61595	7.32717	7.51777	7.34743
AC016577.1	7.1836	7.39287	7.63702	7.58735	7.58594	7.63796	7.56662	7.66314	7.63138	7.55036	7.88666	7.68019	7.80599	7.60579	7.71642
AC016597.1	1.70132	1.84859	1.60132	1.74436	1.6502	2.014	1.77995	1.85698	1.81388	1.99832	1.68136	1.62159	1.77699	1.72386	1.86319
AC016626.2	6.07808	5.97929	6.33424	6.70488	6.01176	6.58411	6.13725	6.41803	6.35431	6.18891	6.11878	6.28753	6.36126	6.44413	5.91356
AC016629.3	5.39199	4.58102	4.23852	4.72486	4.22725	5.00888	4.88168	4.4416	4.13391	4.81175	5.01192	4.78094	4.63398	4.64553	4.82462
AC016644.1	2.62071	2.54803	2.83812	2.92174	2.53007	2.90852	2.3112	2.17113	2.61886	2.63082	2.86096	2.60842	2.52739	2.90507	2.40756
AC016656.1	4.39603	3.68915	4.53435	4.54736	4.61151	4.50764	5.06545	5.23762	5.1824	4.77931	4.92506	4.60669	4.93247	4.61337	4.83199
AC016670.1	5.98783	6.04927	6.71491	6.55184	6.22553	6.42682	6.45529	6.62199	5.97108	6.98376	6.59673	6.69573	6.47778	6.55977	6.79102
AC016682.1	3.64521	2.95422	3.06991	2.59175	3.27081	2.94446	2.81955	3.2805	3.09004	2.93645	2.80807	3.22223	3.25545	3.60978	2.84166
AC016683.5	6.35629	6.58127	6.27532	5.93692	6.2675	6.02202	5.87263	6.12439	5.3862	6.05352	6.29272	5.88048	6.13345	5.86583	6.28191
AC016691.2	4.34003	4.47979	4.78794	4.68106	4.17548	4.46628	3.88744	3.6286	4.1536	4.00667	4.06071	4.06413	4.14564	4.26017	4.37248
AC016694.2	5.29408	5.49423	4.92825	5.37137	4.87599	4.94725	4.80299	4.43992	5.14443	4.87259	4.45583	4.72056	5.47494	4.80433	4.97926
AC016696.1	3.17459	3.07986	3.44989	3.0978	3.53723	3.12119	3.29959	2.9875	3.12776	3.73795	2.68556	3.21478	3.31316	3.23568	2.98722
AC016700.2	3.18695	3.19502	3.32207	3.38826	3.36629	3.40569	3.71414	3.62812	3.66275	3.21005	3.64722	3.14525	3.59611	3.20683	3.0904
AC016700.6	10.5744	10.6155	10.6495	10.9781	10.7874	11.1307	10.5797	10.3773	10.7611	10.4709	10.4953	10.4935	10.7232	10.4727	10.7527
AC016706.1	7.50888	7.76467	8.03189	7.67542	7.97733	7.63451	7.68611	7.66783	7.67162	7.95826	8.04413	7.98208	7.68645	7.75507	7.80547
AC016708.2	10.2711	10.1863	10.3376	11.079	10.8836	10.8375	10.5304	10.2052	9.9116	10.3091	9.80232	10.0363	10.8307	10.2425	10.7914
AC016710.1	2.56225	2.36044	1.96841	1.78664	2.04864	2.06838	2.04615	2.1776	1.90652	2.41225	2.11039	2.27589	2.07412	2.01117	1.82519
AC016712.1	4.93155	4.87003	4.68051	5.25039	4.67473	4.86669	4.75337	4.82863	4.79949	5.04735	5.21202	4.66165	4.82464	5.09278	4.95221
AC016712.2	6.89219	6.82322	6.91084	6.89447	7.12845	7.11492	6.70714	6.45396	6.37337	6.42369	6.44342	6.33111	6.83942	6.41643	6.68055
AC016712.3	5.0238	4.8116	5.25834	5.25393	5.18762	5.17525	5.09494	5.46462	5.61522	4.98423	5.37681	5.2843	5.30015	5.23292	5.26774
AC016716.1	5.74253	5.73672	6.10109	6.7634	6.4112	6.42521	6.31365	5.89016	5.99195	6.05183	5.85457	5.97673	6.13944	6.14286	5.9998
AC016716.2	4.70024	4.99826	4.32036	4.86165	4.50668	5.20706	4.79927	4.81826	4.86591	4.37533	4.09191	4.90078	5.12125	4.06746	5.0287
AC016722.3	4.42178	3.92166	3.88659	4.05334	4.38665	4.26178	4.1952	3.26547	4.42815	3.35955	4.09984	3.8608	3.85949	3.93151	3.40723
AC016722.4	8.33917	8.9494	8.21116	8.26057	8.49338	8.17922	7.93064	7.9983	8.38871	8.38401	8.20019	8.45336	8.08973	8.15059	8.09577
AC016724.6	5.25286	4.64195	4.4002	4.29414	4.57282	4.61284	4.22551	4.21545	4.41173	4.67616	4.6215	4.89676	4.59587	4.31767	4.63083
AC016727.1	9.8762	9.72246	9.84414	9.64599	9.67343	9.75312	9.58466	9.66684	9.82018	9.74073	9.8683	9.82667	9.7028	9.92292	9.77613
AC016727.3	3.73608	4.1867	4.1466	3.71001	4.46228	4.01929	3.68007	3.89379	4.31065	3.53922	3.34035	3.8731	3.74927	3.56078	3.76864
AC016730.1	4.49779	4.05569	3.99432	4.72426	4.16867	4.25458	4.22901	4.21687	4.21744	4.14239	4.22101	4.35624	4.6402	4.82506	4.43556
AC016730.2	3.87117	3.13433	3.43797	3.98702	3.15388	3.68281	3.34797	3.2904	3.97233	3.16985	3.31334	3.39156	2.88615	3.60499	3.32986
AC016734.2	8.88883	8.53796	9.26278	9.34094	9.35374	9.19982	9.53558	9.16502	8.77038	9.42709	8.99563	9.07647	9.25863	9.16745	9.45215
AC016735.1	5.03054	5.32944	5.1824	4.76465	5.18049	4.79488	4.58353	4.80704	4.70264	4.8327	4.71682	4.96568	4.81452	5.15529	5.1456
AC016735.3	5.57762	5.71149	5.28881	5.29649	5.29322	5.4886	5.27608	5.18408	5.35928	5.22242	5.14168	5.22767	5.29365	5.26272	5.19231
AC016738.4	3.61122	3.32991	3.55535	3.46102	3.42065	3.78219	3.07569	3.20128	3.52433	3.32477	3.6332	3.43776	3.04953	3.31317	3.43412
AC016739.2	8.16632	8.053	8.12434	8.44393	8.48116	8.32553	8.19764	7.96599	7.80143	8.12487	7.83702	8.11229	8.36891	8.33913	8.3585
AC016739.3	12.4486	12.4441	12.3101	12.1615	12.1781	12.2918	12.2612	12.2097	12.4055	12.1735	12.4133	12.2758	12.3857	12.4563	12.2879
AC016743.1	7.32132	7.40317	7.47347	7.63329	7.39165	7.34018	7.47397	7.58554	7.30717	7.13327	7.61304	7.6967	7.56101	7.77972	7.39542
AC016745.3	7.08682	6.57243	7.0668	6.98522	6.69778	6.96492	6.45878	6.87909	6.61336	6.61638	6.47861	6.52931	7.13892	6.56913	6.57624
AC016751.2	3.44937	2.84348	2.90146	2.80789	2.92191	2.59566	2.80774	2.72753	2.51731	3.55705	2.927	2.54155	2.82109	2.34525	2.93942
AC016751.3	3.44291	3.57922	2.37341	2.91216	3.19459	2.7984	3.24218	3.23195	3.35248	3.26426	3.1551	2.80207	3.79307	2.97609	3.44667
AC016753.2	3.19072	3.04328	2.98116	3.08975	3.13578	3.57346	3.21112	3.504	3.1325	3.2502	3.36722	3.19725	2.98913	3.11963	3.0268
AC016764.1	1.99268	1.89636	2.05639	1.97876	2.34047	1.97501	2.1815	2.14791	2.03749	2.30923	2.27319	2.14607	2.15457	2.95349	2.03655
AC016768.1	2.86782	3.00676	2.5497	2.95513	2.32931	2.26479	2.79861	2.41894	2.64699	2.80015	2.73956	2.66528	2.45705	2.49543	2.282
AC016772.4	3.66564	3.68629	3.23544	4.16174	4.10077	4.07144	4.04303	3.8263	3.42833	4.16951	3.25614	3.53147	3.88286	3.39749	3.70928
AC016819.1	2.50964	2.14522	2.14059	2.30891	2.59375	2.39642	2.5376	3.03856	3.18122	2.40956	1.98097	2.86475	2.33993	2.52966	3.24613
AC016821.1	12.6314	12.6853	12.673	12.6266	12.6123	12.7267	12.7056	12.7805	12.7895	12.6342	12.8331	12.7884	12.7798	12.7688	12.6945
AC016821.2	3.86802	4.7475	4.69279	3.744	4.11276	4.0859	4.33448	4.4991	4.28289	4.43773	4.12256	4.38202	4.34872	4.10745	3.63187
AC016831.5	2.81524	2.6664	3.00919	2.87059	2.82811	2.85522	2.74132	2.54805	3.00481	2.84114	2.66132	3.19741	2.40745	3.45576	2.72677
AC016831.6	4.2138	4.23218	3.72437	4.23953	3.59708	3.73254	3.89192	3.75461	3.75939	4.20761	3.85434	4.16083	3.68691	4.30243	3.76279
AC016866.1	3.70859	4.16059	3.80608	3.95746	3.66146	3.80041	3.8138	4.3127	3.79114	4.18938	3.69875	4.13068	3.50663	3.85177	4.02505
AC016903.1	2.46124	3.29795	3.14399	2.6253	2.73519	2.82026	2.39835	2.50342	2.39049	2.27607	2.95671	1.95613	2.34714	2.53771	2.31382
AC016903.2	3.31083	3.62904	3.41605	3.04454	3.37501	3.10285	3.2335	3.09018	3.58925	3.48345	3.54087	3.47799	3.61337	3.90984	3.60144
AC016907.1	2.89513	2.87163	3.47512	2.93085	2.98411	3.531	3.38945	3.27787	3.42841	3.09227	3.26009	3.2495	3.46126	3.17411	3.90873
AC016907.2	3.64377	3.81183	3.2754	3.3564	3.66585	3.49813	3.63552	3.60207	3.77273	3.74323	3.60444	3.74784	3.40561	3.67368	3.58823
AC016907.3	3.0132	3.19379	3.08341	3.00222	3.03413	3.85095	3.1129	3.32125	3.28359	3.06494	3.1011	2.95056	3.58511	3.27567	3.45001
AC016908.1	3.95935	3.66364	4.53191	3.96947	3.64408	3.83716	3.75108	4.03764	3.69691	4.07796	3.61982	4.52023	3.63531	4.20099	3.32782
AC016909.2	4.18572	4.27106	4.11457	4.59272	4.45606	4.49409	4.08863	4.49608	4.26219	4.45972	4.3824	4.66464	4.40202	4.30011	4.39819
AC016912.3	3.26275	3.18487	3.86423	3.29479	3.51408	2.76655	3.05979	2.75096	3.3586	2.85502	3.27932	3.03053	3.20527	3.38594	3.19847
AC016959.1	5.54456	5.18103	5.16594	4.99491	4.95571	4.73317	5.29274	5.58278	5.70809	5.24453	5.4809	5.66035	5.08266	4.75667	5.28574
AC016970.1	2.73968	2.66899	3.22371	3.02951	3.28897	3.07608	3.23106	3.26978	3.31202	3.17095	2.88709	3.41663	3.16587	3.09663	3.47337
AC016987.1	10.1107	10.1075	10.2664	10.0701	10.1747	10.0583	10.0146	9.91732	9.87512	10.1347	9.96159	9.90504	9.84322	9.86852	10.0484
AC016993.1	2.88863	2.72109	2.84338	2.89438	3.35857	2.6879	3.20694	3.16448	3.3709	2.66825	3.22539	3.23333	3.62429	3.35841	3.09136
AC016994.2	4.52283	4.92518	4.5197	4.28392	4.60312	3.91476	4.53377	4.31713	3.96516	4.37179	4.49644	4.71061	4.60987	4.29188	4.60027
AC016995.3	3.66947	2.93634	3.76285	4.05275	3.63628	3.22364	3.49888	3.81776	3.91431	3.76813	3.60828	3.65676	3.46184	3.58642	4.00745
AC017002.1	4.20069	3.52499	3.98672	4.27919	4.35394	3.58913	3.33048	3.91388	4.34577	3.99313	4.18228	4.01079	4.29114	4.24714	3.77189
AC017002.2	4.36285	4.86637	4.46343	4.15632	4.72621	4.28661	4.18812	4.10419	4.01363	4.44066	4.02619	4.83372	4.69046	3.93658	4.6779
AC017002.4	3.7166	4.24435	3.37777	3.66498	3.88871	3.59269	3.66192	3.98109	3.26631	4.0849	3.3103	3.775	3.21693	3.67516	3.27857
AC017006.2	4.4417	4.6128	4.37755	4.88069	4.70936	4.287	4.52238	4.34339	4.10664	4.96645	4.50414	4.90382	4.58112	4.68216	5.08983
AC017006.3	7.16896	6.87055	6.70784	7.06281	6.78808	6.79737	7.12772	7.37745	7.14412	6.86369	7.12654	7.05392	7.01814	7.07962	7.07809
AC017019.1	4.50192	3.8225	4.38255	4.27071	3.62411	3.9726	4.16203	3.41025	3.69989	4.49146	3.82154	3.6288	4.03365	3.89356	3.9409
AC017020.1	2.60319	2.71325	2.88008	2.5934	2.69449	2.82454	2.89814	2.94473	2.9361	2.72785	2.92374	2.78126	2.63448	2.93339	2.77876
AC017020.2	2.34811	2.67374	2.24572	2.82242	2.438	2.60544	2.63238	2.6631	3.00428	2.24329	2.97603	2.65856	2.3613	2.7456	2.62165
AC017028.1	8.47065	8.41203	8.31304	8.44755	8.41004	8.56264	8.35808	8.66021	8.63315	8.65095	8.8605	8.76348	8.2917	8.4473	8.04866
AC017028.11	8.56114	8.54739	8.68505	8.45334	8.51719	8.65171	8.47897	8.74005	8.89037	8.71245	8.81029	8.769	8.43299	8.59337	8.3654
AC017028.2	7.80759	7.92424	7.87104	7.76246	7.6608	7.96183	7.78732	7.88793	8.06462	7.84962	8.22177	7.90098	7.86045	7.70979	7.71933
AC017028.3	8.08883	8.03932	8.10511	8.04631	8.08002	8.16251	7.94222	8.31035	8.25896	8.29771	8.52551	8.3605	7.97993	8.16171	7.57793
AC017028.4	8.2529	8.36979	8.20042	8.33438	8.27918	8.43193	8.231	8.62026	8.45557	8.45194	8.77906	8.72877	8.14177	8.27858	8.21538
AC017028.6	7.69134	8.45336	8.37331	7.54946	7.84547	7.77213	7.55119	7.76827	8.4503	7.64999	7.75851	7.76234	7.44859	7.46809	7.71296
AC017028.7	6.09852	6.53352	6.27964	6.57851	6.4165	6.87056	6.57685	6.87924	7.20031	6.74377	7.08702	7.21544	6.31695	6.78733	6.44634
AC017028.8	8.16572	8.24401	8.20269	8.1611	8.18246	8.22773	8.27896	8.50341	8.64209	8.37425	8.77391	8.50103	8.24231	8.04119	8.16606
AC017028.9	8.47065	8.41203	8.31304	8.44755	8.41004	8.56264	8.35808	8.66021	8.63315	8.65095	8.8605	8.76348	8.2917	8.4473	8.04866
AC017035.2	5.82187	5.01783	5.31574	5.79783	5.93544	5.78164	5.73302	5.72434	5.90225	6.01918	5.10054	6.01748	5.64555	6.00293	6.19972
AC017048.1	3.47497	3.74971	3.56977	3.79465	3.4681	3.80983	3.45036	3.3635	3.22556	3.62269	3.77626	3.89482	3.79402	3.23738	3.49489
AC017048.2	3.88582	2.9991	3.17313	3.57426	3.29711	3.0358	2.57908	2.73027	3.19599	3.3704	3.87113	3.36922	3.54165	3.07699	3.24573
AC017053.1	4.73954	4.68953	4.26835	4.4365	4.61665	4.12749	4.27716	4.30594	4.20238	4.22158	4.27167	3.64497	3.91478	4.22025	3.9612
AC017074.1	5.76015	5.11193	4.75128	5.00139	4.953	5.4188	5.15874	4.80133	4.70749	5.31862	5.65382	5.16182	4.91646	5.33999	4.77626
AC017074.2	6.06119	5.85467	5.60444	5.95989	6.14375	6.0615	6.12317	6.22828	6.68092	5.9051	6.01087	6.61818	6.10848	6.09299	6.10797
AC017076.1	4.74689	4.65221	4.60119	4.75119	4.88322	4.86182	4.80843	5.00791	5.09282	4.85511	5.30561	4.93661	4.93596	5.0149	4.81155
AC017078.1	4.44412	4.66068	4.62515	4.80311	4.28653	4.31548	4.30247	4.33454	4.6442	5.31029	4.82273	4.50228	4.39976	4.75172	4.42012
AC017079.3	6.01921	5.67514	6.04781	6.03241	6.09128	6.23312	5.5582	5.93412	6.07583	6.09045	6.27594	5.95722	6.15184	6.5009	6.39257
AC017079.4	4.89977	4.79087	4.46342	4.56583	4.76955	5.3236	4.81597	5.44932	5.0051	4.70391	4.68374	4.91889	5.13048	4.55319	5.14244
AC017080.1	5.5674	5.80587	5.36285	5.44164	5.62368	5.55431	5.32612	5.2786	5.21715	5.54609	5.01859	4.91511	5.6448	5.56571	5.93608
AC017081.1	11.8685	11.8447	12.0456	12.039	11.9426	11.9932	12.239	12.3931	12.2192	12.1672	12.219	12.2936	11.9799	12.0697	12.0358
AC017081.2	5.54719	6.18218	5.19828	5.58096	5.58557	5.8768	5.05852	5.28787	5.53826	5.59126	5.44358	5.11903	5.53899	5.4609	5.6137
AC017083.1	4.30118	4.08503	3.9778	4.01067	4.0653	4.00847	4.26753	4.24527	3.93413	4.21245	3.97627	4.22399	3.89747	4.32608	4.21746
AC017083.2	7.81698	8.04233	8.11259	8.1791	8.16273	8.18574	8.40756	8.43611	7.94588	8.25954	7.92926	8.31118	8.30964	8.28442	8.58272
AC017084.1	3.6131	3.56259	3.87402	3.7036	3.80061	3.61352	3.85733	3.79257	3.97669	3.82326	3.82241	3.9092	3.56935	3.87568	3.84863
AC017101.10	3.09958	3.0703	2.35485	2.74185	2.76962	2.67859	2.55066	2.62718	2.67014	2.79518	2.63149	2.64109	2.56993	3.21666	3.49855
AC017104.1	7.03183	6.65337	7.3058	7.19932	7.25025	7.11994	7.69185	7.78896	7.54898	7.45692	7.47768	7.55753	7.37575	7.42677	7.49148
AC017104.2	5.24849	5.40079	4.92669	5.14902	5.0597	5.32804	4.99392	4.98785	4.93237	5.23629	4.99662	4.88857	4.66263	5.06271	5.25984
AC017104.4	6.21097	5.85592	5.18687	5.52778	5.66812	5.86951	5.58906	5.74697	5.61283	5.19556	5.63325	5.679	5.41937	5.66675	5.98122
AC017104.6	6.57428	5.71481	6.01535	5.98156	5.70494	5.89724	5.78985	5.70085	5.96828	5.89433	6.32059	6.25839	5.74837	5.78514	6.33894
AC018359.1	3.52064	3.90523	3.37393	3.51633	4.28781	3.59306	3.82356	3.37756	3.6237	3.69145	4.11023	3.71392	3.63212	4.40707	3.56096
AC018359.3	3.17442	3.58583	3.5512	3.18779	3.83768	3.10961	3.66655	3.25372	3.65982	3.24702	3.20632	2.84122	3.14789	3.21907	3.19331
AC018361.1	2.30624	3.22584	2.829	2.56701	3.19684	2.25077	2.61478	2.59717	2.58169	3.49105	2.49988	2.47262	2.29781	2.63608	2.87566
AC018442.1	6.75486	6.65836	6.08605	6.1045	6.50651	6.54444	6.33068	6.36841	6.38598	6.19357	6.41129	6.37575	6.25794	6.3498	6.33215
AC018450.1	5.76713	5.56824	5.61101	5.64476	5.37027	5.45886	5.53067	5.98429	5.49333	5.64477	6.07151	6.13993	5.72854	6.00488	5.84976
AC018462.2	3.99135	3.6456	4.07911	4.22975	3.4235	3.2856	4.16201	3.50699	2.63478	3.62788	3.70291	3.89568	3.96847	4.24392	4.32911
AC018463.1	6.85218	6.89257	7.25445	7.46072	7.2337	7.50009	7.50994	7.89637	7.99103	7.77415	7.8497	7.75927	7.1521	7.67939	7.2524
AC018463.4	7.04548	7.01599	7.08589	7.21202	7.37003	7.19813	7.21562	7.30699	6.83515	6.99261	6.67716	6.79465	7.56123	6.83051	7.0899
AC018463.5	4.82372	4.59994	4.75025	4.8232	4.39497	4.85084	4.89852	5.02741	4.89992	4.48314	4.52258	4.76625	5.07559	5.18395	5.15576
AC018495.3	4.42321	4.08379	4.12094	4.33865	4.00652	4.02691	4.59929	4.26493	4.46049	4.23585	4.64109	4.71652	4.45856	4.41969	4.10748
AC018616.1	2.89622	2.96397	2.76071	2.48712	2.70468	2.70393	2.72232	3.4267	2.93988	2.38369	2.48083	2.42606	2.54596	3.05629	2.98073
AC018618.1	5.6558	5.98437	5.5362	5.68854	5.72784	5.54108	5.84909	5.61194	5.57217	5.59668	5.82618	5.59274	5.62658	5.67395	5.69996
AC018628.1	9.35328	9.21759	9.13845	9.10603	9.30523	9.45063	9.33553	9.379	9.67016	9.40699	9.5498	9.32974	9.32789	9.43258	9.31121
AC018634.9	4.90476	5.10105	5.03886	4.82096	4.95553	5.21535	4.86717	5.08359	4.44849	5.51179	5.10897	5.1644	4.30432	4.70081	5.30842
AC018635.1	13.3637	13.3492	13.3127	13.2553	13.2351	13.3209	13.2927	13.2751	13.4479	13.1969	13.3766	13.3077	13.295	13.3804	13.2427
AC018643.4	3.45957	3.48879	3.71748	3.94409	3.64779	3.6017	3.91929	3.64948	3.40892	3.25535	3.27833	3.59085	3.67035	4.19703	3.88623
AC018685.1	5.8424	6.13059	5.79534	5.87973	6.1126	5.9781	6.08252	5.88795	6.40175	6.02992	6.33771	5.98496	5.80052	6.2556	5.93919
AC018688.1	9.72272	9.53222	9.30561	9.08543	9.1685	9.34963	9.35388	9.39636	9.38785	9.87001	10.1119	9.72182	9.14636	9.74622	9.0573
AC018690.1	2.042	1.73128	1.72991	1.832	1.70069	1.76321	1.81344	1.89766	1.96985	1.79467	2.03425	2.26804	1.72057	2.06517	1.96347
AC018693.5	2.86751	3.60881	2.7449	3.45583	2.68631	3.36761	2.91547	2.86317	2.82556	3.08488	3.15452	3.1598	3.2289	2.97303	3.0512
AC018693.6	3.41629	2.59689	2.9056	2.19826	3.3991	3.08712	3.51706	3.08303	2.71338	3.09323	2.92845	2.78004	3.11505	3.45739	3.38981
AC018696.1	8.30132	8.23799	8.20375	8.29032	8.09091	8.19135	8.32596	8.12876	8.53636	8.26301	8.21186	8.23455	8.08967	8.24022	8.21956
AC018696.4	7.86763	7.80369	8.03026	8.38767	8.16122	8.01769	7.78814	8.04407	7.67626	8.06384	7.86489	8.05277	8.30147	7.86833	8.30309
AC018712.2	5.40255	5.15302	4.65242	4.75708	5.48004	4.99545	4.63415	4.40083	4.86785	4.72264	5.0588	4.76423	5.10171	4.62126	4.81569
AC018717.1	2.58748	2.8583	3.41009	2.68891	2.63754	2.84184	2.40677	2.92373	2.6665	2.96186	2.57491	2.58958	2.54023	2.21109	2.55521
AC018717.2	4.62318	4.63334	4.93942	4.68492	4.51093	4.64956	4.62316	4.44634	4.76348	4.44432	4.5683	4.83533	4.52087	4.54525	4.30041
AC018731.3	8.90547	8.96277	8.81308	8.5017	8.7996	8.79592	8.80164	8.56189	8.701	8.73852	8.88677	8.71618	8.58866	8.69658	8.75325
AC018735.1	5.58698	5.35015	5.36936	5.31795	5.67346	5.58337	5.18512	5.4528	5.16138	5.2447	5.32667	5.43108	5.36846	5.46912	5.24296
AC018737.1	12.6152	12.5821	12.4413	12.3606	12.3764	12.5203	12.445	12.4321	12.5117	12.3931	12.6086	12.5796	12.6102	12.6544	12.5108
AC018737.3	2.9757	3.09964	3.03908	2.96799	3.36236	3.49625	3.30465	3.11712	3.75764	3.14291	3.49314	3.05158	3.26235	3.28776	3.15088
AC018738.2	11.0328	10.828	11.0405	11.8663	11.8039	11.7468	11.2129	10.8328	10.4173	11.0235	10.4123	10.4941	11.0435	10.9281	11.475
AC018755.17	3.60007	3.74459	3.95091	3.81071	3.87848	3.62091	3.36051	3.72185	3.8385	3.46352	3.61217	3.45449	3.7449	3.73507	3.3987
AC018761.1	7.00312	7.0225	6.96272	6.30941	6.92453	6.43893	6.72618	6.59648	6.55379	6.62884	6.78333	6.59394	6.76916	6.76735	6.74469
AC018766.4	6.36766	6.97311	6.8414	6.47448	6.87042	6.7472	6.70311	6.58964	6.85977	7.02384	6.60261	7.08466	6.2656	6.77013	6.59384
AC018766.6	6.3934	6.13558	5.86014	6.17909	5.74668	5.86445	5.87285	5.97291	5.94642	5.54433	5.65442	5.57874	5.98114	5.96627	6.01612
AC018767.1	1.97251	2.07695	2.09161	2.56096	2.10544	2.13099	2.20244	2.67078	2.43032	2.58256	2.42307	2.279	2.06345	3.24281	2.7462
AC018804.1	7.40725	7.83921	7.77614	7.90137	7.91617	7.83274	8.15798	7.94902	7.94915	7.99034	8.25791	8.08613	7.65902	7.7228	7.88123
AC018804.3	3.92511	3.79496	4.11534	4.1538	4.05607	4.63832	4.45224	4.18308	3.78882	4.57327	3.7512	4.63828	3.96012	4.34245	4.31175
AC018804.6	5.4867	5.40319	5.75615	6.20559	5.98629	6.09155	5.88403	5.9389	5.81309	5.84081	4.89043	6.11724	5.85603	5.81117	6.21997
AC018804.7	4.30604	4.3438	4.25695	4.17014	4.10515	3.55965	3.80687	3.66386	4.15964	3.67377	3.99117	4.03329	4.00896	3.74225	4.01831
AC018816.1	4.0524	4.29767	4.10334	4.10809	4.12544	4.58091	3.72038	4.09074	4.45715	4.36529	4.52176	4.41614	3.91648	4.57193	4.28502
AC018816.3	3.51512	3.43368	3.39578	3.59681	2.69336	3.01093	2.97646	2.56124	2.67662	2.87735	2.05853	2.72149	2.98471	3.0546	3.2704
AC018832.1	3.39374	3.52643	3.30836	3.41087	3.22427	3.90387	3.35739	3.31241	3.07756	3.02727	3.4406	3.67217	3.30984	3.52876	3.0041
AC018865.11	4.77595	4.91621	5.27346	5.46529	5.66048	5.48868	5.34332	5.25779	4.8757	5.29283	4.4114	5.50609	5.18967	4.84612	5.2994
AC018865.5	8.03212	7.97054	8.03725	8.04978	8.14091	8.0975	7.84665	7.93558	7.75585	7.55385	7.54743	8.01935	8.09832	7.86446	8.01789
AC018866.1	7.05209	7.4922	7.24337	7.53566	7.3979	7.14356	7.04606	6.9768	7.26734	6.84633	7.00698	7.25387	6.99729	6.94642	7.27214
AC018867.1	11.5999	11.5304	11.6689	12.027	11.606	11.8061	11.9458	12.1829	12.0126	11.787	11.7376	11.951	11.6142	11.9738	11.6998
AC018878.3	2.27827	3.11352	2.31585	2.87815	2.64627	3.23133	2.75624	2.61425	2.29649	2.70328	3.16452	2.69982	2.33413	2.78639	3.06501
AC018880.1	3.7843	3.62543	3.58801	3.97277	4.05826	3.52734	3.60277	3.94634	3.70781	3.73224	3.80468	4.02178	3.78535	3.64123	3.68213
AC018880.2	3.26181	3.3322	3.32173	3.55994	3.10155	3.29566	3.29422	3.09585	3.98149	3.0206	3.22261	2.91002	3.12983	3.64545	3.20963
AC018890.4	3.08995	3.83373	3.5584	2.92813	3.3972	3.18124	2.8137	3.03312	3.13617	3.35383	3.42113	3.16395	3.66867	3.39337	3.31465
AC018890.6	4.50895	4.90729	4.71109	5.16321	4.72579	4.65052	4.57463	4.07957	4.83893	4.38564	5.00379	4.67601	4.73789	4.55425	4.62503
AC018892.3	3.43061	3.9028	2.95034	3.20206	3.51359	3.42275	3.31174	3.39945	3.40355	3.22815	3.13026	3.65697	3.04415	3.56559	3.36477
AC018892.8	4.99233	5.43161	5.35822	4.90942	5.2871	4.80584	4.87352	5.09081	5.15671	5.02085	5.38211	5.04398	4.92346	4.5505	5.28079
AC018892.9	5.8226	5.94098	5.51713	5.10622	4.90824	4.97153	4.86187	5.29156	5.20831	5.25975	5.57264	5.35488	5.37849	4.36147	5.52291
AC019011.1	5.78038	5.02919	5.34255	5.66979	4.75949	5.65628	5.78531	5.53075	5.83815	5.54464	6.03162	5.7311	5.79255	5.17701	5.06907
AC019046.1	6.89216	6.2376	6.62033	6.76964	6.3601	6.4064	6.95073	7.40506	7.03568	6.92824	7.04107	6.62484	6.95734	6.94647	6.97536
AC019050.1	7.795	7.66264	7.99195	7.94008	8.0734	8.27203	8.12183	8.11142	8.2727	7.97278	8.03067	8.08403	8.32967	8.29616	8.1563
AC019051.1	1.97957	1.94608	2.09641	2.11352	2.17796	2.04299	1.87828	1.99726	2.03991	1.86644	2.46603	1.91439	2.07824	2.27206	2.01467
AC019055.1	3.61685	3.65232	3.98418	3.09242	3.59487	3.63924	3.48663	3.94599	3.90915	3.62146	3.53858	4.3133	3.61504	4.117	3.2101
AC019058.1	4.56417	3.72698	4.41787	4.49303	4.6231	4.11344	4.75699	4.95558	5.15457	4.64781	4.64707	4.59966	4.48591	4.76511	4.21262
AC019064.1	3.82251	4.24005	3.36697	2.57504	2.9383	3.72137	3.47782	4.17401	3.17903	3.37204	3.96014	3.66248	3.52059	3.91302	3.09385
AC019070.1	3.15946	2.75424	3.45433	3.17229	3.38109	3.36452	3.09111	3.65397	3.16198	3.11837	3.177	3.18078	2.79047	3.13334	3.23526
AC019080.1	3.17964	3.06263	2.54441	2.82721	2.85319	2.90198	3.36249	2.89963	2.423	3.29442	3.30542	2.9732	3.03366	2.66775	3.11198
AC019084.7	4.68479	4.92177	4.73612	3.70084	4.47614	4.33528	4.63017	4.67177	4.33362	4.58381	4.70561	4.28476	3.94708	4.41751	4.12779
AC019097.7	6.29171	6.27587	6.21063	6.45622	6.33436	6.51163	6.777	6.52502	7.12365	6.85653	6.93415	7.07616	6.75477	6.5472	6.21787
AC019109.1	5.19693	5.65893	5.01818	5.33197	4.49764	4.93986	4.96292	4.86801	5.28282	4.78281	5.73828	5.48226	4.51223	4.9385	4.72522
AC019117.2	4.28202	4.24932	4.07196	4.10162	3.77856	4.52219	3.73064	3.91702	4.40535	4.15882	3.57526	4.51369	4.11863	3.67009	3.97256
AC019118.3	5.09538	5.37931	5.43924	5.66331	5.8547	5.52644	5.66003	5.57838	5.49344	5.567	5.63795	5.58058	5.65565	5.43786	5.62818
AC019118.4	6.02791	4.83321	5.26866	5.44313	5.13187	5.14773	5.54114	5.22015	5.14937	4.26094	5.70929	4.74803	5.4154	5.12187	5.24113
AC019129.1	7.32852	7.04707	7.57888	8.16971	7.89049	7.93841	7.57026	7.62503	7.99972	7.42866	6.96883	7.71541	8.09084	7.7001	7.60463
AC019129.2	3.56798	3.27158	2.96122	3.83595	3.66628	2.67385	3.50707	3.79897	3.7843	4.13914	3.53203	3.49571	3.21233	4.2609	3.10381
AC019171.1	4.87308	4.4906	5.06354	4.92286	4.85852	5.13757	4.93673	5.22984	4.78756	5.13611	5.4132	5.03043	5.10545	5.31953	5.31661
AC019178.2	4.12251	4.44602	4.70729	4.62614	4.06383	4.83283	4.57079	4.58242	4.12087	4.40281	4.36446	3.97485	4.56026	4.84067	4.62155
AC019178.3	1.90011	2.93837	2.73796	2.5674	2.20442	2.11097	2.05938	1.99805	2.17961	1.88032	2.14502	2.03644	2.02008	2.30275	2.0702
AC019181.3	6.96129	6.79965	6.88002	7.77497	7.50822	7.5067	7.37539	6.94428	6.46789	6.91286	6.66559	6.79249	7.81831	7.2961	7.2937
AC019185.2	3.34697	2.98525	2.90647	3.48655	2.83089	3.58676	3.12305	2.92411	3.29946	3.08217	3.11049	2.46091	3.11326	3.10051	2.6931
AC019185.3	3.93541	3.40657	3.77498	3.98477	3.44496	4.21988	3.51112	3.24446	3.83757	3.45395	3.54701	3.44314	3.05984	3.82783	3.9869
AC019185.4	6.02692	6.86205	6.57842	6.34585	6.77755	6.58399	6.25796	6.02869	6.29588	6.56848	6.63601	6.37165	6.19651	6.33718	6.6017
AC019186.1	4.81753	3.97145	4.22258	4.44271	4.81315	4.58618	5.07122	5.17855	5.32017	5.24911	4.91084	5.0917	4.28098	4.22659	4.48346
AC019196.1	10.7016	11.0356	11.038	11.1929	11.4424	11.2053	11.4565	11.4525	11.2698	11.2767	11.4894	11.2588	11.7109	11.1156	11.7717
AC019198.1	11.1051	11.1022	11.2279	10.8992	11.1337	11.0128	11.1751	11.1424	11.2046	11.1269	11.3352	11.3242	11.284	11.328	11.1439
AC019205.1	14.0118	14.0099	14.0812	13.9375	14.0471	13.9799	13.9718	13.8417	13.7638	13.9972	13.9242	13.8632	13.9313	13.9255	13.9781
AC019206.1	7.74013	7.98664	7.741	7.26538	7.56085	7.65351	7.77664	7.53267	7.46958	7.53354	7.31018	7.53774	7.41412	7.08026	7.55351
AC019330.1	3.29982	3.69135	3.02147	3.2188	3.42342	3.24535	3.13395	3.06298	3.16991	3.30231	3.61501	3.16808	3.21986	3.162	2.93179
AC019330.2	8.11299	7.90617	8.37148	8.50094	8.27001	8.25123	8.70756	8.84226	8.52455	8.41716	8.68818	8.70711	8.3899	8.68167	8.32166
AC019349.5	4.78343	4.71368	4.95815	4.20448	4.9453	5.0264	4.95268	4.54669	4.94826	5.03532	5.02707	5.18662	4.99342	4.60799	5.09942
AC020550.7	6.01655	6.1953	6.14161	6.31443	6.16368	6.62037	6.3444	6.15178	6.32937	6.19952	5.96625	5.67374	6.06569	5.85504	6.2911
AC020594.5	5.17081	4.92724	4.91699	4.8262	4.81806	5.00446	4.92511	5.56461	5.54074	4.88333	5.05562	5.00755	5.02198	5.09362	5.10953
AC020595.1	4.15551	4.11138	4.53475	4.18904	4.49119	4.19031	4.16528	4.3058	4.30957	4.40264	3.9294	4.0605	4.33153	4.22737	4.11059
AC020626.1	4.68237	4.83103	5.16711	5.04535	4.96207	4.50606	5.07628	5.18491	5.56196	5.47113	4.73839	5.15783	5.34943	5.19504	5.46546
AC020636.1	7.60775	7.48429	7.69864	7.50985	7.64478	7.82433	7.74508	8.16894	8.06168	7.58746	7.86421	8.14811	7.55654	7.96377	7.69597
AC020689.1	5.09733	4.94403	4.91146	4.87632	5.10693	4.73362	4.58198	4.7421	5.17412	4.84733	4.92921	4.87045	5.36525	4.98353	5.13819
AC020703.1	5.10241	4.99271	5.39858	5.36838	5.14114	4.8919	5.49723	5.47812	5.30989	5.1412	5.10072	5.44474	5.35206	5.62353	5.38293
AC020703.2	11.3212	11.1775	11.477	11.5462	11.4723	11.4568	11.7401	11.9125	11.8525	11.7645	11.8179	11.8518	11.4346	11.724	11.5097
AC020743.2	5.14359	4.62892	4.93096	5.16348	5.22132	4.72629	4.92072	4.91704	5.12074	5.3263	4.41428	4.67676	4.63358	4.92809	4.76017
AC020743.3	2.8457	3.66027	3.13488	4.01402	3.84293	3.49624	3.07269	3.32111	4.04447	3.338	3.98681	3.76453	3.66677	3.86443	3.46974
AC020743.4	3.82091	2.95674	3.53253	3.50151	3.29792	3.61973	3.61883	3.84603	3.51245	3.92952	3.70017	3.66057	3.20861	3.35805	3.86603
AC020900.1	4.73552	4.35743	4.81223	4.79393	4.76686	4.41756	4.9797	5.04191	5.23885	4.67806	4.8878	5.32704	4.56675	4.89534	5.38717
AC020915.1	6.43979	6.33866	6.78707	7.0591	6.85729	6.91773	7.05546	7.35944	7.12094	6.91268	6.90461	7.14744	7.01352	6.92187	7.06523
AC020915.2	2.73955	2.11378	3.03211	2.32728	2.78194	2.55859	2.53754	2.84921	2.28194	2.36725	2.37132	2.43765	3.15283	2.73072	2.84767
AC020921.1	3.08469	3.26361	3.25841	3.79806	3.45856	3.97268	2.98034	2.95777	3.31647	3.33664	3.40163	3.45063	3.31545	3.70372	2.98441
AC020922.1	4.77693	4.33682	4.96509	4.80992	4.54877	4.36794	4.75585	5.16808	5.01953	4.9849	4.55251	4.70514	4.63346	4.78667	4.73408
AC020931.1	12.7837	12.7817	12.7064	12.5679	12.5588	12.6868	12.5654	12.6089	12.8042	12.6118	12.7749	12.7971	12.6579	12.8548	12.6809
AC020934.1	13.9256	13.8919	13.9947	14.0179	13.99	14.0244	14.0203	14.083	13.9944	13.9696	13.9646	14.016	13.9597	14.0038	14.0172
AC020951.1	5.95041	6.33643	6.4413	6.38291	6.61349	6.25982	6.88434	6.56169	6.93127	6.90294	6.81977	6.67566	6.58264	6.5582	6.47234
AC020956.3	2.92985	3.19985	3.20956	2.63972	2.79932	2.85629	2.72104	2.64834	3.36437	2.34767	2.80582	2.76911	2.97825	2.54237	2.38712
AC020983.5	3.37518	3.11899	3.4896	3.74461	3.95918	4.08704	3.23186	3.51844	3.31551	3.47913	3.02992	3.46827	3.46077	3.73826	3.40151
AC021016.7	6.52891	6.4506	6.44253	6.68324	6.84639	6.8238	6.72889	6.41805	6.24344	6.53353	5.96742	5.98516	7.26604	6.33558	6.97641
AC021021.1	6.09642	6.02825	5.64107	5.34669	5.65399	5.87107	5.71041	5.22406	5.9824	5.11889	5.41654	5.05027	5.64219	5.35616	5.61156
AC021021.2	3.84112	4.98548	4.35571	3.5461	4.14192	4.14576	4.1835	4.34047	4.10949	4.60793	3.98454	4.16561	4.33733	4.15554	3.70663
AC021037.2	2.23433	2.0591	1.6829	2.61301	2.02831	1.90414	2.08992	1.78583	1.88119	1.91976	2.01041	2.04528	2.07923	2.04134	1.69641
AC021052.1	13.8493	13.8896	13.9222	13.9647	13.9166	13.922	13.9354	14.0091	13.917	13.9431	13.919	13.9103	13.9747	13.9522	13.9373
AC021066.1	5.95604	6.02975	5.83469	5.67996	5.97957	5.85637	6.03978	5.84652	5.38989	5.88918	6.10161	5.64124	5.90342	6.05028	6.17441
AC021078.1	2.77112	2.67718	2.76877	2.79855	3.01483	2.93521	3.61928	3.32259	2.42017	3.3393	3.19379	3.00137	3.61292	3.70497	2.70598
AC021087.1	3.93657	4.69705	5.32469	5.87338	5.55349	5.49647	5.39375	5.7817	5.89181	5.66368	5.11284	5.6027	5.71353	4.70875	5.46035
AC021134.1	8.31838	8.05388	8.14206	8.09551	8.15192	8.16594	8.33318	8.59214	8.46954	8.27937	8.61953	8.46894	8.06589	8.15662	8.2099
AC021188.4	6.36864	6.67376	6.2914	7.03805	6.84581	6.99558	6.96799	6.75645	6.61561	6.91394	6.7483	6.98322	6.96319	7.0515	6.96983
AC021192.1	5.76785	5.85962	5.78051	5.87008	5.84704	5.93993	5.95856	5.78297	5.89072	5.82527	5.99092	5.88429	5.81341	5.7656	5.4012
AC021205.2	4.90113	4.60727	5.25551	4.75056	4.77459	4.88473	5.09193	4.83543	5.25521	5.22584	5.43317	4.91357	5.17551	5.1647	4.42638
AC021224.1	8.1795	8.03827	7.72896	7.92932	8.04549	7.84926	8.28078	8.43075	8.27477	8.1287	8.13569	8.25222	7.9087	8.28267	8.19403
AC021231.1	6.87988	7.02462	7.03369	7.54913	7.04029	7.20922	6.95336	7.2932	7.6076	7.08765	7.52542	7.10228	7.29298	6.89749	7.182
AC021523.1	3.51873	3.63014	3.8602	3.76707	3.6396	4.00267	4.04383	4.0304	3.84503	3.69398	3.90167	3.92431	4.31905	4.15402	3.68887
AC021613.1	10.4981	10.8401	10.7382	10.6879	10.9635	10.8445	10.8424	10.8325	11.0749	10.8638	11.0481	10.9207	10.7936	10.6903	10.9174
AC021654.1	6.585	6.28652	7.37063	6.99305	6.76204	7.06118	7.41869	7.4174	7.51638	7.0717	7.21799	7.11893	7.08345	6.90223	7.21441
AC021660.1	6.49042	5.87725	5.61615	6.17923	6.24975	6.22218	6.62686	6.75772	6.94787	6.80137	6.57493	6.64682	6.44089	6.78505	6.59253
AC021749.1	2.21606	2.7505	2.63899	2.33075	2.60457	2.43052	2.16846	2.20062	2.54233	2.50706	2.71091	2.78536	2.15384	2.63389	2.45292
AC021760.1	2.66947	2.41502	2.78153	2.73392	2.8484	2.69015	2.67076	2.84159	2.89078	2.9152	3.06254	2.84677	2.7185	2.68931	2.90685
AC021876.4	5.46936	5.39249	5.03465	5.1853	5.50859	4.99556	5.15612	5.02502	5.12085	5.44763	5.21539	5.39542	5.60284	5.32974	5.62758
AC021887.1	2.36662	2.22394	2.24908	2.51698	2.68901	2.56598	2.72134	2.46562	2.37515	2.32807	2.49281	2.29485	2.17901	2.49007	2.38172
AC022021.1	1.98	2.09316	2.12879	1.97851	2.04455	2.07787	2.18008	2.10625	1.85652	1.87312	2.10942	2.27417	2.06593	1.93598	2.10824
AC022073.1	4.62253	5.00712	4.38092	4.64587	4.5455	4.84132	4.9917	5.70876	5.09877	4.92842	5.11369	4.74686	4.18693	5.19244	4.53058
AC022098.1	6.30047	6.89088	6.97618	6.46588	6.7819	6.48145	6.34712	6.72211	6.1814	6.63847	6.66895	6.72602	6.28001	6.64538	6.58587
AC022098.2	5.0414	5.05518	5.01049	5.56788	5.59198	4.60496	4.83634	5.19107	4.63647	5.25923	5.14326	4.64388	5.17133	4.46135	5.17968
AC022101.1	7.27936	7.28453	7.54226	7.44495	7.33923	7.31854	7.36403	7.53136	7.20071	7.25757	7.56124	7.96412	7.7113	7.59747	7.45796
AC022120.1	6.32393	6.10002	6.45835	6.64106	6.48116	6.54577	6.70052	6.6897	6.72485	6.73919	6.63368	6.58888	6.31288	7.13784	6.7278
AC022142.1	1.81358	1.84256	2.10968	1.79114	1.69979	2.0783	1.87381	1.84501	1.92465	1.84905	1.80885	1.83238	1.64262	1.91431	1.70299
AC022153.1	4.34638	4.61825	3.93864	3.87336	3.87503	4.34299	4.17527	4.1649	3.90126	4.31161	3.95688	3.99229	3.74802	4.62914	4.34534
AC022154.7	6.07613	5.36447	5.88906	5.89151	5.60632	5.57037	5.63116	5.66274	5.96447	5.89649	5.97897	5.8102	5.75448	5.81409	5.86762
AC022154.7	5.55553	5.04211	5.01794	5.23434	5.11464	4.78786	5.23571	5.57314	5.66376	4.98765	4.79141	4.52612	5.42007	5.17619	5.13362
AC022182.1	4.42006	4.73243	5.22614	4.95063	4.81723	5.06513	4.37607	4.48531	3.9951	4.21823	4.23454	4.63685	4.70838	4.75989	4.73672
AC022182.2	6.08381	5.77348	6.22938	5.68591	5.88241	5.8943	5.69647	5.98781	6.11363	5.6122	6.04578	5.58093	6.01474	6.13641	6.01184
AC022201.4	4.74468	5.05977	4.94639	5.19593	4.79006	4.91443	4.83525	5.06787	4.79426	5.04929	4.70286	5.20422	4.85593	5.12757	5.03423
AC022201.5	5.62257	6.03619	5.63248	4.87708	5.78231	5.81588	5.38199	5.61997	5.84955	5.33776	5.50651	5.63569	5.62051	5.53654	5.5872
AC022210.1	4.37353	5.69943	5.1036	5.46616	6.00474	6.17681	5.59762	5.38405	5.80595	5.24901	4.97208	5.7796	5.78082	4.13609	5.03752
AC022210.2	10.2534	10.1556	10.3257	10.5393	10.5597	10.4745	10.3255	10.0352	9.94782	10.0378	9.7988	9.87682	10.6233	10.2962	10.5901
AC022384.2	7.08567	7.0517	6.88582	6.62889	6.82252	6.77549	6.9761	6.62727	6.84161	6.63137	7.20189	6.80725	6.59037	6.58935	6.56616
AC022395.1	11.5825	11.6516	11.611	11.4326	11.5029	11.4982	11.3875	11.4411	11.4965	11.4178	11.6993	11.5734	11.6337	11.5123	11.3859
AC022405.1	8.01359	7.84201	7.98146	7.95932	7.83737	7.86118	8.41235	8.54309	8.62526	7.94625	8.06573	8.08535	7.90546	8.04216	8.01376
AC022431.3	3.9567	3.44368	3.71539	3.8186	3.59947	3.71493	3.8641	3.63059	3.69334	3.21824	4.10351	3.68531	3.6556	4.02052	3.64662
AC022537.1	2.964	1.8992	1.94479	2.30023	2.0738	1.88698	2.08874	2.14924	2.02106	2.08199	2.07841	2.2779	2.70824	2.05087	1.95465
AC022538.1	10.2933	10.2503	10.4046	10.5576	10.4357	10.4068	10.7443	10.8866	10.7129	10.6425	10.7896	10.722	10.3507	10.6474	10.5296
AC022616.1	1.88028	2.45448	2.58711	1.92448	1.99225	1.86583	2.13611	2.43281	2.81234	2.59547	2.30365	2.50669	1.88952	2.02156	2.15277
AC022616.2	4.4648	4.41844	4.14646	4.45601	4.26749	4.31812	4.23773	3.97349	4.52302	4.10865	4.27833	4.32372	4.22895	3.92052	4.10391
AC022681.1	14.0039	13.9714	14.0486	14.0992	14.0314	14.0783	14.1083	14.1098	14.0319	14.1145	14.0613	14.0669	14.086	14.0738	14.0751
AC022716.1	4.62623	4.57518	4.79084	4.99459	4.7543	4.97023	4.82421	5.488	5.13807	5.07356	4.97023	5.12073	4.91325	5.06652	5.10576
AC022816.2	6.00944	6.02273	6.22523	5.87966	5.91983	6.10806	5.75004	6.05001	6.12053	5.88535	5.84661	5.80474	5.89731	5.89051	5.8344
AC022819.2	1.7432	2.00894	2.49095	2.31181	2.03281	1.897	1.88581	1.92801	2.30707	1.90317	2.10332	2.21467	2.13929	2.63344	1.89408
AC022819.3	4.44637	4.58541	3.67078	4.27516	4.30027	3.90112	4.61912	4.2986	4.65666	4.67059	4.49599	4.88689	4.50373	3.95074	4.40098
AC022872.1	7.41643	7.75461	7.52229	7.1152	7.35753	7.37571	7.40029	7.18519	7.41884	7.44774	7.43148	7.47277	7.33399	7.26563	7.58297
AC022909.1	12.21	12.1805	12.2403	12.0481	12.1397	12.2383	12.1252	12.2701	12.2786	12.1651	12.4765	12.3923	12.1208	12.3	12.1855
AC023049.1	5.36613	5.86924	5.63295	5.71596	5.47593	5.77256	5.8259	5.96254	5.58804	5.37159	5.55986	5.77587	5.90567	5.53139	5.82878
AC023115.4	4.70717	5.1781	4.39038	4.70827	4.90402	4.60273	4.80914	4.69655	4.47913	4.68145	4.03769	4.22054	5.05496	4.62567	4.43301
AC023128.1	2.33894	2.21516	1.91391	2.04607	2.32822	2.19403	2.10143	2.08407	2.14799	2.27412	2.46877	2.66744	2.45007	2.30468	1.91145
AC023128.2	4.33871	4.7877	4.54632	4.71309	4.70964	4.40234	3.91568	4.48582	4.33516	4.36335	3.79263	3.94118	4.1774	4.16335	4.23925
AC023137.2	3.28588	3.87268	3.88633	2.89516	3.64316	4.48428	3.78577	4.31606	4.56169	3.77973	4.46289	2.88831	3.53229	3.77165	3.50255
AC023157.1	10.0262	10.0774	10.0066	9.90491	9.86152	10.1593	10.0482	10.1899	10.3184	9.89188	10.306	10.1804	10.1664	10.3184	10.0975
AC023158.1	2.2739	2.19401	2.2967	2.21411	2.45735	2.4233	2.49518	2.21649	2.63595	2.45405	2.56872	2.11612	2.09083	2.46195	2.31566
AC023271.1	3.13014	2.78534	3.05596	3.29659	2.96905	2.77508	3.88656	3.07979	3.19877	3.00244	3.00619	3.17768	3.25861	3.02932	2.87777
AC023274.1	5.25693	5.40421	5.71319	5.62355	5.10475	5.17545	5.06401	5.48388	5.70759	5.52894	5.27879	5.40348	4.99064	4.88233	5.59071
AC023274.4	5.65435	5.55609	6.05925	6.58559	6.07282	6.33823	6.39824	6.54617	6.61159	5.80134	5.65697	5.92537	6.55933	5.75508	6.29657
AC023274.6	6.56731	6.88903	6.50406	6.42463	6.7534	6.78332	6.49396	6.5514	6.64236	6.56087	6.56988	6.75428	6.57784	6.43422	6.33976
AC023283.1	6.93313	6.99708	6.91301	6.96625	6.98813	6.82929	6.84165	6.95946	7.22105	6.99989	7.31622	6.87696	6.89371	6.78699	7.09163
AC023347.1	4.83531	4.49444	3.86277	3.55433	3.85031	3.23675	3.84046	4.08493	4.04747	3.59174	4.50128	3.97158	3.56712	3.45778	3.80076
AC023347.2	3.23346	2.38758	2.69315	2.52544	3.79851	2.88925	2.63756	2.77584	3.31458	2.29049	2.81462	2.97721	2.51155	2.72563	2.71513
AC023380.1	4.4985	4.3086	4.58073	4.72494	4.56317	4.77321	4.51626	4.6836	4.56134	4.62583	4.52253	4.31093	4.97591	4.25591	4.64444
AC023385.1	4.32872	4.25571	4.44415	5.01769	4.1132	4.38597	4.59113	4.57729	4.97394	4.5098	4.61076	4.30633	4.44567	4.65925	4.33921
AC023449.2	4.16499	3.76454	3.7551	3.97333	4.18398	4.05353	3.90504	3.79039	4.28179	4.05353	3.8286	3.54429	3.84716	3.98081	4.18112
AC023469.1	2.71911	2.52919	2.29934	2.649	2.18397	3.65119	2.56499	3.29497	2.66119	2.14648	2.52535	2.56499	2.56499	2.93788	2.45963
AC023469.2	2.99601	3.00243	3.75983	2.90059	2.53037	3.38912	2.74948	3.34334	3.07862	2.83236	3.11233	2.42119	3.11486	2.87537	2.22142
AC023481.1	5.96106	5.58733	6.0055	6.48156	5.87904	5.80172	5.43758	6.24764	6.15651	5.72075	5.14498	5.49601	5.80148	5.96636	5.58318
AC023491.1	6.70344	6.33634	6.96248	7.37092	7.19636	6.79511	7.0298	7.13892	6.72241	7.11045	6.80759	6.95458	7.21648	6.95955	7.29585
AC023491.2	5.75088	5.65514	5.59058	5.60164	5.62216	6.29078	5.8651	5.92371	5.6898	5.66998	5.88357	5.62683	5.6137	6.00668	5.95105
AC023513.1	2.10537	2.32699	2.03184	1.97342	2.14653	2.41137	2.01445	2.02312	2.19434	1.98758	2.00973	2.75865	2.19583	2.22853	2.04958
AC023590.1	3.61721	3.30941	3.6427	3.57393	4.05074	3.30751	3.58647	3.69853	3.11025	3.39582	3.74011	3.38775	3.51618	3.78499	3.84771
AC023593.1	5.09851	6.10551	5.62281	6.02027	5.87296	4.91653	5.8277	6.43577	6.02557	6.07137	5.93186	6.39597	6.09649	5.79263	5.43903
AC023669.1	3.20325	3.3873	3.06359	2.64174	2.77157	2.93852	2.64315	2.9367	3.47264	3.62172	3.16727	3.12138	2.73529	2.70225	2.92738
AC023672.2	5.02133	4.18193	4.70138	4.06808	4.3039	4.63319	4.13195	4.30319	4.3216	4.3278	4.18376	4.49425	4.35533	4.14963	4.05763
AC023798.1	2.58698	2.23765	2.53705	2.7192	2.54127	2.53452	2.53952	2.24477	2.52874	2.55073	2.65799	2.54349	2.62916	2.59112	2.71144
AC023818.1	6.23033	6.1259	6.21068	6.54133	6.04636	5.73987	6.48605	6.973	6.81509	6.83062	6.38405	6.68881	6.29597	6.51741	6.44366
AC023824.1	7.39499	6.86115	6.72448	6.64668	6.79714	6.98369	6.64998	6.72166	6.79549	6.91392	6.86839	6.51626	6.914	6.9635	6.76647
AC023992.1	10.491	10.6347	10.6814	10.6477	10.7839	10.6543	10.6017	10.6972	10.8462	10.6966	10.9131	10.7992	10.6228	10.6293	10.8523
AC024028.1	5.0022	4.56816	4.88324	4.86151	4.77664	5.29287	4.88288	5.12285	5.37338	4.89433	5.79098	4.96218	4.84561	4.72835	4.86863
AC024060.1	13.447	13.5114	13.5094	13.6489	13.607	13.5978	13.6282	13.6549	13.7094	13.5629	13.6952	13.5788	13.4831	13.4904	13.5601
AC024067.1	5.81015	5.38968	6.01168	5.42751	5.59135	4.9616	6.05747	5.81309	6.08549	6.11261	5.80672	5.8344	6.06462	5.979	5.84993
AC024082.1	3.80048	3.54087	4.13238	3.84958	3.58413	3.68451	4.07089	4.05995	3.88527	3.47548	3.98918	3.77873	3.8484	4.20093	4.55392
AC024082.3	5.55537	5.29764	5.11009	4.96977	5.17687	5.1082	4.86398	4.87501	4.92153	5.24062	4.84602	5.33367	5.29679	5.27025	5.01045
AC024082.4	2.86146	2.58143	3.25898	2.68542	2.8297	2.51114	2.86417	3.05666	2.81661	2.60936	3.24207	2.70235	2.96435	2.71823	2.23769
AC024084.1	2.03773	3.30329	2.21598	2.17719	2.59322	2.22143	2.31774	2.30223	1.84228	1.89705	2.31347	2.28534	2.07922	2.09482	1.86874
AC024084.2	4.23463	4.25766	4.4165	4.97364	3.88974	4.76911	4.20562	4.25504	4.32068	4.23274	4.4135	4.3138	4.2581	4.75971	4.14363
AC024132.1	3.7706	4.23736	4.94329	4.94941	4.36101	4.8084	4.14743	3.58144	4.47258	4.09604	4.36519	4.49041	3.9184	4.07634	4.39359
AC024158.1	4.38345	4.58536	4.59634	4.63777	4.72522	4.5946	4.48874	4.89101	4.45273	4.76404	4.52337	4.71125	4.49788	4.62211	4.60466
AC024162.2	2.90457	2.6626	2.66426	2.58902	2.54782	2.52963	2.54542	2.76316	2.51855	2.41285	2.44752	2.90015	2.89521	2.65373	2.50577
AC024198.1	2.78913	2.71291	2.72931	2.80876	3.044	2.51096	2.64249	3.13543	3.4499	2.59838	2.61014	2.77803	2.72525	2.60144	2.79245
AC024361.1	4.17641	4.59047	4.78791	4.66491	4.44806	4.6775	4.63584	4.08228	4.56785	4.17068	3.62285	4.64298	4.51776	4.49603	4.59127
AC024475.1	4.39807	4.75633	4.75251	5.19798	3.98049	4.88037	5.80742	6.05764	5.80574	5.79439	5.39518	5.5023	4.96269	4.79617	4.59032
AC024560.2	5.61607	6.47867	5.61205	5.49799	5.63638	6.09427	5.20333	5.45856	5.76341	5.7081	5.99036	6.19435	5.64783	5.79472	5.97852
AC024568.1	4.40271	4.45815	4.06841	3.01097	4.33442	3.87624	3.24174	4.08028	3.58708	3.978	3.90981	4.18837	4.20102	4.03077	3.82553
AC024569.1	8.96576	8.964	9.18404	9.57465	9.38714	9.47001	9.7764	9.98808	9.57585	9.59777	9.7293	9.75545	9.64756	9.78359	9.68928
AC024571.1	13.7504	13.7419	13.692	13.5883	13.6781	13.6222	13.577	13.5897	13.6065	13.6588	13.6959	13.6812	13.7175	13.7469	13.7206
AC024590.1	8.4172	8.56736	8.62615	8.55237	8.67154	8.64868	8.67101	8.7304	8.86489	8.63487	8.76266	8.58888	8.68092	8.62262	8.66945
AC024610.1	2.23088	2.35415	2.30337	2.29722	2.31119	3.02437	2.05855	2.32875	2.09844	2.19993	2.34529	2.40603	2.17772	2.22269	2.29722
AC024619.2	3.94251	4.33999	3.90083	3.3803	3.85352	3.80229	3.84526	3.77237	4.05901	3.8518	3.88843	3.8458	3.79234	2.93394	3.5419
AC024651.1	9.79105	10.0396	9.98463	10.1456	10.4737	10.4475	10.5596	10.3656	10.3174	10.2023	10.347	10.3315	10.6327	10.0278	10.695
AC024908.1	2.69363	2.98468	2.90611	2.84728	2.92714	3.38506	2.81269	3.17528	3.38035	3.45585	2.89903	3.20926	3.07565	3.30348	3.25756
AC024937.1	4.04846	4.25218	5.08148	5.25737	5.00857	4.89109	4.62484	5.1001	5.31272	5.17318	4.94912	5.12542	5.14163	4.69643	4.97662
AC024937.2	6.8186	6.11116	6.41372	6.35064	6.55267	6.46517	6.38546	6.02957	6.36657	6.41584	6.26328	6.09878	6.85601	6.02145	6.23148
AC024937.4	4.59585	4.86094	4.64578	4.52222	5.10522	4.74815	5.04649	4.88113	4.88872	4.78098	4.79104	4.68414	5.02895	4.81848	4.55991
AC024937.6	6.5891	6.66515	6.62378	6.70865	6.67764	6.66347	6.86093	6.65178	6.4685	6.75898	6.9623	6.73808	7.02632	6.70876	6.70748
AC024995.1	6.30947	6.59029	6.58254	6.67407	6.58474	6.32602	7.90892	7.13983	6.97544	6.63738	6.38481	6.90637	7.60077	7.0556	7.09587
AC024996.1	3.35396	2.81914	3.89025	3.10262	2.69934	3.01798	3.20462	3.84287	3.49289	2.95576	2.81343	3.08064	2.69711	3.03573	2.97999
AC025016.1	4.3209	4.15857	3.63664	4.23419	3.90563	4.60105	4.27604	4.05539	4.47002	4.43295	4.36374	4.61361	4.59361	4.87332	4.62104
AC025038.1	6.1808	6.4967	6.42984	6.79083	6.43683	6.58611	6.85055	6.99387	6.99156	6.77176	6.81875	6.92319	6.69041	7.01044	6.62361
AC025156.1	3.57148	3.23093	2.81474	3.02981	3.16452	3.0126	3.04083	3.26047	2.83864	3.62156	3.478	3.0424	3.08537	3.00323	3.1183
AC025165.8	5.98122	6.07239	5.92648	5.69054	6.1031	6.14972	5.65458	5.66698	5.67435	5.57266	5.58943	5.80655	5.69276	5.48087	5.67384
AC025166.1	13.2612	13.2779	13.1366	13.0325	13.1375	13.1702	13.1349	13.1264	13.154	13.163	13.1977	13.2533	13.2328	13.2603	13.1716
AC025226.2	5.96128	6.06724	6.38107	6.39437	6.44798	6.16017	6.24488	6.2869	6.14776	6.10287	6.35264	6.51287	6.60937	6.28651	6.64863
AC025279.1	13.2494	13.2277	13.1947	13.1178	13.1069	13.2063	13.1234	13.1955	13.1462	13.2281	13.3081	13.2667	13.3346	13.3097	13.1628
AC025280.1	12.8884	13.0401	13.0201	12.9144	13.0715	12.9566	12.9977	12.9427	13.0423	13.0513	13.0846	13.1335	12.9954	13.0716	13.0076
AC025284.1	9.37597	9.61106	9.7152	9.62445	9.96095	9.79892	10.0032	10.0264	10.0431	9.90831	10.0256	9.93339	9.99395	9.72602	10.1351
AC025300.1	4.56662	4.64605	4.65959	4.5018	4.66162	4.65281	4.59929	4.70501	4.56621	4.62126	4.71455	4.80771	4.54096	4.63173	4.65991
AC025442.3	5.20942	5.84355	5.8426	5.29506	5.71833	5.35995	5.24166	5.22842	4.97066	5.05496	5.0474	5.19262	5.21334	4.80557	5.3915
AC025458.1	10.831	11.0026	10.7481	10.5339	10.7191	10.7272	10.6218	10.5543	10.8247	10.5281	10.8979	10.7096	10.641	10.8921	10.6969
AC025540.1	3.96129	4.1793	4.60478	5.05155	4.362	5.28	5.38896	5.00432	5.37838	4.99554	4.70632	4.9193	4.86048	5.22148	5.10628
AC025594.1	5.3435	5.43159	5.63943	5.85834	5.74704	6.10108	5.5759	6.11546	5.74352	5.69824	5.88522	5.7253	5.62344	5.94865	5.66346
AC025627.1	7.4457	7.87452	7.52428	7.0479	7.25033	7.20219	6.83425	6.95575	7.47249	6.96059	6.87047	7.06832	7.32494	6.68181	7.05035
AC025674.1	12.7683	12.7032	12.701	12.6821	12.6891	12.7348	12.7198	12.8003	12.8504	12.6961	12.8134	12.793	12.7415	12.8595	12.6862
AC025678.1	6.07902	6.03429	5.201	4.90401	4.43572	5.25916	4.64549	4.7519	4.56802	4.60449	3.86901	4.24872	4.41076	4.71921	4.96913
AC025750.5	4.06857	3.82131	4.14234	3.46208	3.89101	3.96145	4.13464	4.12571	3.48267	4.1575	3.87154	3.71338	4.4944	4.19036	4.0076
AC025750.7	4.44253	3.46778	3.41282	3.1927	3.42273	3.32264	3.52171	3.46119	2.98698	3.53729	3.86189	3.57033	3.4054	3.6987	3.73751
AC025811.3	2.81698	2.80503	3.16825	3.02842	2.71248	2.55492	2.31939	2.85489	2.68247	2.57595	3.42791	2.77186	2.44598	2.6227	2.78678
AC025918.1	7.12449	7.33053	7.63539	7.78658	7.69138	7.65873	7.71457	7.75903	7.33554	7.828	7.68726	7.8508	7.82042	7.89071	7.73841
AC025918.2	5.61219	4.92465	5.39342	5.24088	5.17356	4.95245	5.56625	5.76401	5.08102	5.60889	5.36014	5.20796	5.56303	5.58343	5.75793
AC026150.5	6.1575	5.43815	5.85984	5.88833	6.0605	6.07116	6.71448	6.8368	6.74769	6.72465	6.71202	6.60066	6.53535	6.34719	6.5553
AC026150.5	7.205	6.86727	7.5037	7.81453	7.50973	7.59537	8.60581	8.74945	7.83842	8.17643	8.34443	8.46885	7.95342	8.25351	7.73057
AC026150.6	4.00534	3.96988	3.95981	3.49816	3.88203	3.98232	3.6735	3.30084	4.17619	3.7109	3.39654	3.63134	3.8435	3.69321	3.8736
AC026150.8	6.29805	6.35556	6.66164	6.88523	6.63569	6.88067	6.39991	6.38461	7.0374	5.9003	6.65883	6.31596	6.65728	6.15669	6.46982
AC026150.8	6.09868	5.95959	6.43872	6.90521	6.54372	6.90601	6.16117	6.22666	6.2718	6.40119	6.26105	6.29589	6.08351	5.90936	6.24615
AC026166.1	8.71115	8.04569	8.39208	7.93391	8.38905	8.28753	8.1789	8.16026	8.01976	7.70452	7.76075	7.76721	8.23754	8.01472	8.2135
AC026167.1	5.11977	5.72574	5.52735	5.48487	5.369	5.60969	5.60085	5.85463	5.48816	5.58295	5.51983	5.89068	6.06931	5.8356	5.85861
AC026185.1	8.78191	8.81089	8.44039	8.22154	8.33056	8.42959	8.3419	8.2091	8.08453	8.09525	8.33401	8.33088	8.41122	8.33097	8.40555
AC026188.1	5.46662	5.28546	5.72257	5.84797	5.82873	6.1929	5.22355	5.08238	5.68085	5.38201	5.82668	5.43707	5.7291	5.05754	5.70592
AC026202.3	4.01181	4.63068	3.59408	4.16269	3.99948	4.04734	3.60719	3.98839	4.0245	3.71429	3.56413	3.73706	3.92717	4.30294	3.79421
AC026202.5	4.35958	4.19165	3.9855	4.54654	4.5077	4.7534	3.9569	4.36312	4.5129	4.30865	3.99548	4.25933	3.95809	4.59206	4.06292
AC026241.1	3.07497	3.11157	3.10123	3.22216	2.86	3.14651	3.00757	3.27459	2.98022	3.05247	3.20779	3.07604	3.6885	3.32747	2.87443
AC026254.1	10.7963	10.9574	10.8835	10.7994	10.8459	10.8914	10.9141	10.7852	10.9216	10.7827	11.1659	10.9149	10.9552	11.03	10.9849
AC026271.5	6.45083	6.50456	6.60181	6.74323	6.19603	6.87784	6.94238	6.90673	6.51115	6.1036	6.34484	6.67397	7.18308	6.7552	6.66581
AC026305.1	1.83868	2.24145	1.92718	1.52358	1.6396	1.74394	1.64314	1.71564	1.68507	1.68835	1.73936	2.11613	1.69556	1.98641	1.83674
AC026318.1	12.9592	13.0269	12.958	12.9172	12.9904	12.9526	12.9406	12.9504	12.9667	12.9842	13.0441	13.1017	13.0852	13.1244	13.0042
AC026357.1	4.59415	4.65292	4.40534	4.88444	4.64543	4.94952	4.85211	4.96455	4.77891	4.6182	4.55365	4.46474	4.67896	4.69395	4.72414
AC026366.1	10.1696	10.3743	10.3649	10.3228	10.997	10.8286	10.9364	11.0369	11.0887	10.7177	10.7509	10.8481	11.2472	10.4234	11.213
AC026367.1	12.3592	12.4123	12.3959	12.3341	12.2536	12.3358	12.2526	12.2721	12.3876	12.1514	12.4163	12.3964	12.4299	12.3866	12.3709
AC026393.1	4.91145	4.34829	4.80574	4.75121	3.8709	4.39052	4.43293	4.43556	4.98729	4.58264	4.59156	4.96635	3.78242	4.05676	3.66236
AC026403.1	4.65365	5.75369	5.19251	4.89967	4.89164	4.99269	4.6499	4.90083	5.2304	4.5993	4.60736	5.20788	4.89865	5.07799	5.27449
AC026423.1	3.38553	4.15763	3.53192	3.57358	3.65049	3.48495	3.12623	2.99451	3.42075	3.77874	3.70019	3.44985	3.48766	3.82339	3.43736
AC026426.1	2.14001	1.74748	1.90469	1.98766	1.74935	2.66585	2.00786	1.85786	2.02037	1.85077	1.84936	1.8679	1.96476	2.01527	1.97208
AC026449.1	3.19026	3.24488	3.0886	3.42712	3.02364	4.12563	2.97671	3.77919	4.08596	3.05094	4.13037	3.01898	3.23572	2.61324	2.96974
AC026471.6	6.39363	6.87927	6.91654	5.96457	6.8034	6.64052	6.39712	6.84203	6.67195	6.64875	6.3783	5.9808	6.31529	6.59995	6.85978
AC026495.1	6.87577	6.20935	5.96908	5.64477	6.22628	6.14672	6.11319	6.00203	6.20228	5.74263	5.90175	5.82243	5.89452	5.83335	5.65012
AC026700.1	7.66901	7.95011	7.90032	7.77421	8.04135	7.89529	7.98462	8.17668	8.19975	7.85028	7.84157	7.97324	7.85015	7.99186	7.78929
AC026703.1	2.89125	2.66455	2.65639	2.62568	2.81488	2.47863	2.38239	2.42188	2.46901	2.61621	2.76443	2.45923	2.6706	2.66099	2.77309
AC026797.1	3.79415	3.86997	3.96877	3.76355	3.75461	3.94646	4.21962	3.89451	4.15319	3.76899	3.84558	4.16916	4.06771	4.05759	3.85399
AC026799.1	7.32132	7.40317	7.47347	7.63329	7.39165	7.34018	7.47397	7.58554	7.30717	7.13327	7.61304	7.6967	7.56101	7.77972	7.39542
AC026803.1	6.12478	6.13111	6.68975	5.56636	6.53248	6.01689	6.1075	5.84931	5.50668	5.88837	5.06067	5.68841	5.59548	5.96368	5.83138
AC026877.1	6.13606	5.88468	6.22567	6.28129	6.10782	6.14949	6.42183	6.43832	6.49223	6.49604	6.01289	6.23274	6.39852	6.57376	6.07502
AC026904.1	3.14466	3.95861	3.33343	4.10213	3.67368	2.9941	3.68659	3.23168	3.89476	3.22223	3.94954	3.30773	3.56836	3.24373	3.65502
AC026951.1	6.57861	6.61381	6.49244	6.72263	6.73675	6.60537	6.92513	7.07375	7.22412	7.49898	7.30471	7.42185	6.89733	6.89587	6.65438
AC026954.6	6.10426	5.93171	6.15544	5.98571	6.42397	5.99222	6.25256	5.95119	5.91375	6.52166	6.13958	5.83624	6.17731	6.33433	5.87955
AC026956.1	6.40705	5.9965	5.70591	5.79091	5.78339	5.69443	5.60397	5.41438	5.90905	5.84802	5.87247	5.4821	5.5904	5.8722	5.57952
AC026992.1	4.18387	3.84707	4.20816	4.03435	4.12574	4.36193	4.86498	5.04984	4.65514	4.31445	4.2769	4.27368	4.03336	4.78743	4.05641
AC027088.1	3.02179	3.09077	2.92242	2.95624	2.94517	3.10599	3.04223	2.90545	3.21635	3.22108	3.32837	3.43358	3.00144	3.20256	2.9312
AC027119.1	2.60809	2.79583	2.80382	2.66633	2.29546	2.78438	2.57062	2.50931	2.67986	2.86188	2.31068	2.51354	2.66356	2.70333	2.75927
AC027124.2	4.99521	4.53762	4.52226	4.56847	4.86883	4.51592	5.36295	5.07248	5.13935	5.3107	4.99005	4.57733	4.94329	5.2337	4.91225
AC027124.3	4.64464	4.03806	4.2277	4.9681	4.85373	5.04653	5.12585	5.18265	4.89372	4.83295	4.33694	5.17373	5.23756	4.56944	4.34485
AC027238.1	2.19041	2.19396	2.09255	2.26028	2.18289	2.02839	2.04324	2.31713	2.36731	2.05055	1.97459	2.27173	2.06504	2.06333	2.13348
AC027281.1	2.05899	2.36073	2.53836	2.21817	2.73817	2.00598	2.08027	2.30436	2.29057	2.77999	2.01962	2.30239	2.23658	2.18164	2.2756
AC027288.1	2.37453	1.8059	1.97565	2.20374	2.05087	2.23717	2.23717	2.12461	2.56433	2.24015	2.24847	2.5028	2.22739	2.86012	2.03351
AC027288.2	2.87433	2.85631	2.67923	2.78782	2.49863	2.22433	2.93265	2.88802	2.71784	2.50301	3.24146	2.79148	2.70789	2.65497	2.69109
AC027307.1	6.74665	6.54437	6.13423	6.40111	5.94925	6.36739	6.27163	6.12185	6.09397	6.09097	6.40005	6.13445	6.2288	6.1905	6.16269
AC027307.2	13.3046	13.3399	13.3163	13.2331	13.1765	13.3314	13.154	13.1318	13.4679	13.2393	13.4284	13.3241	13.3698	13.3062	13.22
AC027319.1	1.88963	1.82661	1.8765	1.87532	2.21237	2.25533	1.99673	1.80891	1.91931	1.95792	2.70898	2.24565	1.83923	1.93369	1.777
AC027319.2	1.98454	2.1199	1.80291	1.65721	1.70753	2.08779	1.99949	1.89899	1.90149	1.77555	2.09624	2.06993	1.95745	1.73579	1.67857
AC027319.3	11.6542	11.516	11.4418	11.3311	11.2511	11.4651	11.3804	11.4342	11.482	11.4734	11.6276	11.5284	11.5992	11.6478	11.3995
AC027320.1	12.9035	12.8763	12.9111	12.7065	12.8101	12.8377	12.8002	12.8695	12.897	12.8405	12.9952	12.9961	12.9061	12.9597	12.8713
[truncated: 82,466 more rows]

## Sheet: Annotation
initial_alias	converted_alias	name	description	namespace
A1CF	ENSG00000148584	A1CF	APOBEC1 complementation factor [Source:HGNC Symbol;Acc:HGNC:24086]	ENTREZGENE,HGNC,UNIPROT_GN,WIKIGENE
A2BP1	None	None	None
A2BP1	None	None	None
A2BP1	None	None	None
A2M	ENSG00000175899	A2M	alpha-2-macroglobulin [Source:HGNC Symbol;Acc:HGNC:7]	ENTREZGENE,HGNC,UNIPROT_GN,WIKIGENE
A2M-AS1	ENSG00000245105	A2M-AS1	A2M antisense RNA 1 [Source:HGNC Symbol;Acc:HGNC:27057]	ENTREZGENE,HGNC,WIKIGENE
A2ML1	ENSG00000166535	A2ML1	alpha-2-macroglobulin like 1 [Source:HGNC Symbol;Acc:HGNC:23336]	ENTREZGENE,HGNC,UNIPROT_GN,WIKIGENE
A2ML1-AS1	ENSG00000256661	A2ML1-AS1	A2ML1 antisense RNA 1 [Source:HGNC Symbol;Acc:HGNC:41022]	HGNC
A2ML1-AS2	ENSG00000256904	A2ML1-AS2	A2ML1 antisense RNA 2 [Source:HGNC Symbol;Acc:HGNC:41523]	HGNC
A2MP1	ENSG00000256069	A2MP1	alpha-2-macroglobulin pseudogene 1 [Source:HGNC Symbol;Acc:HGNC:8]	ENTREZGENE,HGNC,WIKIGENE
A3GALT2	ENSG00000184389	A3GALT2	alpha 1,3-galactosyltransferase 2 [Source:HGNC Symbol;Acc:HGNC:30005]	ENTREZGENE,HGNC,UNIPROT_GN,WIKIGENE
A4GALT	ENSG00000128274	A4GALT	alpha 1,4-galactosyltransferase (P blood group) [Source:HGNC Symbol;Acc:HGNC:18149]	ENTREZGENE,HGNC,UNIPROT_GN,WIKIGENE
A4GNT	ENSG00000118017	A4GNT	alpha-1,4-N-acetylglucosaminyltransferase [Source:HGNC Symbol;Acc:HGNC:17968]	ENTREZGENE,HGNC,UNIPROT_GN,WIKIGENE
AA06	ENSG00000265544	AA06	uncharacterized LOC100506677 [Source:NCBI gene (formerly Entrezgene);Acc:100506677]	ENTREZGENE,WIKIGENE
AAAS	ENSG00000094914	AAAS	aladin WD repeat nucleoporin [Source:HGNC Symbol;Acc:HGNC:13666]	ENTREZGENE,HGNC,UNIPROT_GN,WIKIGENE
AACS	ENSG00000081760	AACS	acetoacetyl-CoA synthetase [Source:HGNC Symbol;Acc:HGNC:21298]	ENTREZGENE,HGNC,UNIPROT_GN,WIKIGENE
AACSP1	ENSG00000250420	AACSP1	acetoacetyl-CoA synthetase pseudogene 1 [Source:HGNC Symbol;Acc:HGNC:18226]	ENTREZGENE,HGNC,WIKIGENE
AADAC	ENSG00000114771	AADAC	arylacetamide deacetylase [Source:HGNC Symbol;Acc:HGNC:17]	ENTREZGENE,HGNC,UNIPROT_GN,WIKIGENE
AADACL2	ENSG00000197953	AADACL2	arylacetamide deacetylase like 2 [Source:HGNC Symbol;Acc:HGNC:24427]	ENTREZGENE,HGNC,UNIPROT_GN,WIKIGENE
AADACL2-AS1	ENSG00000242908	AADACL2-AS1	AADACL2 antisense RNA 1 [Source:HGNC Symbol;Acc:HGNC:50301]	HGNC
AADACL3	ENSG00000188984	AADACL3	arylacetamide deacetylase like 3 [Source:HGNC Symbol;Acc:HGNC:32037]	ENTREZGENE,HGNC,UNIPROT_GN,WIKIGENE
AADACL4	ENSG00000204518	AADACL4	arylacetamide deacetylase like 4 [Source:HGNC Symbol;Acc:HGNC:32038]	ENTREZGENE,HGNC,UNIPROT_GN,WIKIGENE
AADACP1	ENSG00000240602	AADACP1	arylacetamide deacetylase pseudogene 1 [Source:HGNC Symbol;Acc:HGNC:50305]	ENTREZGENE,HGNC,WIKIGENE
AADAT	ENSG00000109576	AADAT	aminoadipate aminotransferase [Source:HGNC Symbol;Acc:HGNC:17929]	ENTREZGENE,HGNC,UNIPROT_GN,WIKIGENE
AAED1	None	None	None
AAGAB	ENSG00000103591	AAGAB	alpha and gamma adaptin binding protein [Source:HGNC Symbol;Acc:HGNC:25662]	ENTREZGENE,HGNC,UNIPROT_GN,WIKIGENE
AAGAB	ENSG00000103591	AAGAB	alpha and gamma adaptin binding protein [Source:HGNC Symbol;Acc:HGNC:25662]	ENTREZGENE,HGNC,UNIPROT_GN,WIKIGENE
AAK1	ENSG00000115977	AAK1	AP2 associated kinase 1 [Source:HGNC Symbol;Acc:HGNC:19679]	ENTREZGENE,HGNC,UNIPROT_GN,WIKIGENE
AAMDC	ENSG00000087884	AAMDC	adipogenesis associated Mth938 domain containing [Source:HGNC Symbol;Acc:HGNC:30205]	ENTREZGENE,HGNC,UNIPROT_GN,WIKIGENE
AAMP	ENSG00000127837	AAMP	angio associated migratory cell protein [Source:HGNC Symbol;Acc:HGNC:18]	ENTREZGENE,HGNC,UNIPROT_GN,WIKIGENE
AANAT	ENSG00000129673	AANAT	aralkylamine N-acetyltransferase [Source:HGNC Symbol;Acc:HGNC:19]	ENTREZGENE,HGNC,UNIPROT_GN,WIKIGENE
AAR2	ENSG00000131043	AAR2	AAR2 splicing factor [Source:HGNC Symbol;Acc:HGNC:15886]	ENTREZGENE,HGNC,UNIPROT_GN,WIKIGENE
AARD	ENSG00000205002	AARD	alanine and arginine rich domain containing protein [Source:HGNC Symbol;Acc:HGNC:33842]	ENTREZGENE,HGNC,UNIPROT_GN,WIKIGENE
AARS	None	None	None
AARS2	ENSG00000124608	AARS2	alanyl-tRNA synthetase 2, mitochondrial [Source:HGNC Symbol;Acc:HGNC:21022]	ENTREZGENE,HGNC,UNIPROT_GN,WIKIGENE
AARSP1	None	None	None
AASDH	ENSG00000157426	AASDH	aminoadipate-semialdehyde dehydrogenase [Source:HGNC Symbol;Acc:HGNC:23993]	ENTREZGENE,HGNC,UNIPROT_GN,WIKIGENE
AASDHPPT	ENSG00000149313	AASDHPPT	aminoadipate-semialdehyde dehydrogenase-phosphopantetheinyl transferase [Source:HGNC Symbol;Acc:HGNC:14235]	ENTREZGENE,HGNC,UNIPROT_GN,WIKIGENE
AASS	ENSG00000008311	AASS	aminoadipate-semialdehyde synthase [Source:HGNC Symbol;Acc:HGNC:17366]	ENTREZGENE,HGNC,UNIPROT_GN,WIKIGENE
AATBC	ENSG00000215458	AATBC	apoptosis associated transcript in bladder cancer [Source:HGNC Symbol;Acc:HGNC:51526]	ENTREZGENE,HGNC,WIKIGENE
AATF	ENSG00000275700	AATF	apoptosis antagonizing transcription factor [Source:HGNC Symbol;Acc:HGNC:19235]	ENTREZGENE,HGNC,UNIPROT_GN,WIKIGENE
AATK	ENSG00000181409	AATK	apoptosis associated tyrosine kinase [Source:HGNC Symbol;Acc:HGNC:21]	ENTREZGENE,HGNC,UNIPROT_GN,WIKIGENE
AATK-AS1	None	None	None
AB019438.66	None	None	None
AB019440.50	None	None	None
AB019441.29	None	None	None
ABALON	ENSG00000281376	ABALON	apoptotic BCL2L1-antisense long non-coding RNA [Source:HGNC Symbol;Acc:HGNC:49667]	ENTREZGENE,HGNC,WIKIGENE
ABAT	ENSG00000183044	ABAT	4-aminobutyrate aminotransferase [Source:HGNC Symbol;Acc:HGNC:23]	ENTREZGENE,HGNC,UNIPROT_GN,WIKIGENE
ABBA01037345.1	None	None	None
ABBA01037346.1	None	None	None
ABBA01037349.1	None	None	None
ABC12-47043100G14.2	None	None	None
ABC12-49244600F4.4	None	None	None
ABC7-42418200C9.1	None	None	None
ABC7-481722F1.1	None	None	None
ABCA1	ENSG00000165029	ABCA1	ATP binding cassette subfamily A member 1 [Source:HGNC Symbol;Acc:HGNC:29]	ENTREZGENE,HGNC,UNIPROT_GN,WIKIGENE
ABCA10	ENSG00000154263	ABCA10	ATP binding cassette subfamily A member 10 [Source:HGNC Symbol;Acc:HGNC:30]	ENTREZGENE,HGNC,UNIPROT_GN,WIKIGENE
ABCA12	ENSG00000144452	ABCA12	ATP binding cassette subfamily A member 12 [Source:HGNC Symbol;Acc:HGNC:14637]	ENTREZGENE,HGNC,UNIPROT_GN,WIKIGENE
ABCA13	ENSG00000179869	ABCA13	ATP binding cassette subfamily A member 13 [Source:HGNC Symbol;Acc:HGNC:14638]	ENTREZGENE,HGNC,UNIPROT_GN,WIKIGENE
ABCA13	ENSG00000179869	ABCA13	ATP binding cassette subfamily A member 13 [Source:HGNC Symbol;Acc:HGNC:14638]	ENTREZGENE,HGNC,UNIPROT_GN,WIKIGENE
ABCA17P	ENSG00000238098	ABCA17P	ATP binding cassette subfamily A member 17, pseudogene [Source:HGNC Symbol;Acc:HGNC:32972]	ENTREZGENE,HGNC,WIKIGENE
ABCA2	ENSG00000107331	ABCA2	ATP binding cassette subfamily A member 2 [Source:HGNC Symbol;Acc:HGNC:32]	ENTREZGENE,HGNC,UNIPROT_GN,WIKIGENE
ABCA3	ENSG00000167972	ABCA3	ATP binding cassette subfamily A member 3 [Source:HGNC Symbol;Acc:HGNC:33]	ENTREZGENE,HGNC,UNIPROT_GN,WIKIGENE
ABCA4	ENSG00000198691	ABCA4	ATP binding cassette subfamily A member 4 [Source:HGNC Symbol;Acc:HGNC:34]	ENTREZGENE,HGNC,UNIPROT_GN,WIKIGENE
ABCA5	ENSG00000154265	ABCA5	ATP binding cassette subfamily A member 5 [Source:HGNC Symbol;Acc:HGNC:35]	ENTREZGENE,HGNC,UNIPROT_GN,WIKIGENE
ABCA6	ENSG00000154262	ABCA6	ATP binding cassette subfamily A member 6 [Source:HGNC Symbol;Acc:HGNC:36]	ENTREZGENE,HGNC,UNIPROT_GN,WIKIGENE
ABCA7	ENSG00000064687	ABCA7	ATP binding cassette subfamily A member 7 [Source:HGNC Symbol;Acc:HGNC:37]	ENTREZGENE,HGNC,UNIPROT_GN,WIKIGENE
ABCA8	ENSG00000141338	ABCA8	ATP binding cassette subfamily A member 8 [Source:HGNC Symbol;Acc:HGNC:38]	ENTREZGENE,HGNC,UNIPROT_GN,WIKIGENE
ABCA9	ENSG00000154258	ABCA9	ATP binding cassette subfamily A member 9 [Source:HGNC Symbol;Acc:HGNC:39]	ENTREZGENE,HGNC,UNIPROT_GN,WIKIGENE
ABCA9-AS1	ENSG00000231749	ABCA9-AS1	ABCA9 antisense RNA 1 [Source:HGNC Symbol;Acc:HGNC:39983]	HGNC
ABCA9-AS1	ENSG00000231749	ABCA9-AS1	ABCA9 antisense RNA 1 [Source:HGNC Symbol;Acc:HGNC:39983]	HGNC
ABCA9-AS1	ENSG00000231749	ABCA9-AS1	ABCA9 antisense RNA 1 [Source:HGNC Symbol;Acc:HGNC:39983]	HGNC
ABCB1	ENSG00000085563	ABCB1	ATP binding cassette subfamily B member 1 [Source:HGNC Symbol;Acc:HGNC:40]	ENTREZGENE,HGNC,UNIPROT_GN,WIKIGENE
ABCB10	ENSG00000135776	ABCB10	ATP binding cassette subfamily B member 10 [Source:HGNC Symbol;Acc:HGNC:41]	ENTREZGENE,HGNC,UNIPROT_GN,WIKIGENE
ABCB10P1	ENSG00000274099	ABCB10P1	ABCB10 pseudogene 1 [Source:HGNC Symbol;Acc:HGNC:14114]	HGNC
ABCB10P3	ENSG00000261524	ABCB10P3	ABCB10 pseudogene 3 [Source:HGNC Symbol;Acc:HGNC:31129]	HGNC
ABCB10P4	ENSG00000260053	ABCB10P4	ABCB10 pseudogene 4 [Source:HGNC Symbol;Acc:HGNC:31130]	HGNC
ABCB11	ENSG00000073734	ABCB11	ATP binding cassette subfamily B member 11 [Source:HGNC Symbol;Acc:HGNC:42]	ENTREZGENE,HGNC,UNIPROT_GN,WIKIGENE
ABCB4	ENSG00000005471	ABCB4	ATP binding cassette subfamily B member 4 [Source:HGNC Symbol;Acc:HGNC:45]	ENTREZGENE,HGNC,UNIPROT_GN,WIKIGENE
ABCB5	ENSG00000004846	ABCB5	ATP binding cassette subfamily B member 5 [Source:HGNC Symbol;Acc:HGNC:46]	ENTREZGENE,HGNC,UNIPROT_GN,WIKIGENE
ABCB6	ENSG00000115657	ABCB6	ATP binding cassette subfamily B member 6 (Langereis blood group) [Source:HGNC Symbol;Acc:HGNC:47]	ENTREZGENE,HGNC,UNIPROT_GN,WIKIGENE
ABCB7	ENSG00000131269	ABCB7	ATP binding cassette subfamily B member 7 [Source:HGNC Symbol;Acc:HGNC:48]	ENTREZGENE,HGNC,UNIPROT_GN,WIKIGENE
ABCB8	ENSG00000197150	ABCB8	ATP binding cassette subfamily B member 8 [Source:HGNC Symbol;Acc:HGNC:49]	ENTREZGENE,HGNC,UNIPROT_GN,WIKIGENE
ABCB9	ENSG00000150967	ABCB9	ATP binding cassette subfamily B member 9 [Source:HGNC Symbol;Acc:HGNC:50]	ENTREZGENE,HGNC,UNIPROT_GN,WIKIGENE
ABCC1	ENSG00000103222	ABCC1	ATP binding cassette subfamily C member 1 [Source:HGNC Symbol;Acc:HGNC:51]	ENTREZGENE,HGNC,UNIPROT_GN,WIKIGENE
ABCC1	ENSG00000103222	ABCC1	ATP binding cassette subfamily C member 1 [Source:HGNC Symbol;Acc:HGNC:51]	ENTREZGENE,HGNC,UNIPROT_GN,WIKIGENE
ABCC10	ENSG00000124574	ABCC10	ATP binding cassette subfamily C member 10 [Source:HGNC Symbol;Acc:HGNC:52]	ENTREZGENE,HGNC,UNIPROT_GN,WIKIGENE
ABCC11	ENSG00000121270	ABCC11	ATP binding cassette subfamily C member 11 [Source:HGNC Symbol;Acc:HGNC:14639]	ENTREZGENE,HGNC,UNIPROT_GN,WIKIGENE
ABCC12	ENSG00000140798	ABCC12	ATP binding cassette subfamily C member 12 [Source:HGNC Symbol;Acc:HGNC:14640]	ENTREZGENE,HGNC,UNIPROT_GN,WIKIGENE
ABCC13	ENSG00000243064	ABCC13	ATP binding cassette subfamily C member 13 (pseudogene) [Source:HGNC Symbol;Acc:HGNC:16022]	ENTREZGENE,HGNC,WIKIGENE
ABCC2	ENSG00000023839	ABCC2	ATP binding cassette subfamily C member 2 [Source:HGNC Symbol;Acc:HGNC:53]	ENTREZGENE,HGNC,UNIPROT_GN,WIKIGENE
ABCC3	ENSG00000108846	ABCC3	ATP binding cassette subfamily C member 3 [Source:HGNC Symbol;Acc:HGNC:54]	HGNC,UNIPROT_GN
ABCC4	ENSG00000125257	ABCC4	ATP binding cassette subfamily C member 4 [Source:HGNC Symbol;Acc:HGNC:55]	ENTREZGENE,HGNC,UNIPROT_GN,WIKIGENE
ABCC5	ENSG00000114770	ABCC5	ATP binding cassette subfamily C member 5 [Source:HGNC Symbol;Acc:HGNC:56]	ENTREZGENE,HGNC,UNIPROT_GN,WIKIGENE
ABCC5-AS1	ENSG00000223882	ABCC5-AS1	ABCC5 antisense RNA 1 [Source:HGNC Symbol;Acc:HGNC:40055]	ENTREZGENE,HGNC,WIKIGENE
ABCC6	ENSG00000091262	ABCC6	ATP binding cassette subfamily C member 6 [Source:HGNC Symbol;Acc:HGNC:57]	ENTREZGENE,HGNC,UNIPROT_GN,WIKIGENE
ABCC6P1	ENSG00000256340	ABCC6P1	ATP binding cassette subfamily C member 6 pseudogene 1 [Source:HGNC Symbol;Acc:HGNC:33352]	HGNC
ABCC6P2	ENSG00000255277	ABCC6P2	ATP binding cassette subfamily C member 6 pseudogene 2 [Source:HGNC Symbol;Acc:HGNC:33353]	HGNC
ABCC8	ENSG00000006071	ABCC8	ATP binding cassette subfamily C member 8 [Source:HGNC Symbol;Acc:HGNC:59]	ENTREZGENE,HGNC,UNIPROT_GN,WIKIGENE
ABCC9	ENSG00000069431	ABCC9	ATP binding cassette subfamily C member 9 [Source:HGNC Symbol;Acc:HGNC:60]	ENTREZGENE,HGNC,UNIPROT_GN,WIKIGENE
ABCC9	ENSG00000069431	ABCC9	ATP binding cassette subfamily C member 9 [Source:HGNC Symbol;Acc:HGNC:60]	ENTREZGENE,HGNC,UNIPROT_GN,WIKIGENE
ABCD1	ENSG00000101986	ABCD1	ATP binding cassette subfamily D member 1 [Source:HGNC Symbol;Acc:HGNC:61]	ENTREZGENE,HGNC,UNIPROT_GN,WIKIGENE
ABCD1	ENSG00000101986	ABCD1	ATP binding cassette subfamily D member 1 [Source:HGNC Symbol;Acc:HGNC:61]	ENTREZGENE,HGNC,UNIPROT_GN,WIKIGENE
ABCD1P2	ENSG00000215151	ABCD1P2	ATP binding cassette subfamily D member 1 pseudogene 2 [Source:HGNC Symbol;Acc:HGNC:63]	HGNC
ABCD1P3	ENSG00000261233	ABCD1P3	ATP binding cassette subfamily D member 1 pseudogene 3 [Source:HGNC Symbol;Acc:HGNC:64]	HGNC
ABCD1P4	ENSG00000225293	ABCD1P4	ATP binding cassette subfamily D member 1 pseudogene 4 [Source:HGNC Symbol;Acc:HGNC:65]	HGNC
ABCD1P5	ENSG00000214330	ABCD1P5	ATP binding cassette subfamily D member 1 pseudogene 5 [Source:HGNC Symbol;Acc:HGNC:42662]	HGNC
ABCD2	ENSG00000173208	ABCD2	ATP binding cassette subfamily D member 2 [Source:HGNC Symbol;Acc:HGNC:66]	ENTREZGENE,HGNC,UNIPROT_GN,WIKIGENE
ABCD2	ENSG00000173208	ABCD2	ATP binding cassette subfamily D member 2 [Source:HGNC Symbol;Acc:HGNC:66]	ENTREZGENE,HGNC,UNIPROT_GN,WIKIGENE
ABCD3	ENSG00000117528	ABCD3	ATP binding cassette subfamily D member 3 [Source:HGNC Symbol;Acc:HGNC:67]	ENTREZGENE,HGNC,UNIPROT_GN,WIKIGENE
ABCD3	ENSG00000117528	ABCD3	ATP binding cassette subfamily D member 3 [Source:HGNC Symbol;Acc:HGNC:67]	ENTREZGENE,HGNC,UNIPROT_GN,WIKIGENE
ABCD3	ENSG00000117528	ABCD3	ATP binding cassette subfamily D member 3 [Source:HGNC Symbol;Acc:HGNC:67]	ENTREZGENE,HGNC,UNIPROT_GN,WIKIGENE
ABCD4	ENSG00000119688	ABCD4	ATP binding cassette subfamily D member 4 [Source:HGNC Symbol;Acc:HGNC:68]	ENTREZGENE,HGNC,UNIPROT_GN,WIKIGENE
ABCE1	ENSG00000164163	ABCE1	ATP binding cassette subfamily E member 1 [Source:HGNC Symbol;Acc:HGNC:69]	ENTREZGENE,HGNC,UNIPROT_GN,WIKIGENE
ABCF1	ENSG00000204574	ABCF1	ATP binding cassette subfamily F member 1 [Source:HGNC Symbol;Acc:HGNC:70]	ENTREZGENE,HGNC,UNIPROT_GN,WIKIGENE
ABCF2	ENSG00000033050	ABCF2	ATP binding cassette subfamily F member 2 [Source:HGNC Symbol;Acc:HGNC:71]	HGNC,UNIPROT_GN
ABCF2	ENSG00000285292	ABCF2-H2BE1	ABCF2-H2BE1 readthrough [Source:HGNC Symbol;Acc:HGNC:54751]	HGNC,UNIPROT_GN
ABCF2P1	ENSG00000242159	ABCF2P1	ATP binding cassette subfamily F member 2 pseudogene 1 [Source:HGNC Symbol;Acc:HGNC:48841]	HGNC
ABCF2P2	ENSG00000228769	ABCF2P2	ATP binding cassette subfamily F member 2 pseudogene 2 [Source:HGNC Symbol;Acc:HGNC:48842]	HGNC
ABCF3	ENSG00000161204	ABCF3	ATP binding cassette subfamily F member 3 [Source:HGNC Symbol;Acc:HGNC:72]	ENTREZGENE,HGNC,UNIPROT_GN,WIKIGENE
ABCG1	ENSG00000160179	ABCG1	ATP binding cassette subfamily G member 1 [Source:HGNC Symbol;Acc:HGNC:73]	ENTREZGENE,HGNC,UNIPROT_GN,WIKIGENE
ABCG2	ENSG00000118777	ABCG2	ATP binding cassette subfamily G member 2 (Junior blood group) [Source:HGNC Symbol;Acc:HGNC:74]	ENTREZGENE,HGNC,UNIPROT_GN,WIKIGENE
ABCG4	ENSG00000172350	ABCG4	ATP binding cassette subfamily G member 4 [Source:HGNC Symbol;Acc:HGNC:13884]	ENTREZGENE,HGNC,UNIPROT_GN,WIKIGENE
ABCG5	ENSG00000138075	ABCG5	ATP binding cassette subfamily G member 5 [Source:HGNC Symbol;Acc:HGNC:13886]	ENTREZGENE,HGNC,UNIPROT_GN,WIKIGENE
ABCG8	ENSG00000143921	ABCG8	ATP binding cassette subfamily G member 8 [Source:HGNC Symbol;Acc:HGNC:13887]	ENTREZGENE,HGNC,UNIPROT_GN,WIKIGENE
ABHD1	ENSG00000143994	ABHD1	abhydrolase domain containing 1 [Source:HGNC Symbol;Acc:HGNC:17553]	ENTREZGENE,HGNC,UNIPROT_GN,WIKIGENE
ABHD10	ENSG00000144827	ABHD10	abhydrolase domain containing 10, depalmitoylase [Source:HGNC Symbol;Acc:HGNC:25656]	ENTREZGENE,HGNC,UNIPROT_GN,WIKIGENE
ABHD11	ENSG00000106077	ABHD11	abhydrolase domain containing 11 [Source:HGNC Symbol;Acc:HGNC:16407]	ENTREZGENE,HGNC,UNIPROT_GN,WIKIGENE
ABHD11-AS1	ENSG00000225969	ABHD11-AS1	ABHD11 antisense RNA 1 (tail to tail) [Source:HGNC Symbol;Acc:HGNC:18289]	HGNC
ABHD12	ENSG00000100997	ABHD12	abhydrolase domain containing 12, lysophospholipase [Source:HGNC Symbol;Acc:HGNC:15868]	ENTREZGENE,HGNC,UNIPROT_GN,WIKIGENE
ABHD12B	ENSG00000131969	ABHD12B	abhydrolase domain containing 12B [Source:HGNC Symbol;Acc:HGNC:19837]	ENTREZGENE,HGNC,UNIPROT_GN,WIKIGENE
ABHD13	ENSG00000139826	ABHD13	abhydrolase domain containing 13 [Source:HGNC Symbol;Acc:HGNC:20293]	ENTREZGENE,HGNC,UNIPROT_GN,WIKIGENE
ABHD14A	ENSG00000248487	ABHD14A	abhydrolase domain containing 14A [Source:HGNC Symbol;Acc:HGNC:24538]	ENTREZGENE,HGNC,UNIPROT_GN,WIKIGENE
ABHD14A-ACY1	ENSG00000114786	ABHD14A-ACY1	ABHD14A-ACY1 readthrough [Source:HGNC Symbol;Acc:HGNC:38856]	ENTREZGENE,HGNC,UNIPROT_GN,WIKIGENE
ABHD14B	ENSG00000114779	ABHD14B	abhydrolase domain containing 14B [Source:HGNC Symbol;Acc:HGNC:28235]	ENTREZGENE,HGNC,UNIPROT_GN,WIKIGENE
ABHD14BANDPCBP4	None	None	None
ABHD15	ENSG00000168792	ABHD15	abhydrolase domain containing 15 [Source:HGNC Symbol;Acc:HGNC:26971]	HGNC,UNIPROT_GN
ABHD15-AS1	ENSG00000264031	ABHD15-AS1	ABHD15 antisense RNA 1 [Source:HGNC Symbol;Acc:HGNC:49685]	HGNC
ABHD16A	ENSG00000204427	ABHD16A	abhydrolase domain containing 16A, phospholipase [Source:HGNC Symbol;Acc:HGNC:13921]	ENTREZGENE,HGNC,UNIPROT_GN,WIKIGENE
ABHD16B	ENSG00000183260	ABHD16B	abhydrolase domain containing 16B [Source:HGNC Symbol;Acc:HGNC:16128]	ENTREZGENE,HGNC,UNIPROT_GN,WIKIGENE
ABHD17A	ENSG00000129968	ABHD17A	abhydrolase domain containing 17A, depalmitoylase [Source:HGNC Symbol;Acc:HGNC:28756]	ENTREZGENE,HGNC,UNIPROT_GN,WIKIGENE
ABHD17AP1	ENSG00000198658	ABHD17AP1	ABHD17A pseudogene 1 [Source:HGNC Symbol;Acc:HGNC:28394]	HGNC
ABHD17AP3	ENSG00000250536	ABHD17AP3	ABHD17A pseudogene 3 [Source:HGNC Symbol;Acc:HGNC:34041]	HGNC
ABHD17AP4	ENSG00000229107	ABHD17AP4	ABHD17A pseudogene 4 [Source:HGNC Symbol;Acc:HGNC:34042]	HGNC
ABHD17AP5	ENSG00000263366	ABHD17AP5	ABHD17A pseudogene 5 [Source:HGNC Symbol;Acc:HGNC:34043]	HGNC
ABHD17AP6	ENSG00000226981	ABHD17AP6	ABHD17A pseudogene 6 [Source:HGNC Symbol;Acc:HGNC:34044]	HGNC
ABHD17AP7	ENSG00000260864	ABHD17AP7	ABHD17A pseudogene 7 [Source:HGNC Symbol;Acc:HGNC:38508]	HGNC
ABHD17AP8	ENSG00000260540	ABHD17AP8	ABHD17A pseudogene 8 [Source:HGNC Symbol;Acc:HGNC:38509]	HGNC
ABHD17AP9	ENSG00000261536	ABHD17AP9	ABHD17A pseudogene 9 [Source:HGNC Symbol;Acc:HGNC:38510]	HGNC
ABHD17B	ENSG00000107362	ABHD17B	abhydrolase domain containing 17B, depalmitoylase [Source:HGNC Symbol;Acc:HGNC:24278]	ENTREZGENE,HGNC,UNIPROT_GN,WIKIGENE
ABHD17C	ENSG00000136379	ABHD17C	abhydrolase domain containing 17C, depalmitoylase [Source:HGNC Symbol;Acc:HGNC:26925]	HGNC,UNIPROT_GN
ABHD18	ENSG00000164074	ABHD18	abhydrolase domain containing 18 [Source:HGNC Symbol;Acc:HGNC:26111]	ENTREZGENE,HGNC,UNIPROT_GN,WIKIGENE
ABHD2	ENSG00000140526	ABHD2	abhydrolase domain containing 2, acylglycerol lipase [Source:HGNC Symbol;Acc:HGNC:18717]	ENTREZGENE,HGNC,UNIPROT_GN,WIKIGENE
ABHD3	ENSG00000158201	ABHD3	abhydrolase domain containing 3, phospholipase [Source:HGNC Symbol;Acc:HGNC:18718]	ENTREZGENE,HGNC,UNIPROT_GN,WIKIGENE
ABHD3	ENSG00000158201	ABHD3	abhydrolase domain containing 3, phospholipase [Source:HGNC Symbol;Acc:HGNC:18718]	ENTREZGENE,HGNC,UNIPROT_GN,WIKIGENE
ABHD4	ENSG00000100439	ABHD4	abhydrolase domain containing 4, N-acyl phospholipase B [Source:HGNC Symbol;Acc:HGNC:20154]	ENTREZGENE,HGNC,UNIPROT_GN,WIKIGENE
ABHD5	ENSG00000011198	ABHD5	abhydrolase domain containing 5, lysophosphatidic acid acyltransferase [Source:HGNC Symbol;Acc:HGNC:21396]	ENTREZGENE,HGNC,UNIPROT_GN,WIKIGENE
ABHD6	ENSG00000163686	ABHD6	abhydrolase domain containing 6, acylglycerol lipase [Source:HGNC Symbol;Acc:HGNC:21398]	ENTREZGENE,HGNC,UNIPROT_GN,WIKIGENE
ABHD8	ENSG00000127220	ABHD8	abhydrolase domain containing 8 [Source:HGNC Symbol;Acc:HGNC:23759]	HGNC,UNIPROT_GN
ABI1	ENSG00000136754	ABI1	abl interactor 1 [Source:HGNC Symbol;Acc:HGNC:11320]	ENTREZGENE,HGNC,UNIPROT_GN,WIKIGENE
ABI2	ENSG00000138443	ABI2	abl interactor 2 [Source:HGNC Symbol;Acc:HGNC:24011]	ENTREZGENE,HGNC,UNIPROT_GN,WIKIGENE
ABI3	ENSG00000108798	ABI3	ABI family member 3 [Source:HGNC Symbol;Acc:HGNC:29859]	ENTREZGENE,HGNC,UNIPROT_GN,WIKIGENE
ABI3BP	ENSG00000154175	ABI3BP	ABI family member 3 binding protein [Source:HGNC Symbol;Acc:HGNC:17265]	ENTREZGENE,HGNC,UNIPROT_GN,WIKIGENE
ABL1	ENSG00000097007	ABL1	ABL proto-oncogene 1, non-receptor tyrosine kinase [Source:HGNC Symbol;Acc:HGNC:76]	ENTREZGENE,HGNC,UNIPROT_GN,WIKIGENE
ABL2	ENSG00000143322	ABL2	ABL proto-oncogene 2, non-receptor tyrosine kinase [Source:HGNC Symbol;Acc:HGNC:77]	ENTREZGENE,HGNC,UNIPROT_GN,WIKIGENE
ABLIM1	ENSG00000099204	ABLIM1	actin binding LIM protein 1 [Source:HGNC Symbol;Acc:HGNC:78]	ENTREZGENE,HGNC,UNIPROT_GN,WIKIGENE
ABLIM2	ENSG00000163995	ABLIM2	actin binding LIM protein family member 2 [Source:HGNC Symbol;Acc:HGNC:19195]	ENTREZGENE,HGNC,UNIPROT_GN,WIKIGENE
ABLIM3	ENSG00000173210	ABLIM3	actin binding LIM protein family member 3 [Source:HGNC Symbol;Acc:HGNC:29132]	ENTREZGENE,HGNC,UNIPROT_GN,WIKIGENE
ABO	ENSG00000175164	ABO	ABO, alpha 1-3-N-acetylgalactosaminyltransferase and alpha 1-3-galactosyltransferase [Source:HGNC Symbol;Acc:HGNC:79]	ENTREZGENE,HGNC,UNIPROT_GN,WIKIGENE
ABO	ENSG00000175164	ABO	ABO, alpha 1-3-N-acetylgalactosaminyltransferase and alpha 1-3-galactosyltransferase [Source:HGNC Symbol;Acc:HGNC:79]	ENTREZGENE,HGNC,UNIPROT_GN,WIKIGENE
ABR	ENSG00000159842	ABR	ABR activator of RhoGEF and GTPase [Source:HGNC Symbol;Acc:HGNC:81]	ENTREZGENE,HGNC,UNIPROT_GN,WIKIGENE
ABRA	ENSG00000174429	ABRA	actin binding Rho activating protein [Source:HGNC Symbol;Acc:HGNC:30655]	ENTREZGENE,HGNC,UNIPROT_GN,WIKIGENE
ABRACL	ENSG00000146386	ABRACL	ABRA C-terminal like [Source:HGNC Symbol;Acc:HGNC:21230]	ENTREZGENE,HGNC,UNIPROT_GN,WIKIGENE
ABT1	ENSG00000146109	ABT1	activator of basal transcription 1 [Source:HGNC Symbol;Acc:HGNC:17369]	HGNC,UNIPROT_GN
ABT1P1	ENSG00000250496	ABT1P1	activator of basal transcription 1 pseudogene 1 [Source:HGNC Symbol;Acc:HGNC:39557]	HGNC
ABTB1	ENSG00000114626	ABTB1	ankyrin repeat and BTB domain containing 1 [Source:HGNC Symbol;Acc:HGNC:18275]	ENTREZGENE,HGNC,UNIPROT_GN,WIKIGENE
ABTB2	ENSG00000166016	ABTB2	ankyrin repeat and BTB domain containing 2 [Source:HGNC Symbol;Acc:HGNC:23842]	ENTREZGENE,HGNC,UNIPROT_GN,WIKIGENE
AC000003.1	None	None	None
AC000029.1	None	None	None
AC000032.2	None	None	None
AC000035.3	None	None	None
AC000041.10	None	None	None
AC000041.8	None	None	None
AC000067.1	None	None	None
AC000068.10	None	None	None
AC000068.5	None	None	None
AC000068.9	None	None	None
AC000077.2	None	None	None
AC000078.5	None	None	None
AC000081.2	None	None	None
AC000089.3	None	None	None
AC000095.9	None	None	None
AC000111.3	None	None	None
AC000111.4	None	None	None
AC000111.5	None	None	None
AC000111.6	None	None	None
AC000123.3	None	None	None
AC000123.4	None	None	None
AC000354.1	None	None	None
AC000362.1	None	None	None
AC000370.2	None	None	None
AC000374.1	None	None	None
AC000403.4	None	None	None
AC001226.7	None	None	None
AC002044.1	None	None	None
AC002044.3	None	None	None
AC002044.4	None	None	None
AC002056.3	None	None	None
AC002056.5	None	None	None
AC002059.10	None	None	None
AC002064.4	None	None	None
AC002064.5	None	None	None
AC002064.7	None	None	None
AC002066.1	None	None	None
AC002069.5	None	None	None
AC002069.6	None	None	None
AC002070.1	None	None	None
AC002072.1	None	None	None
AC002075.3	None	None	None
AC002075.4	None	None	None
AC002076.10	None	None	None
AC002115.9	None	None	None
AC002117.1	None	None	None
AC002127.2	None	None	None
AC002128.5	None	None	None
AC002306.1	None	None	None
AC002310.10	None	None	None
AC002310.12	None	None	None
AC002310.14	None	None	None
AC002310.17	None	None	None
AC002310.7	None	None	None
AC002314.4	None	None	None
AC002331.1	None	None	None
AC002366.1	None	None	None
AC002366.3	None	None	None
AC002368.4	None	None	None
AC002383.2	None	None	None
AC002386.1	None	None	None
AC002395.1	None	None	None
AC002398.11	None	None	None
AC002398.12	None	None	None
AC002398.13	None	None	None
AC002400.1	None	None	None
AC002429.4	None	None	None
AC002429.5	None	None	None
AC002451.3	None	None	None
AC002451.3	None	None	None
AC002456.2	None	None	None
AC002465.2	None	None	None
AC002467.7	None	None	None
AC002472.11	None	None	None
AC002480.5	None	None	None
AC002486.2	None	None	None
AC002486.3	None	None	None
AC002511.2	None	None	None
AC002519.6	None	None	None
AC002519.8	None	None	None
AC002523.1	None	None	None
AC002530.1	None	None	None
AC002539.1	None	None	None
AC002539.2	None	None	None
AC002542.2	None	None	None
AC002543.2	None	None	None
AC002550.6	None	None	None
AC002551.1	None	None	None
AC002553.4	None	None	None
AC002558.1	None	None	None
AC002978.1	None	None	None
AC002979.1	None	None	None
AC002981.1	None	None	None
AC002984.2	None	None	None
AC003005.2	None	None	None
AC003006.1	None	None	None
AC003009.1	None	None	None
AC003045.1	None	None	None
AC003075.4	None	None	None
AC003075.4	None	None	None
AC003080.4	None	None	None
AC003084.2	None	None	None
AC003088.1	None	None	None
AC003090.1	None	None	None
AC003092.1	None	None	None
AC003092.2	None	None	None
AC003104.1	None	None	None
AC003658.1	None	None	None
AC003664.1	None	None	None
AC003666.1	None	None	None
AC003681.1	None	None	None
AC003682.16	None	None	None
AC003682.17	None	None	None
AC003956.1	None	None	None
AC003958.6	None	None	None
AC003968.1	None	None	None
AC003973.1	None	None	None
AC003973.4	None	None	None
AC003973.5	None	None	None
AC003986.5	None	None	None
AC003986.6	None	None	None
AC003986.7	None	None	None
AC003988.1	None	None	None
AC003989.3	None	None	None
AC003989.4	None	None	None
AC004000.2	None	None	None
AC004004.2	None	None	None
AC004006.2	None	None	None
AC004009.1	None	None	None
AC004009.2	None	None	None
AC004009.3	None	None	None
AC004012.1	None	None	None
AC004014.3	None	None	None
AC004016.1	None	None	None
AC004019.10	None	None	None
AC004022.7	None	None	None
AC004022.8	None	None	None
AC004051.2	None	None	None
AC004052.1	None	None	None
AC004053.2	None	None	None
AC004054.1	None	None	None
AC004062.2	None	None	None
AC004063.1	None	None	None
AC004066.2	None	None	None
AC004066.3	None	None	None
AC004067.5	None	None	None
AC004069.1	None	None	None
AC004069.2	None	None	None
AC004074.4	None	None	None
AC004076.5	None	None	None
AC004079.1	None	None	None
AC004108.1	None	None	None
AC004112.4	None	None	None
AC004125.3	None	None	None
AC004129.7	None	None	None
AC004129.9	None	None	None
AC004156.3	None	None	None
AC004158.1	None	None	None
AC004158.3	None	None	None
AC004159.1	None	None	None
AC004160.4	None	None	None
AC004221.2	None	None	None
AC004231.2	None	None	None
AC004237.1	None	None	None
AC004257.1	None	None	None
AC004381.7	None	None	None
AC004383.3	None	None	None
AC004386.3	None	None	None
AC004386.4	None	None	None
AC004447.2	None	None	None
AC004448.2	None	None	None
AC004448.5	None	None	None
AC004449.6	None	None	None
AC004453.1	None	None	None
AC004453.8	None	None	None
AC004458.1	None	None	None
AC004460.1	None	None	None
AC004461.4	None	None	None
AC004470.1	None	None	None
AC004471.10	None	None	None
AC004471.9	None	None	None
AC004485.3	None	None	None
AC004490.1	None	None	None
AC004492.1	None	None	None
AC004520.1	None	None	None
AC004535.2	None	None	None
AC004538.3	None	None	None
AC004540.4	None	None	None
AC004541.1	None	None	None
AC004543.1	None	None	None
AC004543.2	None	None	None
AC004552.1	None	None	None
AC004595.1	None	None	None
AC004623.2	None	None	None
AC004623.3	None	None	None
AC004637.1	None	None	None
AC004655.1	None	None	None
AC004656.1	None	None	None
AC004673.1	None	None	None
AC004691.1	None	None	None
AC004691.5	None	None	None
AC004692.4	None	None	None
AC004692.5	None	None	None
AC004699.1	None	None	None
AC004702.2	None	None	None
AC004744.3	None	None	None
AC004745.1	None	None	None
AC004769.1	None	None	None
AC004775.5	None	None	None
AC004812.1	None	None	None
AC004813.1	None	None	None
AC004819.1	None	None	None
AC004824.2	None	None	None
AC004824.3	None	None	None
AC004824.4	None	None	None
AC004832.1	None	None	None
AC004837.1	None	None	None
AC004837.4	None	None	None
AC004837.5	None	None	None
AC004840.8	None	None	None
AC004846.1	None	None	None
AC004850.1	None	None	None
AC004854.4	None	None	None
AC004854.5	None	None	None
AC004866.1	None	None	None
AC004866.3	None	None	None
AC004869.3	None	None	None
AC004870.3	None	None	None
AC004870.4	None	None	None
AC004870.5	None	None	None
AC004875.1	None	None	None
AC004878.2	None	None	None
AC004878.2	None	None	None
AC004878.7	None	None	None
AC004878.8	None	None	None
AC004878.8	None	None	None
AC004893.10	None	None	None
AC004895.1	None	None	None
AC004895.4	None	None	None
AC004899.3	None	None	None
AC004901.1	None	None	None
AC004906.3	None	None	None
AC004911.2	None	None	None
AC004915.1	None	None	None
AC004920.2	None	None	None
AC004920.3	None	None	None
AC004924.1	None	None	None
AC004932.1	None	None	None
AC004938.5	None	None	None
AC004941.5	None	None	None
AC004945.1	None	None	None
AC004946.1	None	None	None
AC004951.6	None	None	None
AC004953.1	None	None	None
AC004969.1	None	None	None
AC004980.1	None	None	None
AC004980.10	None	None	None
AC004980.8	None	None	None
AC004984.1	None	None	None
AC004987.10	None	None	None
AC004987.9	None	None	None
AC004988.1	None	None	None
AC005000.1	None	None	None
AC005008.2	None	None	None
AC005008.3	None	None	None
AC005009.1	None	None	None
AC005009.2	None	None	None
AC005014.5	None	None	None
AC005017.2	None	None	None
AC005019.2	None	None	None
AC005019.3	None	None	None
AC005020.1	None	None	None
AC005024.1	None	None	None
AC005027.3	None	None	None
AC005033.6	None	None	None
AC005034.2	None	None	None
AC005037.1	None	None	None
AC005037.3	None	None	None
AC005040.3	None	None	None
AC005041.11	None	None	None
AC005042.2	None	None	None
AC005042.3	None	None	None
AC005042.4	None	None	None
AC005042.5	None	None	None
AC005048.1	None	None	None
AC005052.1	None	None	None
AC005071.1	None	None	None
AC005071.2	None	None	None
AC005071.3	None	None	None
AC005071.4	None	None	None
AC005076.5	None	None	None
AC005077.14	None	None	None
AC005077.7	None	None	None
AC005077.8	None	None	None
AC005082.1	None	None	None
AC005082.12	None	None	None
AC005086.1	None	None	None
AC005086.2	None	None	None
AC005086.3	None	None	None
AC005088.1	None	None	None
AC005094.2	None	None	None
AC005102.1	None	None	None
AC005104.3	None	None	None
AC005105.2	None	None	None
AC005150.1	None	None	None
AC005150.2	None	None	None
AC005150.3	None	None	None
AC005154.8	None	None	None
AC005158.1	None	None	None
AC005159.1	None	None	None
AC005160.3	None	None	None
AC005162.4	None	None	None
AC005162.5	None	None	None
AC005176.1	None	None	None
AC005176.3	None	None	None
AC005178.1	None	None	None
AC005187.1	None	None	None
AC005189.6	None	None	None
AC005197.2	None	None	None
AC005204.1	None	None	None
AC005215.1	None	None	None
AC005220.3	None	None	None
AC005224.2	None	None	None
AC005227.1	None	None	None
AC005229.1	None	None	None
AC005229.5	None	None	None
AC005229.7	None	None	None
AC005237.2	None	None	None
AC005237.4	None	None	None
AC005253.4	None	None	None
AC005255.3	None	None	None
AC005255.5	None	None	None
AC005255.6	None	None	None
AC005256.1	None	None	None
AC005262.2	None	None	None
AC005262.3	None	None	None
AC005262.4	None	None	None
AC005276.1	None	None	None
AC005281.1	None	None	None
AC005281.2	None	None	None
AC005284.1	None	None	None
AC005284.2	None	None	None
AC005288.1	None	None	None
AC005300.5	None	None	None
AC005304.1	None	None	None
AC005306.3	None	None	None
AC005307.1	None	None	None
AC005324.6	None	None	None
AC005324.6	None	None	None
AC005324.7	None	None	None
AC005329.7	None	None	None
AC005330.2	None	None	None
AC005336.4	None	None	None
AC005336.5	None	None	None
AC005339.1	None	None	None
AC005339.2	None	None	None
AC005351.1	None	None	None
AC005355.1	None	None	None
AC005355.3	None	None	None
AC005357.1	None	None	None
AC005363.11	None	None	None
AC005371.1	None	None	None
AC005375.1	None	None	None
AC005387.2	None	None	None
AC005387.3	None	None	None
AC005391.2	None	None	None
AC005394.1	None	None	None
AC005412.1	None	None	None
AC005477.1	None	None	None
AC005480.1	None	None	None
AC005498.1	None	None	None
AC005498.4	None	None	None
AC005513.1	None	None	None
AC005514.2	None	None	None
AC005517.3	None	None	None
AC005522.6	None	None	None
AC005522.7	None	None	None
AC005523.2	None	None	None
AC005523.3	None	None	None
AC005534.6	None	None	None
AC005534.8	None	None	None
AC005537.2	None	None	None
AC005537.2	None	None	None
AC005538.1	None	None	None
AC005538.5	None	None	None
AC005539.2	None	None	None
AC005540.3	None	None	None
AC005546.2	None	None	None
AC005549.1	None	None	None
AC005549.2	None	None	None
AC005550.5	None	None	None
AC005559.2	None	None	None
AC005559.3	None	None	None
AC005578.3	None	None	None
AC005588.2	None	None	None
AC005592.3	None	None	None
AC005593.2	None	None	None
AC005597.1	None	None	None
AC005599.1	None	None	None
AC005606.14	None	None	None
AC005606.15	None	None	None
AC005609.16	None	None	None
AC005609.17	None	None	None
AC005609.18	None	None	None
AC005609.19	None	None	None
AC005609.2	None	None	None
AC005609.20	None	None	None
AC005614.3	None	None	None
AC005614.3	None	None	None
AC005614.5	None	None	None
AC005616.2	None	None	None
AC005618.6	None	None	None
AC005618.8	None	None	None
AC005618.9	None	None	None
AC005621.1	None	None	None
AC005625.1	None	None	None
AC005626.3	None	None	None
AC005631.1	None	None	None
AC005668.1	None	None	None
AC005682.5	None	None	None
AC005682.6	None	None	None
AC005686.1	None	None	None
AC005701.1	None	None	None
AC005702.1	None	None	None
AC005702.2	None	None	None
AC005702.3	None	None	None
AC005702.4	None	None	None
AC005703.2	None	None	None
AC005703.3	None	None	None
AC005722.4	None	None	None
AC005725.1	None	None	None
AC005730.2	None	None	None
AC005740.4	None	None	None
AC005740.5	None	None	None
AC005740.6	None	None	None
AC005741.2	None	None	None
AC005752.10	None	None	None
AC005753.1	None	None	None
AC005754.7	None	None	None
AC005754.8	None	None	None
AC005757.6	None	None	None
AC005758.1	None	None	None
AC005775.2	None	None	None
AC005776.1	None	None	None
AC005777.3	None	None	None
AC005780.1	None	None	None
AC005783.1	None	None	None
AC005785.2	None	None	None
AC005785.5	None	None	None
AC005786.3	None	None	None
AC005786.5	None	None	None
AC005786.6	None	None	None
AC005786.7	None	None	None
AC005789.9	None	None	None
AC005794.1	None	None	None
AC005795.1	None	None	None
AC005796.2	None	None	None
AC005822.1	None	None	None
AC005828.1	None	None	None
AC005838.2	None	None	None
AC005863.1	None	None	None
AC005863.2	None	None	None
AC005901.1	None	None	None
AC005915.1	None	None	None
AC005926.1	None	None	None
AC005932.1	None	None	None
AC005943.4	None	None	None
AC005943.5	None	None	None
AC005943.6	None	None	None
AC005944.2	None	None	None
AC005954.4	None	None	None
AC006000.5	None	None	None
AC006003.3	None	None	None
AC006007.1	None	None	None
AC006019.1	None	None	None
AC006019.3	None	None	None
AC006019.4	None	None	None
AC006022.4	None	None	None
AC006026.1	None	None	None
AC006026.12	None	None	None
AC006026.13	None	None	None
AC006026.9	None	None	None
AC006028.11	None	None	None
AC006033.22	None	None	None
AC006037.2	None	None	None
AC006041.1	None	None	None
AC006042.6	None	None	None
AC006042.8	None	None	None
AC006050.2	None	None	None
AC006070.12	None	None	None
AC006076.1	None	None	None
AC006077.3	None	None	None
AC006077.4	None	None	None
AC006115.1	None	None	None
AC006115.6	None	None	None
AC006116.1	None	None	None
AC006116.13	None	None	None
AC006116.14	None	None	None
AC006116.19	None	None	None
AC006116.20	None	None	None
AC006116.21	None	None	None
AC006116.22	None	None	None
AC006116.24	None	None	None
AC006126.3	None	None	None
AC006126.4	None	None	None
AC006128.2	None	None	None
AC006129.1	None	None	None
AC006129.3	None	None	None
AC006130.1	None	None	None
AC006130.3	None	None	None
AC006130.4	None	None	None
AC006133.3	None	None	None
AC006133.7	None	None	None
AC006145.1	None	None	None
AC006150.1	None	None	None
AC006150.2	None	None	None
AC006159.5	None	None	None
AC006160.5	None	None	None
AC006195.2	None	None	None
AC006227.1	None	None	None
AC006262.10	None	None	None
AC006262.11	None	None	None
AC006262.4	None	None	None
AC006262.5	None	None	None
AC006272.1	None	None	None
AC006273.4	None	None	None
AC006273.5	None	None	None
AC006273.7	None	None	None
AC006277.2	None	None	None
AC006277.3	None	None	None
AC006288.1	None	None	None
AC006296.1	None	None	None
AC006296.2	None	None	None
AC006322.1	None	None	None
AC006326.3	None	None	None
AC006328.2	None	None	None
AC006328.4	None	None	None
AC006328.9	None	None	None
AC006335.11	None	None	None
AC006355.3	None	None	None
AC006366.3	None	None	None
AC006369.2	None	None	None
AC006369.3	None	None	None
AC006371.1	None	None	None
AC006372.6	None	None	None
AC006373.1	None	None	None
AC006377.1	None	None	None
AC006378.2	None	None	None
AC006380.1	None	None	None
AC006380.3	None	None	None
AC006386.1	None	None	None
AC006390.4	None	None	None
AC006427.2	None	None	None
AC006445.1	None	None	None
AC006445.6	None	None	None
AC006445.7	None	None	None
AC006449.2	None	None	None
AC006452.1	None	None	None
AC006458.3	None	None	None
AC006460.2	None	None	None
AC006461.1	None	None	None
AC006461.2	None	None	None
AC006466.5	None	None	None
AC006478.1	None	None	None
AC006480.1	None	None	None
AC006482.1	None	None	None
AC006483.5	None	None	None
AC006486.10	None	None	None
AC006487.1	None	None	None
AC006499.1	None	None	None
AC006499.2	None	None	None
AC006499.3	None	None	None
AC006499.4	None	None	None
AC006499.5	None	None	None
AC006499.6	None	None	None
AC006499.7	None	None	None
AC006509.4	None	None	None
AC006509.7	None	None	None
AC006534.1	None	None	None
AC006534.2	None	None	None
AC006534.3	None	None	None
AC006538.1	None	None	None
AC006538.8	None	None	None
AC006539.1	None	None	None
AC006539.2	None	None	None
AC006539.3	None	None	None
AC006539.6	None	None	None
AC006547.13	None	None	None
AC006548.19	None	None	None
AC006548.26	None	None	None
AC006557.1	None	None	None
AC006840.1	None	None	None
AC006925.1	None	None	None
AC006926.1	None	None	None
AC006942.4	None	None	None
AC006946.12	None	None	None
AC006946.16	None	None	None
AC006946.17	None	None	None
AC006947.1	None	None	None
AC006960.5	None	None	None
AC006960.7	None	None	None
AC006987.4	None	None	None
AC006987.5	None	None	None
AC006987.6	None	None	None
AC006988.1	None	None	None
AC006989.2	None	None	None
AC006994.1	None	None	None
AC006994.2	None	None	None
AC006994.3	None	None	None
AC007000.10	None	None	None
AC007003.1	None	None	None
AC007006.1	None	None	None
AC007009.2	None	None	None
AC007016.3	None	None	None
AC007036.4	None	None	None
AC007036.6	None	None	None
AC007040.1	None	None	None
AC007040.2	None	None	None
AC007040.3	None	None	None
AC007040.6	None	None	None
AC007040.8	None	None	None
AC007041.2	None	None	None
AC007050.1	None	None	None
AC007050.17	None	None	None
AC007056.1	None	None	None
AC007064.22	None	None	None
AC007064.24	None	None	None
AC007064.25	None	None	None
AC007091.1	None	None	None
AC007096.1	None	None	None
AC007098.1	None	None	None
AC007099.2	None	None	None
AC007106.1	None	None	None
AC007115.3	None	None	None
AC007126.1	None	None	None
AC007131.2	None	None	None
AC007131.2	None	None	None
AC007131.3	None	None	None
AC007136.1	None	None	None
AC007161.5	None	None	None
AC007163.1	None	None	None
AC007163.2	None	None	None
AC007179.1	None	None	None
AC007179.2	None	None	None
AC007192.6	None	None	None
AC007193.10	None	None	None
AC007193.8	None	None	None
AC007193.9	None	None	None
AC007204.3	None	None	None
AC007228.11	None	None	None
AC007228.5	None	None	None
AC007228.9	None	None	None
AC007229.3	None	None	None
AC007237.2	None	None	None
AC007238.1	None	None	None
AC007241.1	None	None	None
AC007242.1	None	None	None
AC007250.4	None	None	None
AC007251.2	None	None	None
AC007253.1	None	None	None
AC007255.8	None	None	None
AC007271.3	None	None	None
AC007272.3	None	None	None
AC007274.2	None	None	None
AC007274.5	None	None	None
AC007277.3	None	None	None
AC007278.2	None	None	None
AC007278.3	None	None	None
AC007279.1	None	None	None
AC007279.2	None	None	None
AC007283.4	None	None	None
AC007285.1	None	None	None
AC007285.6	None	None	None
AC007285.7	None	None	None
AC007292.3	None	None	None
AC007292.4	None	None	None
AC007292.6	None	None	None
AC007292.7	None	None	None
AC007304.1	None	None	None
AC007308.6	None	None	None
AC007308.7	None	None	None
AC007312.3	None	None	None
AC007317.1	None	None	None
AC007318.5	None	None	None
AC007319.1	None	None	None
AC007322.1	None	None	None
AC007322.3	None	None	None
AC007322.5	None	None	None
AC007322.7	None	None	None
AC007325.3	None	None	None
AC007326.1	None	None	None
AC007326.10	None	None	None
AC007326.9	None	None	None
AC007327.6	None	None	None
AC007333.1	None	None	None
AC007339.1	None	None	None
AC007339.2	None	None	None
AC007347.1	None	None	None
AC007349.4	None	None	None
AC007349.5	None	None	None
AC007349.7	None	None	None
AC007358.1	None	None	None
AC007362.3	None	None	None
AC007364.1	None	None	None
AC007365.2	None	None	None
AC007365.3	None	None	None
AC007365.4	None	None	None
AC007367.1	None	None	None
AC007375.1	None	None	None
AC007381.1	None	None	None
AC007381.2	None	None	None
AC007381.3	None	None	None
AC007383.3	None	None	None
AC007383.6	None	None	None
AC007386.3	None	None	None
AC007386.4	None	None	None
AC007386.4	None	None	None
AC007387.2	None	None	None
AC007389.1	None	None	None
AC007389.2	None	None	None
AC007389.3	None	None	None
AC007389.4	None	None	None
AC007390.4	None	None	None
AC007391.2	None	None	None
AC007394.3	None	None	None
AC007395.3	None	None	None
AC007395.4	None	None	None
AC007402.1	None	None	None
AC007403.3	None	None	None
AC007405.8	None	None	None
AC007422.1	None	None	None
AC007435.1	None	None	None
AC007436.1	None	None	None
AC007450.1	None	None	None
AC007486.1	None	None	None
AC007511.1	None	None	None
AC007528.1	None	None	None
AC007528.2	None	None	None
AC007535.1	None	None	None
AC007551.1	None	None	None
AC007551.2	None	None	None
AC007556.3	None	None	None
AC007557.3	None	None	None
AC007557.4	None	None	None
AC007557.5	None	None	None
AC007559.1	None	None	None
AC007560.1	None	None	None
AC007560.2	None	None	None
AC007562.1	None	None	None
AC007563.1	None	None	None
AC007563.3	None	None	None
AC007563.4	None	None	None
AC007563.5	None	None	None
AC007566.10	None	None	None
AC007567.1	None	None	None
AC007568.1	None	None	None
AC007611.1	None	None	None
AC007618.3	None	None	None
AC007620.3	None	None	None
AC007631.1	None	None	None
AC007652.1	None	None	None
AC007677.2	None	None	None
AC007679.1	None	None	None
AC007679.3	None	None	None
AC007679.4	None	None	None
AC007680.2	None	None	None
AC007682.2	None	None	None
AC007682.3	None	None	None
AC007682.4	None	None	None
AC007742.3	None	None	None
AC007750.1	None	None	None
AC007773.1	None	None	None
AC007787.2	None	None	None
AC007787.3	None	None	None
AC007790.4	None	None	None
AC007792.1	None	None	None
AC007795.1	None	None	None
AC007842.1	None	None	None
AC007842.2	None	None	None
AC007875.2	None	None	None
AC007879.1	None	None	None
AC007879.4	None	None	None
AC007879.5	None	None	None
AC007879.6	None	None	None
AC007881.1	None	None	None
AC007881.4	None	None	None
AC007899.3	None	None	None
AC007906.1	None	None	None
AC007908.1	None	None	None
AC007919.1	None	None	None
AC007919.18	None	None	None
AC007919.19	None	None	None
AC007919.2	None	None	None
AC007948.1	None	None	None
AC007950.1	None	None	None
AC007950.2	None	None	None
AC007952.4	None	None	None
AC007967.2	None	None	None
AC007967.3	None	None	None
AC007967.4	None	None	None
AC007969.4	None	None	None
AC007969.5	None	None	None
AC008041.1	None	None	None
AC008045.1	None	None	None
AC008060.1	None	None	None
AC008060.5	None	None	None
AC008060.7	None	None	None
AC008060.8	None	None	None
AC008063.2	None	None	None
AC008063.3	None	None	None
AC008065.1	None	None	None
AC008067.2	None	None	None
AC008069.1	None	None	None
AC008069.2	None	None	None
AC008072.1	None	None	None
AC008073.7	None	None	None
AC008073.9	None	None	None
AC008074.1	None	None	None
AC008074.3	None	None	None
AC008074.4	None	None	None
AC008074.5	None	None	None
AC008079.10	None	None	None
AC008079.9	None	None	None
AC008085.1	None	None	None
AC008088.4	None	None	None
AC008103.3	None	None	None
AC008103.4	None	None	None
AC008132.13	None	None	None
AC008132.13	None	None	None
AC008132.15	None	None	None
AC008154.4	None	None	None
AC008154.5	None	None	None
AC008155.1	None	None	None
AC008155.2	None	None	None
AC008163.4	None	None	None
AC008166.1	None	None	None
AC008169.1	None	None	None
AC008171.1	None	None	None
AC008173.1	None	None	None
AC008264.4	None	None	None
AC008265.2	None	None	None
AC008268.1	None	None	None
AC008268.2	None	None	None
AC008269.2	None	None	None
AC008277.1	None	None	None
AC008278.3	None	None	None
AC008280.1	None	None	None
AC008280.3	None	None	None
AC008281.1	None	None	None
AC008391.1	None	None	None
AC008410.1	None	None	None
AC008440.5	None	None	None
AC008449.1	None	None	None
AC008464.1	None	None	None
AC008514.1	None	None	None
AC008521.1	None	None	None
AC008536.1	None	None	None
AC008547.1	None	None	None
AC008562.1	None	None	None
AC008565.1	None	None	None
AC008581.1	None	None	None
AC008592.4	None	None	None
AC008592.5	None	None	None
AC008592.7	None	None	None
AC008598.1	None	None	None
AC008623.1	None	None	None
AC008625.1	None	None	None
AC008641.1	None	None	None
AC008671.1	None	None	None
AC008674.1	None	None	None
AC008686.1	None	None	None
AC008691.1	None	None	None
AC008694.2	None	None	None
AC008694.3	None	None	None
AC008703.2	None	None	None
AC008740.1	None	None	None
AC008746.10	None	None	None
AC008746.3	None	None	None
AC008746.5	None	None	None
AC008746.9	None	None	None
AC008752.1	None	None	None
AC008753.1	None	None	None
AC008753.3	None	None	None
AC008753.4	None	None	None
AC008753.6	None	None	None
AC008756.1	None	None	None
AC008759.1	None	None	None
AC008780.1	None	None	None
AC008781.7	None	None	None
AC008798.1	None	None	None
AC008810.1	None	None	None
AC008834.1	None	None	None
AC008834.2	None	None	None
AC008836.1	None	None	None
AC008850.3	None	None	None
AC008865.1	None	None	None
AC008869.1	None	None	None
AC008869.2	None	None	None
AC008906.1	None	None	None
AC008914.1	None	None	None
AC008937.2	None	None	None
AC008937.3	None	None	None
AC008938.1	None	None	None
AC008940.1	None	None	None
AC008967.1	None	None	None
AC008982.2	None	None	None
AC008984.5	None	None	None
AC008984.6	None	None	None
AC008984.7	None	None	None
AC008985.1	None	None	None
AC008991.1	None	None	None
AC008992.1	None	None	None
AC009005.2	None	None	None
AC009009.1	None	None	None
AC009022.1	None	None	None
AC009035.1	None	None	None
AC009060.2	None	None	None
AC009065.2	None	None	None
AC009065.3	None	None	None
AC009065.4	None	None	None
AC009080.1	None	None	None
AC009081.1	None	None	None
AC009091.1	None	None	None
AC009095.4	None	None	None
AC009108.1	None	None	None
AC009108.2	None	None	None
AC009110.1	None	None	None
AC009120.10	None	None	None
AC009120.11	None	None	None
AC009120.3	None	None	None
AC009120.5	None	None	None
AC009120.6	None	None	None
AC009120.8	None	None	None
AC009120.9	None	None	None
AC009121.1	None	None	None
AC009121.2	None	None	None
AC009127.1	None	None	None
AC009133.12	None	None	None
AC009133.12	None	None	None
AC009133.15	None	None	None
AC009133.17	None	None	None
AC009133.21	None	None	None
AC009134.1	None	None	None
AC009159.1	None	None	None
AC009161.1	None	None	None
AC009166.5	None	None	None
AC009166.7	None	None	None
AC009196.1	None	None	None
AC009227.3	None	None	None
AC009228.1	None	None	None
AC009229.5	None	None	None
AC009229.6	None	None	None
AC009236.2	None	None	None
AC009237.10	None	None	None
AC009237.11	None	None	None
AC009237.13	None	None	None
AC009237.14	None	None	None
AC009237.16	None	None	None
AC009237.17	None	None	None
AC009237.2	None	None	None
AC009237.4	None	None	None
AC009237.5	None	None	None
AC009237.6	None	None	None
AC009238.6	None	None	None
AC009238.7	None	None	None
AC009238.8	None	None	None
AC009245.3	None	None	None
AC009260.1	None	None	None
AC009262.2	None	None	None
AC009263.2	None	None	None
AC009274.6	None	None	None
AC009276.4	None	None	None
AC009297.1	None	None	None
AC009299.1	None	None	None
AC009299.4	None	None	None
AC009299.5	None	None	None
AC009302.2	None	None	None
AC009303.1	None	None	None
AC009303.2	None	None	None
AC009303.3	None	None	None
AC009305.1	None	None	None
AC009305.2	None	None	None
AC009310.1	None	None	None
AC009312.1	None	None	None
AC009313.1	None	None	None
AC009313.2	None	None	None
AC009336.1	None	None	None
AC009362.2	None	None	None
AC009404.2	None	None	None
AC009406.1	None	None	None
AC009406.2	None	None	None
AC009410.1	None	None	None
AC009411.1	None	None	None
AC009413.2	None	None	None
AC009414.1	None	None	None
AC009474.1	None	None	None
AC009474.2	None	None	None
AC009477.7	None	None	None
AC009478.1	None	None	None
AC009478.2	None	None	None
AC009480.1	None	None	None
AC009480.3	None	None	None
AC009480.4	None	None	None
AC009487.4	None	None	None
AC009491.1	None	None	None
AC009491.2	None	None	None
AC009494.3	None	None	None
AC009495.1	None	None	None
AC009495.2	None	None	None
AC009495.3	None	None	None
AC009495.4	None	None	None
AC009498.1	None	None	None
AC009499.1	None	None	None
AC009500.2	None	None	None
AC009502.1	None	None	None
AC009502.4	None	None	None
AC009505.2	None	None	None
AC009505.4	None	None	None
AC009508.1	None	None	None
AC009517.2	None	None	None
AC009518.2	None	None	None
AC009518.3	None	None	None
AC009518.8	None	None	None
AC009531.2	None	None	None
AC009541.1	None	None	None
AC009542.2	None	None	None
AC009677.1	None	None	None
AC009695.1	None	None	None
AC009729.1	None	None	None
AC009784.1	None	None	None
AC009784.3	None	None	None
AC009784.4	None	None	None
AC009800.1	None	None	None
AC009831.1	None	None	None
AC009835.1	None	None	None
AC009878.2	None	None	None
AC009892.10	None	None	None
AC009892.2	None	None	None
AC009892.5	None	None	None
AC009892.9	None	None	None
AC009941.1	None	None	None
AC009945.4	None	None	None
AC009947.2	None	None	None
AC009947.5	None	None	None
AC009948.7	None	None	None
AC009950.2	None	None	None
AC009955.8	None	None	None
AC009961.2	None	None	None
AC009961.5	None	None	None
AC009963.3	None	None	None
AC009963.4	None	None	None
AC009963.5	None	None	None
AC009963.6	None	None	None
AC009965.1	None	None	None
AC009965.2	None	None	None
AC009967.3	None	None	None
AC009969.1	None	None	None
AC009970.1	None	None	None
AC009973.1	None	None	None
AC009977.1	None	None	None
AC009987.1	None	None	None
AC010082.2	None	None	None
AC010084.1	None	None	None
AC010086.1	None	None	None
AC010086.2	None	None	None
AC010086.5	None	None	None
AC010092.1	None	None	None
AC010095.6	None	None	None
AC010096.1	None	None	None
AC010096.2	None	None	None
AC010103.1	None	None	None
AC010105.1	None	None	None
AC010132.10	None	None	None
AC010132.11	None	None	None
AC010136.2	None	None	None
AC010139.1	None	None	None
AC010141.1	None	None	None
AC010141.4	None	None	None
AC010141.6	None	None	None
AC010141.8	None	None	None
AC010145.4	None	None	None
AC010146.2	None	None	None
AC010148.1	None	None	None
AC010149.4	None	None	None
AC010150.1	None	None	None
AC010150.2	None	None	None
AC010153.3	None	None	None
AC010154.2	None	None	None
AC010168.1	None	None	None
AC010184.1	None	None	None
AC010196.1	None	None	None
AC010207.1	None	None	None
AC010209.1	None	None	None
AC010235.1	None	None	None
AC010240.2	None	None	None
AC010240.3	None	None	None
AC010287.1	None	None	None
AC010295.1	None	None	None
AC010297.1	None	None	None
AC010311.1	None	None	None
AC010319.1	None	None	None
AC010323.1	None	None	None
AC010329.1	None	None	None
AC010364.1	None	None	None
AC010368.1	None	None	None
AC010376.1	None	None	None
AC010455.1	None	None	None
AC010458.1	None	None	None
AC010468.1	None	None	None
AC010468.3	None	None	None
AC010480.1	None	None	None
AC010492.2	None	None	None
AC010492.4	None	None	None
AC010492.5	None	None	None
AC010504.2	None	None	None
AC010518.2	None	None	None
AC010518.3	None	None	None
AC010525.1	None	None	None
AC010525.4	None	None	None
AC010525.5	None	None	None
AC010528.1	None	None	None
AC010543.1	None	None	None
AC010546.1	None	None	None
AC010608.1	None	None	None
AC010609.1	None	None	None
AC010633.1	None	None	None
AC010641.1	None	None	None
AC010642.2	None	None	None
AC010655.1	None	None	None
AC010677.5	None	None	None
AC010723.1	None	None	None
AC010723.2	None	None	None
AC010729.2	None	None	None
AC010729.3	None	None	None
AC010731.3	None	None	None
AC010731.6	None	None	None
AC010733.5	None	None	None
AC010739.1	None	None	None
AC010740.1	None	None	None
AC010745.1	None	None	None
AC010745.2	None	None	None
AC010745.3	None	None	None
AC010745.4	None	None	None
AC010746.3	None	None	None
AC010754.1	None	None	None
AC010761.10	None	None	None
AC010761.13	None	None	None
AC010761.14	None	None	None
AC010761.6	None	None	None
AC010761.9	None	None	None
AC010872.1	None	None	None
AC010874.1	None	None	None
AC010878.3	None	None	None
AC010880.1	None	None	None
AC010883.5	None	None	None
AC010884.2	None	None	None
AC010886.2	None	None	None
AC010887.1	None	None	None
AC010888.1	None	None	None
AC010891.2	None	None	None
AC010894.3	None	None	None
AC010894.4	None	None	None
AC010894.5	None	None	None
AC010900.1	None	None	None
AC010900.2	None	None	None
AC010904.1	None	None	None
AC010907.2	None	None	None
AC010907.5	None	None	None
AC010928.1	None	None	None
AC010930.1	None	None	None
AC010931.1	None	None	None
AC010967.1	None	None	None
AC010967.2	None	None	None
AC010967.3	None	None	None
AC010969.1	None	None	None
AC010970.1	None	None	None
AC010970.2	None	None	None
AC010971.1	None	None	None
AC010974.1	None	None	None
AC010974.3	None	None	None
AC010975.2	None	None	None
AC010976.2	None	None	None
AC010980.2	None	None	None
AC010982.2	None	None	None
AC010983.1	None	None	None
AC010987.5	None	None	None
AC010999.1	None	None	None
AC011043.2	None	None	None
AC011073.1	None	None	None
AC011155.1	None	None	None
AC011193.1	None	None	None
AC011196.3	None	None	None
AC011225.1	None	None	None
AC011233.2	None	None	None
AC011239.1	None	None	None
AC011239.2	None	None	None
AC011242.5	None	None	None
AC011243.1	None	None	None
AC011247.3	None	None	None
AC011284.3	None	None	None
AC011286.1	None	None	None
AC011288.2	None	None	None
AC011290.4	None	None	None
AC011290.5	None	None	None
AC011298.2	None	None	None
AC011306.1	None	None	None
AC011309.1	None	None	None
AC011313.1	None	None	None
AC011330.13	None	None	None
AC011330.5	None	None	None
AC011357.1	None	None	None
AC011363.1	None	None	None
AC011372.1	None	None	None
AC011376.1	None	None	None
AC011379.1	None	None	None
AC011406.2	None	None	None
AC011410.1	None	None	None
AC011431.1	None	None	None
AC011431.2	None	None	None
AC011450.1	None	None	None
AC011453.1	None	None	None
AC011456.1	None	None	None
AC011465.1	None	None	None
AC011477.1	None	None	None
AC011498.1	None	None	None
AC011499.1	None	None	None
AC011513.4	None	None	None
AC011515.2	None	None	None
AC011518.2	None	None	None
AC011524.2	None	None	None
AC011524.3	None	None	None
AC011558.5	None	None	None
AC011591.1	None	None	None
AC011625.1	None	None	None
AC011648.1	None	None	None
AC011718.2	None	None	None
AC011718.3	None	None	None
AC011738.1	None	None	None
AC011742.3	None	None	None
AC011742.5	None	None	None
AC011747.3	None	None	None
AC011747.6	None	None	None
AC011748.1	None	None	None
AC011752.1	None	None	None
AC011753.5	None	None	None
AC011753.6	None	None	None
AC011754.1	None	None	None
AC011816.1	None	None	None
AC011841.1	None	None	None
AC011841.2	None	None	None
AC011841.3	None	None	None
AC011841.4	None	None	None
AC011841.5	None	None	None
AC011841.6	None	None	None
AC011841.7	None	None	None
AC011897.2	None	None	None
AC011899.10	None	None	None
AC011933.2	None	None	None
AC011994.1	None	None	None
AC011995.1	None	None	None
AC011997.1	None	None	None
AC011998.1	None	None	None
AC011998.2	None	None	None
AC011998.4	None	None	None
AC011999.1	None	None	None
AC012003.1	None	None	None
AC012005.3	None	None	None
AC012005.4	None	None	None
AC012047.1	None	None	None
AC012065.4	None	None	None
AC012065.5	None	None	None
AC012066.1	None	None	None
AC012074.2	None	None	None
AC012075.1	None	None	None
AC012078.2	None	None	None
AC012119.1	None	None	None
AC012123.1	None	None	None
AC012150.1	None	None	None
AC012168.1	None	None	None
AC012175.1	None	None	None
AC012181.1	None	None	None
AC012181.2	None	None	None
AC012306.2	None	None	None
AC012307.2	None	None	None
AC012314.19	None	None	None
AC012322.1	None	None	None
AC012353.1	None	None	None
AC012354.6	None	None	None
AC012354.8	None	None	None
AC012358.4	None	None	None
AC012358.7	None	None	None
AC012358.8	None	None	None
AC012360.1	None	None	None
AC012360.4	None	None	None
AC012360.6	None	None	None
AC012362.3	None	None	None
AC012363.1	None	None	None
AC012363.13	None	None	None
AC012363.4	None	None	None
AC012365.1	None	None	None
AC012368.1	None	None	None
AC012370.2	None	None	None
AC012370.3	None	None	None
AC012414.1	None	None	None
AC012442.6	None	None	None
AC012445.1	None	None	None
AC012451.1	None	None	None
AC012454.4	None	None	None
AC012456.3	None	None	None
AC012456.4	None	None	None
AC012462.1	None	None	None
AC012462.3	None	None	None
AC012476.1	None	None	None
AC012485.2	None	None	None
AC012493.1	None	None	None
AC012497.2	None	None	None
AC012499.1	None	None	None
AC012501.2	None	None	None
AC012506.1	None	None	None
AC012506.2	None	None	None
AC012506.3	None	None	None
AC012506.4	None	None	None
AC012507.4	None	None	None
AC012512.1	None	None	None
AC012513.4	None	None	None
AC012513.6	None	None	None
AC012531.25	None	None	None
AC012593.1	None	None	None
AC012603.1	None	None	None
AC012603.2	None	None	None
AC012627.1	None	None	None
AC012667.1	None	None	None
AC012668.1	None	None	None
AC012668.2	None	None	None
AC012671.1	None	None	None
AC012671.2	None	None	None
AC012671.3	None	None	None
AC012671.4	None	None	None
AC013248.2	None	None	None
AC013251.1	None	None	None
AC013262.1	None	None	None
AC013264.2	None	None	None
AC013267.1	None	None	None
AC013268.3	None	None	None
AC013268.4	None	None	None
AC013269.3	None	None	None
AC013269.4	None	None	None
AC013275.2	None	None	None
AC013399.3	None	None	None
AC013401.1	None	None	None
AC013401.2	None	None	None
AC013402.1	None	None	None
AC013402.5	None	None	None
AC013403.13	None	None	None
AC013404.1	None	None	None
AC013406.1	None	None	None
AC013409.1	None	None	None
AC013410.1	None	None	None
AC013410.2	None	None	None
AC013429.4	None	None	None
AC013429.5	None	None	None
AC013436.6	None	None	None
AC013439.4	None	None	None
AC013442.1	None	None	None
AC013444.1	None	None	None
AC013444.2	None	None	None
AC013448.1	None	None	None
AC013448.2	None	None	None
AC013448.3	None	None	None
AC013463.2	None	None	None
AC013463.2	None	None	None
AC013467.1	None	None	None
AC013470.6	None	None	None
AC013470.8	None	None	None
AC013472.3	None	None	None
AC013472.4	None	None	None
AC013474.4	None	None	None
AC013476.1	None	None	None
AC013480.1	None	None	None
AC013480.2	None	None	None
AC013549.1	None	None	None
AC013553.1	None	None	None
AC013660.1	None	None	None
AC013701.1	None	None	None
AC013722.1	None	None	None
AC013727.2	None	None	None
AC013733.3	None	None	None
AC013733.4	None	None	None
AC013734.1	None	None	None
AC013737.1	None	None	None
AC013738.1	None	None	None
AC013751.1	None	None	None
AC015600.1	None	None	None
AC015691.13	None	None	None
AC015720.1	None	None	None
AC015818.6	None	None	None
AC015820.1	None	None	None
AC015849.12	None	None	None
AC015849.13	None	None	None
AC015849.14	None	None	None
AC015849.19	None	None	None
AC015849.2	None	None	None
AC015883.1	None	None	None
AC015884.1	None	None	None
AC015909.1	None	None	None
AC015922.5	None	None	None
AC015922.7	None	None	None
AC015923.1	None	None	None
AC015923.2	None	None	None
AC015933.2	None	None	None
AC015936.3	None	None	None
AC015969.3	None	None	None
AC015971.1	None	None	None
AC015971.2	None	None	None
AC015971.3	None	None	None
AC015977.5	None	None	None
AC015977.6	None	None	None
AC015987.1	None	None	None
AC016113.1	None	None	None
AC016142.1	None	None	None
AC016194.1	None	None	None
AC016292.1	None	None	None
AC016292.3	None	None	None
AC016405.1	None	None	None
AC016543.1	None	None	None
AC016549.1	None	None	None
AC016561.1	None	None	None
AC016575.1	None	None	None
AC016577.1	None	None	None
AC016597.1	None	None	None
AC016626.2	None	None	None
AC016629.3	None	None	None
AC016644.1	None	None	None
AC016656.1	None	None	None
AC016670.1	None	None	None
AC016682.1	None	None	None
AC016683.5	None	None	None
AC016691.2	None	None	None
AC016694.2	None	None	None
AC016696.1	None	None	None
AC016700.2	None	None	None
AC016700.6	None	None	None
AC016706.1	None	None	None
AC016708.2	None	None	None
AC016710.1	None	None	None
AC016712.1	None	None	None
AC016712.2	None	None	None
AC016712.3	None	None	None
AC016716.1	None	None	None
AC016716.2	None	None	None
AC016722.3	None	None	None
AC016722.4	None	None	None
AC016724.6	None	None	None
AC016727.1	None	None	None
AC016727.3	None	None	None
AC016730.1	None	None	None
AC016730.2	None	None	None
AC016734.2	None	None	None
AC016735.1	None	None	None
AC016735.3	None	None	None
AC016738.4	None	None	None
AC016739.2	None	None	None
AC016739.3	None	None	None
AC016743.1	None	None	None
AC016745.3	None	None	None
AC016751.2	None	None	None
AC016751.3	None	None	None
AC016753.2	None	None	None
AC016764.1	None	None	None
AC016768.1	None	None	None
AC016772.4	None	None	None
AC016819.1	None	None	None
AC016821.1	None	None	None
AC016821.2	None	None	None
AC016831.5	None	None	None
AC016831.6	None	None	None
AC016866.1	None	None	None
AC016903.1	None	None	None
AC016903.2	None	None	None
AC016907.1	None	None	None
AC016907.2	None	None	None
AC016907.3	None	None	None
AC016908.1	None	None	None
AC016909.2	None	None	None
AC016912.3	None	None	None
AC016959.1	None	None	None
AC016970.1	None	None	None
AC016987.1	None	None	None
AC016993.1	None	None	None
AC016994.2	None	None	None
AC016995.3	None	None	None
AC017002.1	None	None	None
AC017002.2	None	None	None
AC017002.4	None	None	None
AC017006.2	None	None	None
AC017006.3	None	None	None
AC017019.1	None	None	None
AC017020.1	None	None	None
AC017020.2	None	None	None
AC017028.1	None	None	None
AC017028.11	None	None	None
AC017028.2	None	None	None
AC017028.3	None	None	None
AC017028.4	None	None	None
AC017028.6	None	None	None
AC017028.7	None	None	None
AC017028.8	None	None	None
AC017028.9	None	None	None
AC017035.2	None	None	None
AC017048.1	None	None	None
AC017048.2	None	None	None
AC017053.1	None	None	None
AC017074.1	None	None	None
AC017074.2	None	None	None
AC017076.1	None	None	None
AC017078.1	None	None	None
AC017079.3	None	None	None
AC017079.4	None	None	None
AC017080.1	None	None	None
AC017081.1	None	None	None
AC017081.2	None	None	None
AC017083.1	None	None	None
AC017083.2	None	None	None
AC017084.1	None	None	None
AC017101.10	None	None	None
AC017104.1	None	None	None
AC017104.2	None	None	None
AC017104.4	None	None	None
AC017104.6	None	None	None
AC018359.1	None	None	None
AC018359.3	None	None	None
AC018361.1	None	None	None
AC018442.1	None	None	None
AC018450.1	None	None	None
AC018462.2	None	None	None
AC018463.1	None	None	None
AC018463.4	None	None	None
AC018463.5	None	None	None
AC018495.3	None	None	None
AC018616.1	None	None	None
AC018618.1	None	None	None
AC018628.1	None	None	None
AC018634.9	None	None	None
AC018635.1	None	None	None
AC018643.4	None	None	None
AC018685.1	None	None	None
AC018688.1	None	None	None
AC018690.1	None	None	None
AC018693.5	None	None	None
AC018693.6	None	None	None
AC018696.1	None	None	None
AC018696.4	None	None	None
AC018712.2	None	None	None
AC018717.1	None	None	None
AC018717.2	None	None	None
AC018731.3	None	None	None
AC018735.1	None	None	None
AC018737.1	None	None	None
AC018737.3	None	None	None
AC018738.2	None	None	None
AC018755.17	None	None	None
AC018761.1	None	None	None
AC018766.4	None	None	None
AC018766.6	None	None	None
AC018767.1	None	None	None
AC018804.1	None	None	None
AC018804.3	None	None	None
AC018804.6	None	None	None
AC018804.7	None	None	None
AC018816.1	None	None	None
AC018816.3	None	None	None
AC018832.1	None	None	None
AC018865.11	None	None	None
AC018865.5	None	None	None
AC018866.1	None	None	None
AC018867.1	None	None	None
AC018878.3	None	None	None
AC018880.1	None	None	None
AC018880.2	None	None	None
AC018890.4	None	None	None
AC018890.6	None	None	None
AC018892.3	None	None	None
AC018892.8	None	None	None
AC018892.9	None	None	None
AC019011.1	None	None	None
AC019046.1	None	None	None
AC019050.1	None	None	None
AC019051.1	None	None	None
AC019055.1	None	None	None
AC019058.1	None	None	None
AC019064.1	None	None	None
AC019070.1	None	None	None
AC019080.1	None	None	None
AC019084.7	None	None	None
AC019097.7	None	None	None
AC019109.1	None	None	None
AC019117.2	None	None	None
AC019118.3	None	None	None
AC019118.4	None	None	None
AC019129.1	None	None	None
AC019129.2	None	None	None
AC019171.1	None	None	None
AC019178.2	None	None	None
AC019178.3	None	None	None
AC019181.3	None	None	None
AC019185.2	None	None	None
AC019185.3	None	None	None
AC019185.4	None	None	None
AC019186.1	None	None	None
AC019196.1	None	None	None
AC019198.1	None	None	None
AC019205.1	None	None	None
AC019206.1	None	None	None
AC019330.1	None	None	None
AC019330.2	None	None	None
AC019349.5	None	None	None
AC020550.7	None	None	None
AC020594.5	None	None	None
AC020595.1	None	None	None
AC020626.1	None	None	None
AC020636.1	None	None	None
AC020689.1	None	None	None
AC020703.1	None	None	None
AC020703.2	None	None	None
AC020743.2	None	None	None
AC020743.3	None	None	None
AC020743.4	None	None	None
AC020900.1	None	None	None
AC020915.1	None	None	None
AC020915.2	None	None	None
AC020921.1	None	None	None
AC020922.1	None	None	None
AC020931.1	None	None	None
AC020934.1	None	None	None
AC020951.1	None	None	None
AC020956.3	None	None	None
AC020983.5	None	None	None
AC021016.7	None	None	None
AC021021.1	None	None	None
AC021021.2	None	None	None
AC021037.2	None	None	None
AC021052.1	None	None	None
AC021066.1	None	None	None
AC021078.1	None	None	None
AC021087.1	None	None	None
AC021134.1	None	None	None
AC021188.4	None	None	None
AC021192.1	None	None	None
AC021205.2	None	None	None
AC021224.1	None	None	None
AC021231.1	None	None	None
AC021523.1	None	None	None
AC021613.1	None	None	None
AC021654.1	None	None	None
AC021660.1	None	None	None
AC021749.1	None	None	None
AC021760.1	None	None	None
AC021876.4	None	None	None
AC021887.1	None	None	None
AC022021.1	None	None	None
AC022073.1	None	None	None
AC022098.1	None	None	None
AC022098.2	None	None	None
AC022101.1	None	None	None
AC022120.1	None	None	None
AC022142.1	None	None	None
AC022153.1	None	None	None
AC022154.7	None	None	None
AC022154.7	None	None	None
AC022182.1	None	None	None
AC022182.2	None	None	None
AC022201.4	None	None	None
AC022201.5	None	None	None
AC022210.1	None	None	None
AC022210.2	None	None	None
AC022384.2	None	None	None
AC022395.1	None	None	None
AC022405.1	None	None	None
AC022431.3	None	None	None
AC022537.1	None	None	None
AC022538.1	None	None	None
AC022616.1	None	None	None
AC022616.2	None	None	None
AC022681.1	None	None	None
AC022716.1	None	None	None
AC022816.2	None	None	None
AC022819.2	None	None	None
AC022819.3	None	None	None
AC022872.1	None	None	None
AC022909.1	None	None	None
AC023049.1	None	None	None
AC023115.4	None	None	None
AC023128.1	None	None	None
AC023128.2	None	None	None
AC023137.2	None	None	None
AC023157.1	None	None	None
AC023158.1	None	None	None
AC023271.1	None	None	None
AC023274.1	None	None	None
AC023274.4	None	None	None
AC023274.6	None	None	None
AC023283.1	None	None	None
AC023347.1	None	None	None
AC023347.2	None	None	None
AC023380.1	None	None	None
AC023385.1	None	None	None
AC023449.2	None	None	None
AC023469.1	None	None	None
AC023469.2	None	None	None
AC023481.1	None	None	None
AC023491.1	None	None	None
AC023491.2	None	None	None
AC023513.1	None	None	None
AC023590.1	None	None	None
AC023593.1	None	None	None
AC023669.1	None	None	None
AC023672.2	None	None	None
AC023798.1	None	None	None
AC023818.1	None	None	None
AC023824.1	None	None	None
AC023992.1	None	None	None
AC024028.1	None	None	None
AC024060.1	None	None	None
AC024067.1	None	None	None
AC024082.1	None	None	None
AC024082.3	None	None	None
AC024082.4	None	None	None
AC024084.1	None	None	None
AC024084.2	None	None	None
AC024132.1	None	None	None
AC024158.1	None	None	None
AC024162.2	None	None	None
AC024198.1	None	None	None
AC024361.1	None	None	None
AC024475.1	None	None	None
AC024560.2	None	None	None
AC024568.1	None	None	None
AC024569.1	None	None	None
AC024571.1	None	None	None
AC024590.1	None	None	None
AC024610.1	None	None	None
AC024619.2	None	None	None
AC024651.1	None	None	None
AC024908.1	None	None	None
AC024937.1	None	None	None
AC024937.2	None	None	None
AC024937.4	None	None	None
AC024937.6	None	None	None
AC024995.1	None	None	None
AC024996.1	None	None	None
AC025016.1	None	None	None
AC025038.1	None	None	None
AC025156.1	None	None	None
AC025165.8	None	None	None
AC025166.1	None	None	None
AC025226.2	None	None	None
AC025279.1	None	None	None
AC025280.1	None	None	None
AC025284.1	None	None	None
AC025300.1	None	None	None
AC025442.3	None	None	None
AC025458.1	None	None	None
AC025540.1	None	None	None
AC025594.1	None	None	None
AC025627.1	None	None	None
AC025674.1	None	None	None
AC025678.1	None	None	None
AC025750.5	None	None	None
AC025750.7	None	None	None
AC025811.3	None	None	None
AC025918.1	None	None	None
AC025918.2	None	None	None
AC026150.5	None	None	None
AC026150.5	None	None	None
AC026150.6	None	None	None
AC026150.8	None	None	None
AC026150.8	None	None	None
AC026166.1	None	None	None
AC026167.1	None	None	None
AC026185.1	None	None	None
AC026188.1	None	None	None
AC026202.3	None	None	None
AC026202.5	None	None	None
AC026241.1	None	None	None
AC026254.1	None	None	None
AC026271.5	None	None	None
AC026305.1	None	None	None
AC026318.1	None	None	None
AC026357.1	None	None	None
AC026366.1	None	None	None
AC026367.1	None	None	None
AC026393.1	None	None	None
AC026403.1	None	None	None
AC026423.1	None	None	None
AC026426.1	None	None	None
AC026449.1	None	None	None
AC026471.6	None	None	None
AC026495.1	None	None	None
AC026700.1	None	None	None
AC026703.1	None	None	None
AC026797.1	None	None	None
AC026799.1	None	None	None
AC026803.1	None	None	None
AC026877.1	None	None	None
AC026904.1	None	None	None
AC026951.1	None	None	None
AC026954.6	None	None	None
AC026956.1	None	None	None
AC026992.1	None	None	None
AC027088.1	None	None	None
AC027119.1	None	None	None
AC027124.2	None	None	None
AC027124.3	None	None	None
AC027238.1	None	None	None
AC027281.1	None	None	None
AC027288.1	None	None	None
AC027288.2	None	None	None
AC027307.1	None	None	None
AC027307.2	None	None	None
AC027319.1	None	None	None
AC027319.2	None	None	None
AC027319.3	None	None	None
[truncated: 920,302+ more rows]
